# Supplementary material for: Hepatic transcriptome and DNA methylation patterns following perinatal and chronic BPS exposure in male mice
Source: BMC Genomics. 2020 Dec 9;21:881. doi: 10.1186/s12864-020-07294-3 (PMC7727143; doi:10.1186/s12864-020-07294-3)
Supplement: Supplementary file 4 — Additional file 4. Gene Set Enrichment Analysis to highlight the alterations of gene functions triggered by BPS treatment. [file 12864_2020_7294_MOESM4_ESM.xlsx]

## Sheet: Feuil1
Additional file 4: Gene Set Enrichment Analysis to highlight the alterations of gene functions triggered by BPS treatment. n = 3 pools of 3 animals each and by group.
Pathways	description	NES	pValue	FDR	size	LEN	Genes involved
KEGG	Alcoholism	2.52	0	0.01	166	82	1700024P04Rik;Adora2b;Atf4;Calm2;Calm3;Calm4;Calml4;Camkk1;Camkk2;Creb1;Creb3l1;Crh;Ddc;Drd1;Drd2;Fosb;Gm5741;Gnai2;Gnai3;*Gnao1;Gnas;Gnb1;Gnb3;Gnb5;Gng11;Gng12;*Gng2;Gng3;Gng8;Gngt2;Grin2b;Grin2c;Grin2d;Grin3a;H2afb2;H2afj;H2afz;Hat1;Hdac7;Hdac8;Hdac9;Hist1h2ab;Hist1h2af;Hist1h2ag;Hist1h2ah;Hist1h2ai;Hist1h2an;Hist1h2ap;Hist1h2bb;Hist1h2bg;Hist1h2bh;Hist1h2bj;Hist1h2bl;Hist1h2bn;Hist1h2br;Hist1h…
KEGG	Thermogenesis	-3.02	0	0	212	130	Acsl1;Acsl5;Acsl6;Actb;Actl6a;Actl6b;Adcy1;Adcy10;Adcy2;Adcy3;Adcy4;Adcy5;Adcy6;Adcy7;Adcy9;Arid1b;Atf2;Atp5a1;Atp5c1;Atp5e;Atp5f1;Atp5g3;Atp5h;Atp5j2;Atp5k;Atp5l;Bmp8a;Bmp8b;Cnr1;Coa3;Coa4;Coa5;Coa6;Cox10;Cox11;Cox17;Cox18;Cox19;Cox20;Cox5a;Cox5b;Cox6a1;Cox6b2;Cox6c;Cox7a2;Cox7a2l;Cox7b;Cox7b2;Cox8a;Cox8b;Cox8c;Cpt1a;Cpt1b;Cpt2;Creb3l2;Creb3l3;Cyc1;Dpf1;Dpf3;Gcg;Grb2;*Lipe;Map2k3;Mapk11;Mapk12;M…
KEGG	Carbon metabolism	-2.83	0	0	115	81	4933405O20Rik;Acads;Acat1;Acat2;Aco1;Aco2;Acss1;Acss2;Adpgk;Aldh6a1;Aldoa;Aldoart1;Aldoc;Amt;Cps1;Cs;Dld;Dlst;Echs1;Eno1b;Eno4;Esd;Fbp1;Fbp2;Fh1;G6pd2;G6pdx;Gapdh;Gck;Glyctk;Got1;Gpi1;Gpt;*Gpt2;Hadha;Hao2;Hibch;Hk1;Hk2;Hk3;Hkdc1;Idh1;Idh3b;Idh3g;Idnk;Mcee;Mdh1;Me1;Me2;Me3;Mut;Ogdh;Ogdhl;Pccb;Pcx;Pdha1;Pdha2;Pdhb;Pfkl;Pfkm;Pgam1;Pgk1;Pkm;Prps1;Prps1l1;Prps2;Psat1;Psph;Rpe;Rpia;Sdha;Sdhb;Sdhc;Sdhd;…
KEGG	Parkinson disease	-2.76	0	0	127	105	Adcy5;Adora2a;Apaf1;Atp5a1;Atp5b;Atp5c1;Atp5d;Atp5e;Atp5f1;Atp5g2;Atp5g3;Atp5h;Atp5o;COX1;COX2;Casp3;Casp9;Cox4i1;Cox4i2;Cox5a;Cox5b;Cox6a1;Cox6b1;Cox6b2;Cox6c;Cox7a2;Cox7a2l;Cox7b;Cox7b2;Cox7c;Cox8a;Cox8b;Cox8c;Cyc1;Cycs;Cyct;Gnai1;Gnal;Gpr37;Htra2;Lrrk2;ND1;ND2;ND3;Ndufa1;Ndufa10;Ndufa11;Ndufa12;Ndufa13;Ndufa3;Ndufa4;Ndufa4l2;Ndufa5;Ndufa6;Ndufa7;Ndufa8;Ndufa9;Ndufab1;Ndufb10;Ndufb11;Ndufb2;Ndu…
KEGG	Metabolic pathways	-2.73	0	0	1269	484	4933405O20Rik;9130409I23Rik;A4galt;Aadat;Aass;Abat;Acaa1b;Acaca;Acacb;Acad8;Acadsb;Acer2;Acly;*Acmsd;Aco1;Aco2;Acot1;Acot3;Acot5;Acox1;Acox2;Acox3;Acp1;Acp5;Acsbg1;Acsbg2;Acsl5;Acsl6;Acsm2;Acsm3;Acss1;Acss2;Acy1;Adpgk;Adss;Adssl1;Afmid;Agmat;Agpat3;Agpat5;Ak2;Ak4;Ak5;Akp3;Alad;Aldh1a1;Aldh1a2;Aldh1a7;Aldh1b1;Aldh2;Aldh3a1;Aldh4a1;Aldh9a1;Aldoa;Aldoc;Alg3;Alg8;Alox15;Alpi;*Alpl;Alppl2;Ampd1;Ampd2;…
KEGG	Arginine biosynthesis	-2.57	0	0.002	16	8	Acy1;Arg1;*Asl;Gls2;Got1;Gpt;*Gpt2;*Nags
KEGG	Biosynthesis of amino acids	-2.57	0	0.001	72	40	4933405O20Rik;Aco1;Aco2;Acy1;Aldoa;Aldoc;Arg1;*Asl;Bcat2;Cps1;Eno4;Got1;Gpt;*Gpt2;Idh1;Idh3b;Idh3g;Mat1a;Mat2a;Mat2b;*Nags;Otc;Pah;Pcx;Pfkl;Pgam1;Pkm;Prps1;Prps1l1;Prps2;Psat1;Psph;Pycr1;Rpia;*Sds;Shmt1;Shmt2;*Tat;Tha1;Tktl1
KEGG	Citrate cycle (TCA cycle)	-2.42	0	0.006	32	27	4933405O20Rik;Acly;Aco1;Aco2;Cs;Dld;Dlst;Fh1;Idh1;Idh3b;Idh3g;Mdh1;Ogdh;Ogdhl;*Pck1;Pck2;Pcx;Pdha1;Pdha2;Pdhb;Sdha;Sdhb;Sdhc;Sdhd;Sucla2;Suclg1;Suclg2
KEGG	Circadian rhythm	-2.39	0	0.007	30	15	*Bhlhe41;Btrc;Cry2;Csnk1e;Fbxw11;*Per1;*Per2;*Per3;Prkaa1;Prkaa2;Prkab1;Prkab2;Prkag2;Rora;*Rorc
KEGG	Insulin secretion	-2.24	0	0.01	82	69	Abcc8;Adcy1;Adcy2;Adcy3;Adcy4;Adcy5;Adcy6;Adcy7;Adcy8;Adcy9;Adcyap1;Adcyap1r1;Atf2;Atf6b;Atp1a1;Atp1a2;Atp1a3;Atp1a4;Atp1b1;Atp1b2;Atp1b3;Atp1b4;Cacna1d;Cacna1s;Camk2a;*Camk2b;Camk2g;Chrm3;Creb3;Creb3l2;Creb3l3;Creb3l4;Ffar1;Fxyd2;Gcg;Gck;Gip;Glp1r;Gna11;Gnaq;Gpr119;Ins1;Ins2;Kcnma1;Kcnmb1;Kcnmb2;Kcnmb3;Kcnn1;Kcnn2;Kcnn3;Pclo;Pdx1;Plcb1;Plcb2;Plcb3;Plcb4;Prkaca;Prkacb;Prkca;Prkcb;Prkcg;Rab3a;Ryr2…
KEGG	Amino sugar and nucleotide sugar metabolism	-2.23	0	0.01	49	37	Amdhd2;Chia1;Chit1;Cmah;Cyb5r2;Cyb5r3;Cyb5rl;Fuk;Gale;Gck;Gfpt1;Gfpt2;Gmppa;Gmppb;*Gne;Gnpda1;Gnpda2;Gnpnat1;Gpi1;Hexa;Hk1;Hk2;Hk3;Hkdc1;Mpi;Nagk;Nanp;Nans;Pgm2;Pgm3;Pmm1;Pmm2;Renbp;Tsta3;Uap1;Ugdh;Ugp2
Reactome	Metabolism	-2.82	0	0.005	1718	608	1700009N14Rik;9130409I23Rik;Aaas;Aacs;Aadat;Aass;*Abcd1;Abcd4;Abhd3;Abhd4;Acaa1b;Acaca;Acacb;Acad10;Acad12;Acad8;Acad9;Acadsb;Acer2;Acly;Aco2;Acot1;Acot11;Acot3;Acot5;Acot6;Acox1;Acox2;Acox3;Acp5;Acsbg1;Acsbg2;Acsf2;Acsf3;Acsl5;Acsl6;Acsm2;Acss2;Acy1;Acy3;Adcy1;Adcy4;Adcy5;Adcy7;Adcy9;Adhfe1;Adpgk;Adss;Adssl1;Agmat;Agmo;Agpat3;Agpat5;Aip;Ak2;Ak4;Ak5;Akp3;Akr1c14;Akr1c19;Alad;Aldh1a1;Aldh1a7;Aldh1…
Reactome	Import of palmitoyl-CoA into the mitochondrial matrix	-2.69	0	0.008	14	11	Acaca;Acacb;Cpt1a;Mid1ip1;Prkaa2;Prkab2;Prkag2;Slc22a21;Slc22a5;Slc25a20;*Thrsp
Reactome	The citric acid (TCA) cycle and respiratory electron transport	-2.63	0	0.008	127	76	Acad9;Aco2;Adhfe1;Atp5a1;Atp5c1;Atp5e;Atp5g3;Atp5h;Atp5j2;Atp5k;Atp5l;Atp5s;Bsg;*Coq10b;D2hgdh;Dld;Dlst;*Ecsit;Fh1;Idh3b;Idh3g;L2hgdh;Ldhc;Me1;Me2;Me3;ND2;Ndufa1;Ndufa10;Ndufa11;Ndufa12;Ndufa3;Ndufa5;Ndufa6;Ndufa7;Ndufa8;Ndufa9;Ndufaf1;Ndufaf3;Ndufaf4;Ndufaf5;Ndufaf7;Ndufb10;Ndufb11;Ndufb3;Ndufb4;Ndufb8;Ndufb9;Ndufc1;Ndufc2;Ndufs2;Ndufs4;Ndufs7;Ndufs8;Ndufv1;Ndufv3;Nnt;Nubpl;Pdha1;Pdhb;Pdhx;Pdk1;…
NES: Normalized Enrichment Score
LEN: Leading Edge Number
* Genes passed filter criteria (Fold Change ≤ -1.5 or ≥ 1.5 and p-value < 0.05)
