# Supplementary material for: Hepatic transcriptome and DNA methylation patterns following perinatal and chronic BPS exposure in male mice
Source: BMC Genomics. 2020 Dec 9;21:881. doi: 10.1186/s12864-020-07294-3 (PMC7727143; doi:10.1186/s12864-020-07294-3)
Supplement: Supplementary file 5 — Additional file 5. Gene Set Enrichment Analysis to highlight the network of transcription factor target triggered by BPS treatment. [file 12864_2020_7294_MOESM5_ESM.xlsx]

## Sheet: Transcription factor target
Additional file 5: Gene Set Enrichment Analysis to highlight the network of transcription factor target triggered by BPS treatment. n = 3 pools of 3 animals each and by group.
Gene Set	NES	pValue	FDR	size	LEN	Genes
KRCTCNNNNMANAGC_UNKNOWN	2.351872523755837	0	0.028853082649011468	88	33	Abtb2;H2afj;Hist1h1b;Hist1h2af;Hist1h2ag;Hist1h2ah;Hist1h2ai;Hist1h2al;Hist1h2an;Hist1h2ap;Hist1h2bj;Hist1h2bl;Hist1h2bn;Hist1h2br;Hist1h3f;Hist1h4a;Hist1h4b;Hist1h4c;Hist1h4d;Hist1h4h;Hist1h4k;Hist1h4n;Hist2h2aa1;Hist2h2aa2;Hist2h2ab;Hist2h2ac;Hist2h4;Hist3h2ba;Notch1;Notch2;Pcgf1;Plxna2;Zfp710
CREBP1_01	-2.112163857887331	0.0034542314275401876	0.0903736342790342	261	68	Ankrd40;Ap1s1;Arid1b;Atf3;Bcl6;Calm1;Cdk2ap2;Ciart;Clasp2;Clstn1;Crim1;Csnk1e;Dagla;Dmd;Drp2;Elavl4;Etv5;Fbxw15;Fbxw16;Fbxw18;Fbxw22;Fgf14;Gabrr1;Grhl1;Grhl2;Herpud1;Ikzf4;Impdh1;Ip6k2;Map2k3;Map2k6;Mbnl2;Mknk2;Mpp2;Mpp5;Nfil3;Ntn5;Ormdl3;Osbpl3;Pclo;Pcsk2;Per1;Per2;Prex2;Rab28;Rabl6;Rgs6;Rgs7;Rhobtb1;Rnf145;Rps6ka1;Rps6ka5;Sarnp;Serpine2;Sh2b3;Spry4;Stard8;Stk35;Sumo1;Syt11;Trim8;Tsc22d3;Tspan7;…
TTAYRTAA_E4BP4_01	-2.0740943276481367	0.003533568898350585	0.09539439173898057	374	87	Aldh1a7;Aldh3a1;Ap1s1;Arg1;Arid1b;Arnt;Asic5;Bcl6;Calm1;Ciart;Clstn1;Crebrf;Crim1;Csnk1e;Cycs;Cyct;Cyld;Dagla;Dmd;Dnaja2;Drp2;Elavl4;Elovl6;Etv5;Faim2;Fbxw15;Fbxw16;Fbxw18;Fgf14;Gabrr1;Grhl1;Hand1;Herpud1;Hist1h1c;Hist1h3e;Ikzf4;Impdh1;Ip6k2;Kcnip4;Kcnj13;Lonrf3;Map2k3;Map2k6;Mbnl2;Mknk2;Mpp2;Mpp5;Msrb3;Nfil3;Ntn5;Osbpl3;Pclo;Pcsk2;Per1;Per2;Ppfia2;Prex2;Prkaa1;Prkaa2;Prkag2;Rab28;Rab3a;Rabl6;Rgs…
CEBP_C	-2.038143250435889	0.0017793594274388622	0.09720186442456125	307	55	1700017N19Rik;Acsl6;Aldoa;Aldoart2;Amtn;Atad5;Cebpb;Chd8;Crim1;Dcn;Ddr2;Dlg3;Dmd;Drp2;Foxo3;Foxp2;Glra1;Glra4;Got1;Hypk;Itpk1;Jun;Klf5;Lrrc51;Luc7l;Map2k3;Map2k6;Mbnl2;Meis1;Mrgprb3;Mrgprb8;Nosip;Nudt3;Osbpl3;Osmr;Per1;Per2;Plcb1;Plcb4;Rab28;Rara;Rere;Rgs16;Rnf39;Robo4;Sat1;Scmh1;Scml2;Trim7;Tspan7;Tuba1b;Tuba1c;Usp2;Zfp457;Zic1
AHRARNT_02	-2.007887826990876	0.007751937969472988	0.10426439658488577	24	11	Ampd1;Ampd2;Ampd3;Cntn1;Crebrf;Egr1;Hdac3;Hes1;Meis1;Rell2;Sorcs3
ATF6_01	-1.9827669413820346	0.005952380940570673	0.10715730921656914	172	82	Adamts14;Adamts2;Adamts3;Amer2;Asphd1;Axl;Coq10b;Dhx40;Dlst;Dusp1;Dusp4;Egr1;Emsy;Erf;Etv6;Flna;Flnb;Flnc;Gbf1;Gfra1;Golgb1;Gria2;Gria3;Hcrtr1;Hcrtr2;Irx3;Josd1;Jund;Kdelr3;Lhx1;Lmbrd1;Lmo4;Mertk;Mrps18b;Nans;Npas4;Ntrk3;Osbp2;Pax1;Per1;Per2;Pitx2;Prdm12;Ptov1;Rab28;Rab2a;Rab2b;Rorc;Scyl1;Sec23a;Sec23b;Sec24c;Sec24d;Sec62;Sema3b;Sez6;Sez6l;Slc30a5;Slc35e1;Slc39a13;Smim14;Sp1;Spata5;Srp19;Srsf1;St…
ATF1_Q6	-1.9343839730787002	0	0.11391540814678262	324	68	Adamts14;Adamts3;Adarb1;Areg;Arg1;Atl2;Btrc;Cacna1g;Cldn7;Col27a1;Col2a1;Col5a2;Coq10b;Coro1b;Creb3l2;Ctc1;Cyld;Dck;Dhtkd1;Dlg2;Dlg3;Ell2;Elovl5;Esrrg;Fam131a;Fbxw11;Flt1;Flt4;Fos;Foxp2;Gk2;Gnb4;Habp4;Hand1;Hhip;Hs3st3a1;Id1;Ivns1abp;Jund;Kcnip4;Lhx1;Lmcd1;Loxl4;Maff;Map1lc3a;Mapk8;Mbnl2;Nans;Nedd1;Nfil3;Nrxn1;Pak1;Pck1;Per1;Per2;Plekha1;Ppargc1b;Ppp2r5e;Rab28;Rrm2b;Scg2;Sik1;Smad6;Sox9;Thra;Trib…
USF2_Q6	-1.9348640314678953	0.0018214936214544742	0.12790379629213314	350	59	Adssl1;Ak2;Ampd1;Ampd2;Arl2;Arl3;Bhlhe41;C2cd2l;Ciart;Cnnm1;Cnnm2;Col27a1;Col2a1;Col5a2;Copz2;Cpt1a;Dhtkd1;Dnttip2;Emc1;Fabp4;Fads2;Fam76b;Fat3;Fchsd2;Gucy1a2;Hist1h3e;Hmgn2;Il15ra;Ivns1abp;Kat5;Ldlr;Lhx9;Mtch2;Nr0b2;Oprm1;Pfkfb1;Plekha6;Polr2l;Rab28;Rara;Rfx5;Rhebl1;Rnf115;Rorc;Rragc;Rragd;Scamp3;Sfxn2;Slc25a36;Slc43a1;Tsku;Ube4b;Usp2;Vps26a;Wee1;Ybx1;Zbtb40;Zfp593;Znhit6
CEBP_Q3	-2.113669180427647	0	0.13305007268857816	389	80	Acsl6;Adamts14;Adamts3;Aldh1a7;Arhgef38;Bcl6;Cbx4;Ccl12;Cd200r2;Cd200r3;Cd55;Cep120;Dlg3;Dmd;Drp2;Ednra;Egfr;Elavl4;Erbb4;Etv5;Foxp2;Gm10697;Gm13212;Gsta2;Gys2;Hhip;Hmgn2;Il19;Jun;Junb;Kcnj13;Lipg;Lpar4;Map2k3;Map2k6;Meis1;Mid1;Mmp27;Mpp2;Mxi1;Myh1;Myh10;Myh2;Nat9;Ndufa4l2;Nr0b2;Nrxn1;Nrxn3;Pctp;Per1;Per3;Plcb1;Plcb4;Prkag2;Prkcb;Prkcg;Pum1;Rab28;Rab3ip;Rara;Rora;Sfmbt1;Slc36a1;Sncaip;Sox9;Sptlc2…
GKCGCNNNNNNNTGAYG_UNKNOWN	-1.8499187301627524	0.005813953477104741	0.16705429366730568	65	32	AF366264;Aco2;Adpgk;Atg5;Ccdc86;Cnot8;Coq7;Fau;Gpam;Gtf3c2;Lcmt1;Ldah;Mecr;Mfn2;Nek1;Nfx1;Nup133;Nup153;Nup155;Nupl2;Ormdl3;Phf20l1;Phf5a;Pinx1;Ranbp2;Rnps1;Trak1;Trak2;Ube4a;Zc3h18;Zfp367;Zfp644
MYC_Q2	-1.8539722821658255	0.00528169013154632	0.1779356443804985	269	44	Adssl1;Ak2;Ampd1;Ampd2;Arl3;BC048403;Bhlhe41;C2cd2l;Ciart;Cnnm1;Cnnm2;Col27a1;Col2a1;Col5a2;Dnttip2;Emc1;Fabp4;Fads2;Fat3;Fchsd2;Hist1h3e;Hmgn2;Il15ra;Ivns1abp;Ldlr;Lhx9;Nr0b2;Oprm1;Pfkfb1;Plekha6;Polr2l;Rfx5;Rhebl1;Rorc;Rragc;Rragd;Sfxn2;Slc25a36;Slc43a1;Tsku;Usp2;Wee1;Ybx1;Zfp593
HOX13_01	2.005052179515741	0.004098360647339425	0.23977906615212977	76	60	Ammecr1l;Cald1;Caskin1;Caskin2;Cdk16;Cdk17;Cdr2l;Colec10;Dcc;Dph5;Ehbp1;Emx2;Fam135b;Fbxo11;Fezf2;Foxa1;Gnai2;Gnai3;Gpr161;Gsx1;H2afj;H2afx;Hist1h2ab;Hist1h2ac;Hist1h2ae;Hist1h2af;Hist1h2ag;Hist1h2ah;Hist1h2ai;Hist1h2ak;Hist1h2al;Hist1h2an;Hist1h2ap;Hist2h2aa1;Hist2h2aa2;Hist2h2ab;Hist2h2ac;Hoxb5;Igf1;Kcnh3;Kcnh8;Neo1;Ntf3;Pde2a;Phf21a;Ppp2r2b;Ppp2r2d;Prrx1;Smoc1;Son;Src;Svil;Synpo2l;Tfap2d;Tnrc6…
TTTNNANAGCYR_UNKNOWN	1.825626011152142	0.002262443433795377	0.34026738848144555	210	60	4922502D21Rik;Agtr2;Atxn7l2;Cacng3;Ccdc110;Cldn2;Cntln;Cyp26b1;E2f3;Ets1;Fgf17;Grk4;Grk5;Grk6;H2afj;Hist1h1b;Hist1h2af;Hist1h2ag;Hist1h2ah;Hist1h2ai;Hist1h2al;Hist1h2an;Hist1h2ap;Hist1h2bj;Hist1h2bl;Hist1h2bn;Hist1h2br;Hist1h3f;Hist1h4a;Hist1h4b;Hist1h4c;Hist1h4d;Hist1h4h;Hist1h4k;Hist1h4n;Hist2h2aa1;Hist2h2aa2;Hist2h2ab;Hist2h2ac;Hist2h4;Hist3h2ba;Lhx2;Lin28b;Mtss1l;Myh13;Myh3;Myh6;Nrp2;Onecut2;…
RNCTGNYNRNCTGNY_UNKNOWN	1.8489821605978336	0.01252609600725241	0.3638970682371015	163	56	Acvr2a;Ank1;Anks1b;Atp13a3;Atp13a5;Atxn7l1;Bmp1;C4a;C4b;Cald1;D3Ertd254e;Efnb1;Galt;Gm10037;H2afj;Hist1h2af;Hist1h2ag;Hist1h2ah;Hist1h2ai;Hist1h2an;Hist1h2ap;Hist1h2bj;Hist1h2bl;Hist1h2bn;Hist1h2br;Hist2h2aa1;Hist2h2aa2;Hist2h2ab;Hist2h2ac;Hist3h2ba;Il11ra2;Il22ra1;Kif7;Klb;Nrg2;Pak2;Polr2i;Rab5a;Rarg;Rsl1;Slc27a4;Sorbs2;Srcin1;Tll2;Tmsb10;Tnrc6a;Zbtb18;Zfp141;Zfp455;Zfp459;Zfp541;Zfp595;Zfp729a;…
CAGNYGKNAAA_UNKNOWN	1.8758765510065356	0.009049773735181508	0.400626710804665	117	50	Acvr2b;Akt1;Appbp2;Atp4a;Bmp1;Bnc2;Cacna2d1;Chmp2b;Clip2;Clstn3;Cntn2;Cntn3;Cntn4;Cntn5;Cntn6;Ergic1;Ets1;Fam117a;Fbxl21;Gabrb2;Gad2;Gpbp1;Grik1;Grik4;Grk4;Grk5;Grk6;Hnrnpd;Hoxb2;Mef2d;Mpped2;Nkx2-2;Nnat;Nr3c1;Onecut2;Pde4b;Pde4c;Prkd2;Prkd3;Rrbp1;Runx1t1;Sap30;Sytl4;Tbl1x;Tbl1xr1;Tll2;Tnfrsf19;Trib2;Wdtc1;Zbtb18
TITF1_Q3	1.7297468240589378	0.006607929500863591	0.5372642976022824	374	71	Adamts1;Ago1;Bmi1;Bmp1;Bnc2;Cdh24;Cdh9;Cldn1;Cnot2;Cntn5;Cpeb4;Dlk2;Dsg1a;Dyrk3;Erbb2;Fam117a;Gnao1;Gpbar1;Gpm6a;Gprin3;Grm3;Grm5;Herc1;Hhex;Hist1h4a;Hist1h4c;Hist1h4d;Hist1h4h;Hist1h4k;Hist1h4n;Hist2h4;Il1rapl1;Il21;Impdh2;Jph1;Kansl3;Kcnq4;Kcnq5;Lcp1;Lingo3;Lmod3;Lpxn;Magi3;Mark4;Mlec;Mthfr;Neo1;Nsd1;Nuak1;Ogn;Onecut2;Paqr9;Ppp2r2d;Ppp2r5d;Psmd11;Pym1;Rcbtb2;Rfx1;Rfx2;Rit2;Satb1;Slc6a1;Slc6a13;…
HNF1_01	1.5725756826273658	0.01978021973674677	0.603214200800023	379	99	1700029P11Rik;5830473C10Rik;Acvr2a;Adamts10;Adamts16;Adamts6;Adamts7;Adamts9;Afp;Agtr2;Ankrd2;Anks1b;Apcs;Arhgap24;Atp2b1;Bmi1;Cald1;Cdh17;Cdk2;Clock;Col3a1;Col4a1;Col4a2;Col4a3;Col4a4;Csl;Dram2;E2f3;Epha3;Ephb6;F12;Fgfr4;Flrt3;Foxa2;Frzb;Fxyd7;G6pc;Guca2a;Hao1;Hnf4a;Isl1;Jade3;Kcnh7;Kctd3;Kitl;Lipc;Luc7l3;Mab21l1;Mmp11;Mptx2;Myl10;Nckap5;Nfix;Nol4l;Npas2;Nr5a1;Nrp2;Pabpc6;Paqr9;Pbx3;Pcbp2;Pkhd1;…
TAXCREB_02	1.645114554762386	0.04008016024032032	0.6133214656579142	32	23	Adipor2;Arih1;Bcl11a;Bcl11b;Capn6;Diaph1;Dlk1;Eef1a1;Eef1a2;Emp3;Jag1;Jag2;Lin28b;Nab2;Nol10;Otp;Ppp1r11;Rapgefl1;Sertad1;Ssbp3;Ssbp4;Zfp362;Zmym5
NFY_Q6	1.574635952980051	0.034188034114982835	0.6422680890994807	461	118	1700013H16Rik;Abca13;Abcf2;Agfg2;Amelx;Apold1;Arf2;Arrdc3;Arrdc4;Bmp1;Calm3;Cblb;Cblc;Cdh4;Chac1;Clta;Col3a1;Col4a1;Col4a2;Col4a3;Col4a4;Ctbp1;Dgkz;Dlx1;E2f8;Enam;Gca;Gm14525;Gm21117;Gm21209;Gm5169;Gm6121;Gnb1;Gnb3;Gripap1;H2-Ab1;H2-Eb2;H2afj;Hist1h2af;Hist1h2ag;Hist1h2ah;Hist1h2ai;Hist1h2al;Hist1h2an;Hist1h2ap;Hist1h2bj;Hist1h2bl;Hist1h2bn;Hist1h2br;Hist1h3f;Hist2h2aa1;Hist2h2aa2;Hist2h2ab;Hist2…
OCT1_06	1.6166104926891383	0.010917030543849278	0.6570543372899025	430	120	1700057G04Rik;Aldh16a1;Ank1;Arf2;Arf3;Atp13a3;Atp13a5;Atp2b1;Brinp3;Cacna1a;Camk1;Camk1g;Camk2d;Cdkl5;Celf2;Chd9;Cnfn;Crebbp;Ctsk;Ctss;Dlx1;E2f3;Eif4e;Ep300;Erbb2;Fam19a1;Fbxw7;Fezf2;Fgf13;Fign;Foxn3;Gabrq;Gm14459;Gm6592;Gnao1;Gpm6a;Gprin3;Grm3;Grm5;H2afj;Hist1h2af;Hist1h2ag;Hist1h2ah;Hist1h2ai;Hist1h2an;Hist1h2ap;Hist1h2bj;Hist1h2bl;Hist1h2bn;Hist1h2br;Hist2h2aa1;Hist2h2aa2;Hist2h2ab;Hist2h2ac;H…
NES: Normalized Enrichment Score
LEN: Leading Edge Number
