# Supplementary material for: Hepatic transcriptome and DNA methylation patterns following perinatal and chronic BPS exposure in male mice
Source: BMC Genomics. 2020 Dec 9;21:881. doi: 10.1186/s12864-020-07294-3 (PMC7727143; doi:10.1186/s12864-020-07294-3)
Supplement: Supplementary file 6 — Additional file 6. List of the connections between significant DNA methylation and gene expression deregulations induced by BPS treatment. [file 12864_2020_7294_MOESM6_ESM.xlsx]

## Sheet: Feuil1
Additional file 6: Connections between significant DNA methylation and gene expression deregulations induced by BPS treatment. n = 3 pools of 3 animals each and by group.
Gene Name	CpGs Δ Methylation				Δ mRNA Expression	Gene Fonction
	CpG genomic coordinates		Exon/Intron	Δ Methylation
Fasn	Chr11:120,82,0276		Exon	-26.16	-2.05	Lipid metabolism
	Chr11:120,821,045		Exon	31.98
	Chr11:120,820,039		Exon	33.43
Hmgcr	Chr13:96,669,014		Intron	-28.24	-2.11
	Chr13:96,669,021		Intron	-26.97
Elovl6	Chr3:129,551,755		Intron	-26.54	-2.23
	Chr3:129,621,554		Intron	27.14
Lpin1	Chr12:16,562,687		Intron	26.3	-3.32
Tsc22d1	Chr14:76,506,560		Exon	-33.42	3.41	Transcription regulation
Tsc22d1	Chr14:76,471,589		Intron	-25.36
Atf3	Chr1:191,171,239		Exon	-27.02	-3.73
Atf3	Chr1:191,216,650		Intron	-26.84
Zbtb16	Chr9:48,658,621		Intron	-30.01	-4.18
	Chr9:48,674,896		Intron	-27.73
	Chr9:48,799,057		Intron	26.39
	Chr9:48,824,946		Intron	27
Per3	Chr4:151,008,582		Intron	-36.48	-2.21	Circadian rhythms
Usp2	Chr9:44,071,989		Intron	-35.04	-5.96
Clpx	Chr9:65,309,081		Exon	-26.59	2.11	Mitochondrial function
Clpx	Chr9:65,309,081		Intron	-26.59
Rgs3	Chr4:62,583,676		Intron	-39.29	2.22	G-protein signaling
	Chr4:62,591,632		Intron	-34.26
	Chr4:62,591,665		Intron	-25.88
	Chr4:62,627,708		Intron	25.42
	Chr4:62,629,053		Intron	31.82
	Chr4:62,685,650		Intron	32.79
Spats2l	Chr1:57,890,017		Intron	-36.96	2.2	Spermatogenesis
Pla2g5	Chr4:138,827,226		Intron	-29.94	-2.13	Phospholipids metabolism
	Chr4:138,859,696		Intron	37.1
Kcnk5	Chr14: 20,155,089		Intron	-25.56	-4.64	Potassium channel activity
Il6ra	Chr3:89,882,850		Intron	-25.54	-2.41	Immune response
Alpl	Chr4:137,785,072		Intron	25.94	-2.19	Bone mineralization
Nrp2	Chr1:62,749,838		Intron	-26.34	2.19	Vascular growth
	Chr1:62,756,191		Intron	26.42
Tsku	Chr7:98,352,192		Exon	41.58	-3.01	Prostate development
