# Supplementary material for: Hepatic transcriptome and DNA methylation patterns following perinatal and chronic BPS exposure in male mice
Source: BMC Genomics. 2020 Dec 9;21:881. doi: 10.1186/s12864-020-07294-3 (PMC7727143; doi:10.1186/s12864-020-07294-3)
Supplement: Supplementary file 7 — Additional file 7. Table reporting genomic distribution of differentially methylated CpGs and DMRs. [file 12864_2020_7294_MOESM7_ESM.xlsx]

## Sheet: Feuil1
Table 1S : Distribution of methylated cytosine following its context in genome: CpG island, CHG or CHH context
		Total Number of Cytosines analyzed	Number of C in CpG islands				Number of C in CHG context				Number of C in CHH context
			methylated	unmethylated	% methylated cytosines / Total Number of CpG	% CpG islands / total number of C analyzed	methylated	unmethylated	% methylated cytosines / Total Number of C in CHG	% CpG islands / total number of C analyzed	methylated	unmethylated	% methylated cytosines / Total Number of C in CHH	% CpG islands / total number of C analyzed
002_0125_001_R1	Control_sample1	452509200	39171867	54612004	41.7682	20.7253	474696	101809465	0.464095	22.6038	911475	255529693	0.355432	56.6709
002_0125_002_R1	Control_sample2	343233931	28984844	42612528	40.4831	20.8596	362700	77099349	0.468229	22.5683	681152	193493358	0.350794	56.5721
002_0125_003_R1	Control_sample3	399274635	34637126	47326674	42.2591	20.5282	428608	89015868	0.479189	22.4017	794606	227071753	0.348716	57.0701
002_0125_004_R1	BPS_sample1	604585775	52468959	72689354	41.9221	20.7015	665641	134938607	0.49087	22.4293	1234483	342588731	0.359046	56.8692
002_0125_005_R1	BPS_sample2	526110421	47631863	60092684	44.2164	20.4757	617742	116552041	0.52722	22.2709	1242262	299973829	0.412416	57.2534
002_0125_006_R1	BPS_sample3	375267869	31499285	47377872	39.9346	21.0189	410637	83954302	0.486739	22.4813	763982	211261791	0.360325	56.4998
Table 2S : Genomic location of differentially methylated cytosines (DMC) expressed in raw data (upper table) or in percentage (lower table)
			DMC annotated in				DMC annotated in
	DMC	DMR	CpG islands	CpG shelves	CpG shores	Open sea	Exons	Introns	Promoters	Intergenic
SamplesBPS-vs- SamplesControl	13253	1812	752	603	1314	10587	4707	13929	961	4802
PERCENTAGE			% DMC annotated in				% DMC annotated in
	DMC	DMR	CpG islands	CpG shelves	CpG shores	Open sea	Exons	Introns	Promoters	Intergenic
SamplesBPS-vs- SamplesControl	13253	1812	5.67419	4.54991	9.91474	79.8838	19.2918	57.0884	3.93869	19.6811
