# Supplementary material for: Hepatic transcriptome and DNA methylation patterns following perinatal and chronic BPS exposure in male mice
Source: BMC Genomics. 2020 Dec 9;21:881. doi: 10.1186/s12864-020-07294-3 (PMC7727143; doi:10.1186/s12864-020-07294-3)
Supplement: Supplementary file 8 — Additional file 8. List of genes of the heatmap in Fig. 1, in order of appearance from top to bottom. [file 12864_2020_7294_MOESM8_ESM.xlsx]

## Sheet: melba TAC
Additional file 8 : Gene list in order of appearance from top to bottom in the heatmap (figure 1B). The mRNA expression average (log 2) for each condition (3 pool of 3 animals) was reported as well as the fold change and stastitic paramaters.
ID	SD BPS Avg (log2)	SD Avg (log2)	Fold Change	P-val	FDR P-val	Gene Symbol	Description
TC1700000780.mm.2	3.21	3.84	-1.54	0.027	0.9219	Olfr120	olfactory receptor 120
TC0X00001637.mm.2	3.08	3.68	-1.51	0.0474	0.9581	Scml2	sex comb on midleg-like 2 (Drosophila)
TC0400000810.mm.2	3.32	3.9	-1.5	0.0239	0.9101	Tyrp1	tyrosinase-related protein 1
TC0300002393.mm.2	3.48	4.28	-1.74	0.045	0.9565	Sprr1a	small proline-rich protein 1A
TC0200002965.mm.2	3.98	3.12	1.82	0.0015	0.5314	Gm17490	predicted gene, 17490 [Source:MGI Symbol;Acc:MGI:4937124]
TC0900001101.mm.2	4.11	3.34	1.71	0.004	0.7353	Ttk	Ttk protein kinase
TC0500002135.mm.2	3.7	3.1	1.51	0.0028	0.6837	Cnpy1	canopy 1 homolog (zebrafish)
TC0800000260.mm.2	4.35	3.62	1.66	0.0101	0.8525	Defb50	defensin beta 50
TC0100001858.mm.2	4.3	3.57	1.66	0.0269	0.9219	Nek2	NIMA (never in mitosis gene a)-related expressed kinase 2
TC0400003366.mm.2	4.22	3.58	1.56	0.0051	0.8013	Kif2c	kinesin family member 2C
TC0200004062.mm.2	4.34	3.61	1.66	0.0311	0.9219	Olfr1243	olfactory receptor 1243
TC1700000260.mm.2	4.24	3.62	1.54	0.0378	0.9402	Gm6811	predicted gene 6811 [Source:MGI Symbol;Acc:MGI:3648804]; predicted gene 6811
TC0700002128.mm.2	4.77	4.12	1.57	0.0243	0.9101	Tarm1	T cell-interacting, activating receptor on myeloid cells 1
TC0200003940.mm.2	4.76	4.17	1.5	0.0366	0.9402	Olfr1066	olfactory receptor 1066
TC0100003835.mm.2	4.5	3.87	1.55	0.0097	0.8525	Traf3ip3	TRAF3 interacting protein 3
TC1300001173.mm.2	4.77	4.1	1.59	0.0367	0.9402	Adamts6	a disintegrin-like and metallopeptidase (reprolysin type) with thrombospondin type 1 motif, 6
TC0100002998.mm.2	4.64	3.81	1.78	0.0379	0.9402	Nckap5	NCK-associated protein 5
TC0400002041.mm.2	4.87	4.04	1.78	0.0294	0.9219	Wrap73	WD repeat containing, antisense to Trp73
TC0700003691.mm.2	4.63	4.01	1.54	0.0465	0.9581	Olfr307	olfactory receptor 307
TC1700001589.mm.2	4.78	4.16	1.54	0.0076	0.8216	Vmn2r117	vomeronasal 2, receptor 117
TC1900001145.mm.2	4.98	4.13	1.8	0.0119	0.8525	Olfr1417	olfactory receptor 1417
TC0700002808.mm.2	4.87	4.23	1.56	0.0451	0.9572	Gm4692	PREDICTED: predicted gene 4692 (Gm4692), mRNA.
TC0200002395.mm.2	4.46	3.76	1.63	0.0118	0.8525	Epb41l1	erythrocyte membrane protein band 4.1 like 1
TC1200001646.mm.2	4.38	3.72	1.57	0.0251	0.9198	Lrrc72	leucine rich repeat containing 72
TC0100003378.mm.2	4.69	3.82	1.84	0.0034	0.718	Fasl	Fas ligand (TNF superfamily, member 6)
TC1400000001.mm.2	4.7	3.96	1.67	0.0129	0.8525	Gm2888	predicted gene 2888 [Source:MGI Symbol;Acc:MGI:3781066]; predicted gene 2888
TC0400000570.mm.2	4.74	4.07	1.58	0.0218	0.9101	Olfr275; 4930552N02Rik	olfactory receptor 275; RIKEN cDNA 4930552N02 gene
TC5_JH584299_random00000004.mm.2	4.6	3.97	1.55	0.0041	0.7353	C87414	expressed sequence C87414
TC1700000016.mm.2	4.58	3.99	1.51	0.005	0.7996	Gm19404	PREDICTED: predicted gene, 19404 (Gm19404), mRNA.
TC1500001103.mm.2	4.58	3.91	1.58	0.0071	0.8216	Gm10337	predicted gene 10337 [Source:MGI Symbol;Acc:MGI:3704459]
TC0700003918.mm.2	4.45	3.75	1.62	0.0089	0.8525	Olfr64	olfactory receptor 64
TC0500002709.mm.2	3.77	4.57	-1.74	0.007	0.8216	Gm11115	predicted gene 11115 [Source:MGI Symbol;Acc:MGI:3779367]
TC0600002095.mm.2	4.01	4.64	-1.55	0.0113	0.8525	Svopl	SV2 related protein homolog (rat)-like
TC0100002702.mm.2	3.58	4.2	-1.54	0.0015	0.5314	Slc16a14	solute carrier family 16 (monocarboxylic acid transporters), member 14
TC1200002024.mm.2	3.69	4.33	-1.56	0.0225	0.9101	Adam21	a disintegrin and metallopeptidase domain 21
TC0700001800.mm.2	3.7	4.29	-1.5	0.0447	0.9565	Sbk1	SH3-binding kinase 1
TC1700002665.mm.2	3.87	4.54	-1.59	0.0025	0.6382	Srbd1	S1 RNA binding domain 1
TC0200002324.mm.2	3.87	4.57	-1.62	0.0092	0.8525	Efcab8	EF-hand calcium binding domain 8
TC1100002210.mm.2	3.77	4.8	-2.03	0.0456	0.9581	Pkd1l1	polycystic kidney disease 1 like 1
TC1000002269.mm.2	3.75	4.42	-1.6	0.0127	0.8525	Tet1	tet methylcytosine dioxygenase 1
TC0900002686.mm.2	3.82	4.41	-1.51	0.0305	0.9219	Hcrtr2	hypocretin (orexin) receptor 2
TC1000000123.mm.2	3.79	4.63	-1.8	0.0157	0.8869	Txlnb	taxilin beta
TC1700002282.mm.2	4	4.83	-1.79	0.0177	0.9014	Pp2d1	protein phosphatase 2C-like domain containing 1
TC1200000681.mm.2	3.7	4.36	-1.58	0.0457	0.9581	Gm10451	predicted gene 10451
TC1300001580.mm.2	4.23	5.09	-1.81	0.0312	0.9219	Vmn1r189	vomeronasal 1 receptor 189
TC0100002800.mm.2	4.49	5.26	-1.71	0.0339	0.9402	Hes6	hairy and enhancer of split 6
TC1800000373.mm.2	4.18	4.79	-1.53	0.0192	0.9014	Pcdhb16	protocadherin beta 16
TC0300001703.mm.2	4.19	4.79	-1.51	0.0352	0.9402	Gyg	glycogenin
TC1100000930.mm.2	4.16	4.76	-1.52	0.0373	0.9402	Ybx2	Y box protein 2
TC1100003138.mm.2	4.19	5.07	-1.84	0.0267	0.9219	4933427D14Rik	RIKEN cDNA 4933427D14 gene
TC0600002372.mm.2	4.13	4.73	-1.52	0.0077	0.8216	Vmn1r30	vomeronasal 1 receptor 30
TC1800001526.mm.2	3.96	4.61	-1.57	0.021	0.9014	4930546C10Rik	RIKEN cDNA 4930546C10 gene
TC0100003882.mm.2	4.23	4.89	-1.58	0.0128	0.8525	Chpf	chondroitin polymerizing factor
TC1700002087.mm.2	4.4	4.99	-1.51	0.0238	0.9101	Olfr129	olfactory receptor 129
TC1900001512.mm.2	4.16	4.93	-1.7	0.0073	0.8216	Rrp12	ribosomal RNA processing 12 homolog (S. cerevisiae)
TC0100000297.mm.2	4.65	5.54	-1.85	8.95e-05	0.1657	Il1rl2	interleukin 1 receptor-like 2
TC0200000673.mm.2	4.8	5.44	-1.56	0.0226	0.9101	Olfr354	olfactory receptor 354
TC0400001207.mm.2	4.68	5.42	-1.67	0.0036	0.7339	Skint11	selection and upkeep of intraepithelial T cells 11
TC0700000733.mm.2	4.57	5.16	-1.5	0.0114	0.8525	Zfp788	zinc finger protein 788
TC1300000637.mm.2	4.56	5.42	-1.82	0.0308	0.9219	Eif4e1b	eukaryotic translation initiation factor 4E family member 1B
TC1400002069.mm.2	4.56	5.27	-1.63	0.0006	0.3381	Homez	homeodomain leucine zipper-encoding gene
TC1000000778.mm.2	4.56	5.16	-1.51	0.0191	0.9014	Icosl	icos ligand
TC0200003157.mm.2	4.55	5.2	-1.57	0.0252	0.9198	Traf2	TNF receptor-associated factor 2
TC0200004081.mm.2	4.68	5.28	-1.52	0.0142	0.8664	Olfr32	olfactory receptor 32
TC0200004075.mm.2	4.69	5.38	-1.61	0.0434	0.9563	Olfr1259	olfactory receptor 1259
TC0700002996.mm.2	4.48	5.2	-1.65	0.0384	0.9402	Ccdc155	coiled-coil domain containing 155
TC1200001420.mm.2	4.26	5.04	-1.72	0.0082	0.8339	Gen1	Gen homolog 1, endonuclease (Drosophila)
TC0200004076.mm.2	4.29	5.15	-1.81	0.0206	0.9014	Olfr1264	olfactory receptor 1264
TC1700001585.mm.2	4.67	5.31	-1.56	0.008	0.8273	Zfp40	zinc finger protein 40
TC0100001806.mm.2	4.36	5.19	-1.78	0.0138	0.8588	Esrrg	estrogen-related receptor gamma
TC1200001001.mm.2	5.12	4.33	1.73	0.021	0.9014	Kif4-ps	kinesin family member 4, pseudogene
TC1600000446.mm.2	5.13	4.37	1.69	0.0437	0.9563	Zdhhc19	zinc finger, DHHC domain containing 19
TC0600001095.mm.2	5.05	4.46	1.5	0.0148	0.8664	Fgd5	FYVE, RhoGEF and PH domain containing 5
TC0300000801.mm.2	5.4	4.26	2.2	0.0124	0.8525	S100a14	S100 calcium binding protein A14
TC0900001822.mm.2	5.5	4.59	1.88	0.0286	0.9219	Olfr854	olfactory receptor 854
TC0900000519.mm.2	5.05	4.28	1.71	0.0026	0.6664	Treh	trehalase (brush-border membrane glycoprotein)
TC1500002318.mm.2	5.04	4.34	1.63	0.0085	0.8473	Itga5	integrin alpha 5 (fibronectin receptor alpha)
TC1600000967.mm.2	5.09	4.23	1.82	0.0041	0.7353	Gm10229	predicted gene 10229
TC0500003718.mm.2	4.86	4.18	1.6	0.0103	0.8525	4930449I24Rik	RIKEN cDNA 4930449I24 gene
TC1900000221.mm.2	5.21	4.23	1.98	0.0152	0.8722	Ms4a6c	membrane-spanning 4-domains, subfamily A, member 6C
TC0600002163.mm.2	5.03	4.42	1.52	0.0291	0.9219	Olfr459	olfactory receptor 459
TC0800001085.mm.2	5.61	4.94	1.59	0.001	0.482	Gnao1	guanine nucleotide binding protein, alpha O
TC0300001816.mm.2	5.61	4.95	1.58	0.0041	0.7353	Ccdc39	coiled-coil domain containing 39
TC1500001759.mm.2	5.71	5.08	1.56	0.0375	0.9402	Fam83h	family with sequence similarity 83, member H
TC0500003256.mm.2	5.7	4.96	1.68	0.0411	0.9545	Rilpl2	Rab interacting lysosomal protein-like 2
TC1300001098.mm.2	5.35	4.59	1.69	0.0123	0.8525	Fam169a	family with sequence similarity 169, member A
TC1400000036.mm.2	5.49	4.79	1.63	0.0323	0.9308	Gm8297	predicted gene 8297 [Source:MGI Symbol;Acc:MGI:3643799]; predicted gene 8297
TC1400001524.mm.2	5.54	4.83	1.64	0.0076	0.8216	Gng2	guanine nucleotide binding protein (G protein), gamma 2
TC1900000866.mm.2	5.6	4.74	1.82	0.003	0.6932	Grk5	G protein-coupled receptor kinase 5
TC0700001673.mm.2	5.32	4.62	1.63	0.0181	0.9014	Insc	inscuteable homolog (Drosophila)
TC0300002407.mm.2	5.34	4.69	1.57	0.0021	0.5972	Lce1g	late cornified envelope 1G
TC1800000922.mm.2	5.26	4.37	1.85	0.0039	0.7353	Vmn1r238	vomeronasal 1 receptor, 238
TC1300000814.mm.2	5.64	4.87	1.7	0.0063	0.8216	Gm10767	predicted gene 10767
TC0200001639.mm.2	5.39	4.73	1.58	0.0125	0.8525	Olfr1276	olfactory receptor 1276
TC0100001230.mm.2	5.5	4.8	1.63	0.0238	0.9101	Klhl12	kelch-like 12
TC0600003216.mm.2	5.5	4.78	1.65	0.0346	0.9402	BC035044	cDNA sequence BC035044
TC0300000881.mm.2	5.57	6.32	-1.68	0.0017	0.5612	Rfx5	regulatory factor X, 5 (influences HLA class II expression)
TC0100000765.mm.2	5.53	6.17	-1.56	0.0247	0.9133	Sp140	Sp140 nuclear body protein
TC1100002158.mm.2	5.54	6.14	-1.51	0.0067	0.8216	Camk2b	calcium/calmodulin-dependent protein kinase II, beta
TC0900000145.mm.2	5.4	6.19	-1.72	0.0132	0.8525	Olfr836	olfactory receptor 836
TC1200002299.mm.2	5.77	6.39	-1.54	0.0333	0.9402	Syne3	spectrin repeat containing, nuclear envelope family member 3
TC0400000078.mm.2	5.53	6.21	-1.6	0.0039	0.7353	2610301B20Rik	RIKEN cDNA 2610301B20 gene
TC0200000510.mm.2	5.51	6.13	-1.54	0.0106	0.8525	Coq4	coenzyme Q4 homolog (yeast)
TC0200002339.mm.2	5.52	6.16	-1.56	0.0209	0.9014	Bpifb9a	BPI fold containing family B, member 9A
TC0200000585.mm.2	5.87	6.59	-1.66	0.0036	0.725	Fam102a	family with sequence similarity 102, member A
TC0400001785.mm.2	5.71	6.65	-1.92	0.014	0.8605	Epha2	Eph receptor A2
TC0X00000691.mm.2	5.96	6.55	-1.51	0.0244	0.9101	Abcd1	ATP-binding cassette, sub-family D (ALD), member 1
TC0400003814.mm.2	5.53	6.66	-2.19	0.0003	0.3159	Alpl	alkaline phosphatase, liver/bone/kidney
TC1800001017.mm.2	5.71	6.44	-1.66	0.0014	0.5314	Aqp4	aquaporin 4
TC1200001663.mm.2	5.24	6.54	-2.45	0.0004	0.3356	Ifrd1	interferon-related developmental regulator 1
TC1300001699.mm.2	4.95	5.82	-1.83	0.022	0.9101	Prl7c1	prolactin family 7, subfamily c, member 1
TC0700002241.mm.2	5.41	6.15	-1.67	0.0234	0.9101	Vmn2r35	vomeronasal 2, receptor 35
TC0700000972.mm.2	5.31	6.3	-1.99	0.0033	0.718	E030018B13Rik	RIKEN cDNA E030018B13 gene
TC0300002542.mm.2	4.93	6.1	-2.24	0.0386	0.9402	Gm17651	predicted gene, 17651 [Source:MGI Symbol;Acc:MGI:4937285]
TC1400002345.mm.2	5.84	5.25	1.51	0.0159	0.892	Fam160b2	family with sequence similarity 160, member B2
TC1500001022.mm.2	6.18	5.39	1.73	0.0444	0.9563	Smarcd1	SWI/SNF related, matrix associated, actin dependent regulator of chromatin, subfamily d, member 1
TC1100003738.mm.2	5.93	5.19	1.66	0.003	0.7014	Krtap4-13; Gm11569; Gm11554	keratin associated protein 4-13; predicted gene 11569; predicted gene 11554
TC1600000644.mm.2	6.15	5.56	1.51	0.0079	0.8258	Drd3	dopamine receptor D3
TC0100000424.mm.2	5.98	4.85	2.2	0.0078	0.8258	Spats2l	spermatogenesis associated, serine-rich 2-like
TC0300002291.mm.2	5.92	5.12	1.75	0.0345	0.9402	Ntrk1	neurotrophic tyrosine kinase, receptor, type 1
TC1100000315.mm.2	5.94	5.27	1.59	0.0493	0.9581	Gpr75	G protein-coupled receptor 75
TC1500000008.mm.2	4.96	5.82	-1.81	0.0119	0.8525	Oxct1	3-oxoacid CoA transferase 1
TC0400000587.mm.2	5.26	6.02	-1.69	0.0203	0.9014	Fktn	fukutin
TC0500000816.mm.2	5.07	5.83	-1.69	0.002	0.5972	Dck	deoxycytidine kinase
TC1500000553.mm.2	5.08	5.69	-1.52	0.0226	0.9101	Ly6g	lymphocyte antigen 6 complex, locus G
TC1200001947.mm.2	5.34	5.95	-1.52	0.0039	0.7353	Zbtb25	zinc finger and BTB domain containing 25
TC0600001738.mm.2	5.1	5.84	-1.67	0.0136	0.8525	Arntl2	aryl hydrocarbon receptor nuclear translocator-like 2
TC0900002510.mm.2	5.17	5.76	-1.51	0.0102	0.8525	Slc51b	solute carrier family 51, beta subunit
TC0600001958.mm.2	5	5.69	-1.61	0.0361	0.9402	Grm8; Mir592	glutamate receptor, metabotropic 8; microRNA 592
TC0700000737.mm.2	4.96	5.55	-1.5	0.023	0.9101	Vmn2r61	vomeronasal 2, receptor 61
TC1700000765.mm.2	4.87	5.53	-1.58	0.0099	0.8525	H2-M3	histocompatibility 2, M region locus 3
TC0500000052.mm.2	4.87	5.49	-1.54	0.0193	0.9014	Abcb1b	ATP-binding cassette, sub-family B (MDR/TAP), member 1B
TC0800001716.mm.2	4.89	5.48	-1.51	0.0187	0.9014	Tubgcp3	tubulin, gamma complex associated protein 3
TC0100003370.mm.2	4.8	5.43	-1.54	0.0316	0.9258	Zbtb37	zinc finger and BTB domain containing 37
TC1500000673.mm.2	4.73	5.91	-2.26	0.0004	0.3356	Maff	v-maf musculoaponeurotic fibrosarcoma oncogene family, protein F (avian)
TC1800001229.mm.2	6.43	5.61	1.76	0.0011	0.482	Pcdh12	protocadherin 12
TC1700002807.mm.2	6.29	5.66	1.56	0.0148	0.8664	Arhgdig	Rho GDP dissociation inhibitor (GDI) gamma
TC0200005464.mm.2	6.43	5.67	1.69	0.0087	0.8525	Egfl7; Mir126a	EGF-like domain 7; microRNA 126a
TC0200000055.mm.2	6.12	5.52	1.51	0.0351	0.9402	Nudt5	nudix (nucleoside diphosphate linked moiety X)-type motif 5
TC1400001673.mm.2	6.16	5.48	1.61	0.0151	0.8722	Phf7	PHD finger protein 7
TC0900000563.mm.2	6.74	5.91	1.78	0.0035	0.725	Bud13	BUD13 homolog (yeast)
TC1700001928.mm.2	6.72	5.74	1.98	0.0298	0.9219	Stk19	serine/threonine kinase 19
TC1700001631.mm.2	6.47	5.77	1.62	0.0045	0.7616	Mlst8	MTOR associated protein, LST8 homolog (S. cerevisiae)
TC0700000178.mm.2	6.55	5.88	1.59	0.0177	0.9014	Obox7	oocyte specific homeobox 7
TC1500002182.mm.2	6.58	6	1.5	0.0497	0.9581	Ddx23	DEAD (Asp-Glu-Ala-Asp) box polypeptide 23
TC0300000873.mm.2	6.7	5.97	1.65	0.0004	0.3356	Gm10972	predicted gene 10972 [Source:MGI Symbol;Acc:MGI:3779183]
TC0600000240.mm.2	6.3	5.62	1.61	0.0098	0.8525	Tspan33	tetraspanin 33
TC1500001980.mm.2	6.23	5.55	1.6	0.0349	0.9402	Scube1	signal peptide, CUB domain, EGF-like 1
TC0600000406.mm.2	6.52	5.84	1.6	0.013	0.8525	Agk	acylglycerol kinase
TC0100000289.mm.2	6.65	6.04	1.52	0.0324	0.9308	Map4k4	mitogen-activated protein kinase kinase kinase kinase 4
TC1100004265.mm.2	7.27	6.63	1.55	0.0034	0.718	Igtp	interferon gamma induced GTPase
TC0100000509.mm.2	7.43	6.3	2.19	0.0053	0.8036	Nrp2	neuropilin 2
TC1500001760.mm.2	7.21	6.6	1.54	0.0209	0.9014	Scrib	scribbled homolog (Drosophila)
TC0700004076.mm.2	7.63	6.64	1.98	0.0135	0.8525	St5	suppression of tumorigenicity 5
TC0800000871.mm.2	6.61	5.94	1.59	0.035	0.9402	Slc10a7	solute carrier family 10 (sodium/bile acid cotransporter family), member 7
TC0100003328.mm.2	6.23	6.86	-1.55	0.0015	0.5314	Rasal2	RAS protein activator like 2
TC0100000541.mm.2	6.27	6.95	-1.6	0.0053	0.8013	Ccnyl1	cyclin Y-like 1
TC0800001891.mm.2	6.18	6.8	-1.54	0.0151	0.8722	1810011O10Rik	RIKEN cDNA 1810011O10 gene
TC1600001944.mm.2	6.2	6.78	-1.5	0.0231	0.9101	D16Ertd472e	DNA segment, Chr 16, ERATO Doi 472, expressed
TC0200002341.mm.2	6.48	7.13	-1.57	0.0154	0.874	Cbfa2t2	core-binding factor, runt domain, alpha subunit 2, translocated to, 2 (human)
TC1700001366.mm.2	6.38	7.01	-1.54	0.0339	0.9402	Tmem242	transmembrane protein 242
TC1900000582.mm.2	6.5	7.18	-1.61	0.015	0.871	Zfp518a; Mir8092	zinc finger protein 518A; microRNA 8092
TC1000002062.mm.2	6.57	7.19	-1.54	0.0024	0.636	Foxo3	forkhead box O3
TC1100002160.mm.2	6.27	7.07	-1.75	0.0136	0.8525	Nudcd3	NudC domain containing 3
TC0100000971.mm.2	6	6.64	-1.56	0.0011	0.482	Gin1	gypsy retrotransposon integrase 1
TC1100001331.mm.2	5.9	6.49	-1.51	0.0033	0.718	Trim37	tripartite motif-containing 37
TC0200003191.mm.2	6	6.86	-1.81	0.0206	0.9014	Sec16a	SEC16 homolog A, endoplasmic reticulum export factor
TC1000000252.mm.2	5.89	6.71	-1.77	0.0108	0.8525	Themis	thymocyte selection associated
TC0400002977.mm.2	6.04	6.81	-1.7	0.005	0.7996	Haus6	HAUS augmin-like complex, subunit 6
TC1100004173.mm.2	6.23	6.86	-1.55	0.0134	0.8525	Cbx4	chromobox 4
TC0800001193.mm.2	6.31	7.32	-2.02	0.0047	0.7714	Ces2b	carboxyesterase 2B
TC0100003804.mm.2	5.77	7.67	-3.73	0.0013	0.5162	Atf3	activating transcription factor 3
TC0100003102.mm.2	6.46	7.95	-2.81	0.0074	0.8216	Btg2	B cell translocation gene 2, anti-proliferative
TC1000002041.mm.2	6.92	7.66	-1.67	0.0084	0.8473	Rpf2	ribosome production factor 2 homolog (S. cerevisiae)
TC1600001545.mm.2	6.94	7.66	-1.64	0.0198	0.9014	Sec22a	SEC22 homolog A, vesicle trafficking protein
TC0500002221.mm.2	7.11	8.15	-2.05	0.0086	0.8477	Tmem129	transmembrane protein 129
TC0700002632.mm.2	7.09	7.81	-1.65	0.0296	0.9219	Lipe	lipase, hormone sensitive
TC1800001234.mm.2	7.07	7.65	-1.5	0.0075	0.8216	Spry4	sprouty homolog 4 (Drosophila)
TC0500002302.mm.2	6.93	7.53	-1.51	0.0089	0.8525	Rab28	RAB28, member RAS oncogene family
TC0600003600.mm.2	7.05	7.81	-1.7	0.0069	0.8216	Cml5	camello-like 5
TC1100000900.mm.2	6.68	8.05	-2.58	2.56e-05	0.0776	Per1	period circadian clock 1
TC0100002461.mm.2	7.05	7.78	-1.66	0.0438	0.9563	Klf7	Kruppel-like factor 7 (ubiquitous)
TC1600001400.mm.2	6.75	8.65	-3.74	0.0023	0.6231	Bcl6	B cell leukemia/lymphoma 6
TC0800002399.mm.2	6.57	8.01	-2.7	0.0071	0.8216	Gdf15	growth differentiation factor 15
TC0200005429.mm.2	6.97	8.21	-2.36	0.0315	0.9249	Chrna4	cholinergic receptor, nicotinic, alpha polypeptide 4
TC0900001365.mm.2	8.06	6.28	3.45	0.0122	0.8525	Cish	cytokine inducible SH2-containing protein
TC1300000347.mm.2	7.94	6.73	2.32	0.0304	0.9219	Foxq1	forkhead box Q1
TC1200001803.mm.2	8.82	7.31	2.85	0.0063	0.8216	Foxa1	forkhead box A1
TC0100002552.mm.2	8.52	7.72	1.75	0.0096	0.8525	Mreg	melanoregulin
TC0100001788.mm.2	8.57	7.76	1.76	0.0449	0.9565	Slc30a10	solute carrier family 30, member 10
TC0Y00000212.mm.2	8.55	7.87	1.61	0.0032	0.718	Sly	Sycp3 like Y-linked
TC0Y00000148.mm.2	8.56	7.87	1.61	0.0122	0.8525	Gm21117	predicted gene, 21117 [Source:MGI Symbol;Acc:MGI:5434472]; predicted gene, 21117
TC1000001506.mm.2	8.77	7.94	1.78	0.0011	0.482	Avpr1a	arginine vasopressin receptor 1A
TC0600002056.mm.2	8.49	7.7	1.73	0.04	0.9509	Wdr91	WD repeat domain 91
TC1700001010.mm.2	8.31	7.65	1.57	0.0499	0.9581	Safb	scaffold attachment factor B
TC1300000267.mm.2	7.41	6.57	1.79	0.0106	0.8525	Slc17a1	solute carrier family 17 (sodium phosphate), member 1
TC0500001763.mm.2	7.58	6.93	1.57	0.0344	0.9402	Arpc1a	actin related protein 2/3 complex, subunit 1A
TC0800001509.mm.2	7.64	6.97	1.59	0.0294	0.9219	Cpne7; Mir7080	copine VII; microRNA 7080
TC0100002667.mm.2	7.81	6.8	2.01	0.0001	0.1964	Irs1	insulin receptor substrate 1
TC0400000269.mm.2	7.68	6.72	1.95	0.0363	0.9402	Casp8ap2	caspase 8 associated protein 2
TC0100001877.mm.2	8.33	7.43	1.87	0.0052	0.8013	Plxna2	plexin A2
TC1200001237.mm.2	8.24	7.46	1.71	0.0268	0.9219	Tnfaip2	tumor necrosis factor, alpha-induced protein 2
TC1300000359.mm.2	8.05	7.25	1.73	0.0139	0.8594	Wrnip1	Werner helicase interacting protein 1
TC0500002461.mm.2	7.65	7.05	1.52	0.0055	0.8139	Rell1	RELT-like 1
TC1300000650.mm.2	7.76	7.17	1.51	0.0303	0.9219	Fgfr4	fibroblast growth factor receptor 4
TC1500002030.mm.2	8.16	7.33	1.78	0.0198	0.9014	Brd1	bromodomain containing 1
TC0400002330.mm.2	8.19	8.81	-1.54	0.0015	0.5314	Manea	mannosidase, endo-alpha
TC0600001922.mm.2	7.93	9	-2.1	0.0017	0.5561	Fam3c	family with sequence similarity 3, member C
TC0400001427.mm.2	8.34	8.93	-1.51	0.0153	0.8723	Mtf1	metal response element binding transcription factor 1
TC1100004202.mm.2	8.11	8.84	-1.67	0.0188	0.9014	Actg1; Mir6935	actin, gamma, cytoplasmic 1; microRNA 6935
TC1500000854.mm.2	7.56	8.81	-2.37	7.39e-05	0.1491	Pim3	proviral integration site 3
TC1800001595.mm.2	7.67	8.7	-2.05	0.0004	0.3356	Lipg	lipase, endothelial
TC1600000184.mm.2	7.97	8.66	-1.62	0.0047	0.7748	Snai2	snail family zinc finger 2
TC0200003747.mm.2	7.59	8.88	-2.44	0.0069	0.8216	Gm11084	predicted gene 11084 [Source:MGI Symbol;Acc:MGI:3779315]
TC0200003303.mm.2	6.95	8.88	-3.81	0.0352	0.9402	Lcn2	lipocalin 2
TC0900002332.mm.2	7.3	9.06	-3.39	1.98e-05	0.0734	Nrg4	neuregulin 4
TC0300000354.mm.2	6.64	9.14	-5.65	0.0009	0.4436	Noct	nocturnin
TC1700001827.mm.2	7.36	8.36	-2.01	0.028	0.9219	Sik1	salt inducible kinase 1
TC1700001308.mm.2	8.02	8.72	-1.63	0.0079	0.8258	Cript	cysteine-rich PDZ-binding protein
TC0900003343.mm.2	7.66	8.51	-1.81	0.0189	0.9014	Srprb	signal recognition particle receptor, B subunit
TC1900000050.mm.2	8.06	8.66	-1.51	0.0121	0.8525	Mrpl11	mitochondrial ribosomal protein L11
TC0600001678.mm.2	7.67	8.66	-1.98	0.0172	0.9014	Pyroxd1	pyridine nucleotide-disulphide oxidoreductase domain 1
TC0700002080.mm.2	7.5	8.2	-1.62	0.0091	0.8525	Mrpl23	mitochondrial ribosomal protein L23
TC0500002644.mm.2	7.74	8.57	-1.77	0.0106	0.8525	Hopx	HOP homeobox
TC1100002869.mm.2	7.17	7.96	-1.73	0.0201	0.9014	Srebf1; Mir6922	sterol regulatory element binding transcription factor 1; microRNA 6922
TC1500001931.mm.2	7.43	8.1	-1.59	0.0216	0.9101	Tob2	transducer of ERBB2, 2
TC1000002338.mm.2	7.46	8.35	-1.86	0.0008	0.4436	A930033H14Rik	RIKEN cDNA A930033H14 gene [Source:MGI Symbol;Acc:MGI:2444562]; RIKEN cDNA A930033H14 gene
TC1700000751.mm.2	7.39	8.09	-1.62	0.0024	0.6382	Znrd1as	Znrd1 antisense
TC0900001898.mm.2	7.63	8.23	-1.52	0.0276	0.9219	Ecsit	ECSIT homolog (Drosophila)
TC0300002195.mm.2	7.78	8.4	-1.53	0.0052	0.8013	Fnip2	folliculin interacting protein 2
TC1400001445.mm.2	7.22	7.92	-1.62	0.0005	0.3363	Fhit	fragile histidine triad gene
TC0200001224.mm.2	7.27	8.2	-1.91	0.0008	0.4436	Slc43a1	solute carrier family 43, member 1
TC0100003478.mm.2	7.42	8.07	-1.57	0.0069	0.8216	Uck2	uridine-cytidine kinase 2
TC1900001070.mm.2	7.51	8.18	-1.59	0.0403	0.9516	Polr2g	polymerase (RNA) II (DNA directed) polypeptide G
TC1700002320.mm.2	7.38	8.4	-2.02	0.0197	0.9014	Ticam1	toll-like receptor adaptor molecule 1
TC0400000018.mm.2	7.21	8.03	-1.76	0.0096	0.8525	Chchd7	coiled-coil-helix-coiled-coil-helix domain containing 7
TC0300000060.mm.2	7.3	8.57	-2.42	0.0001	0.1994	Fabp5	fatty acid binding protein 5, epidermal
TC1000003044.mm.2	7.54	8.4	-1.82	0.0307	0.9219	Tbc1d30	TBC1 domain family, member 30
TC0100002801.mm.2	7.07	8.37	-2.47	0.0003	0.323	Per2	period circadian clock 2
TC0700003041.mm.2	7.46	8.53	-2.09	0.0322	0.9308	Saa1	serum amyloid A 1
TC1900001612.mm.2	7.38	8.19	-1.75	0.0389	0.9402	Cyp17a1	cytochrome P450, family 17, subfamily a, polypeptide 1
TC0800002585.mm.2	7.31	8.35	-2.05	0.0011	0.482	Ier2	immediate early response 2
TC0800002597.mm.2	7.31	8.94	-3.08	0.012	0.8525	Junb	jun B proto-oncogene
TC0300002489.mm.2	7.22	10.16	-7.65	9.83e-06	0.0505	Ciart	circadian associated repressor of transcription
TC1400001528.mm.2	7.77	9.99	-4.64	6.64e-05	0.1491	Kcnk5	potassium channel, subfamily K, member 5
TC0900000497.mm.2	7.06	9.64	-5.96	2.65e-06	0.0295	Usp2	ubiquitin specific peptidase 2
TC0500001487.mm.2	8.39	9.21	-1.76	0.0125	0.8525	Glt1d1	glycosyltransferase 1 domain containing 1
TC0900000204.mm.2	8.64	9.24	-1.51	0.0427	0.9563	Ldlr	low density lipoprotein receptor
TC0600003428.mm.2	8.54	9.34	-1.74	0.0188	0.9014	Bhlhe41	basic helix-loop-helix family, member e41
TC0400004039.mm.2	9.02	9.7	-1.61	0.0072	0.8216	Ube4b	ubiquitination factor E4B
TC1600000443.mm.2	8.92	9.55	-1.55	0.0332	0.9402	Pcyt1a	phosphate cytidylyltransferase 1, choline, alpha isoform
TC0900001616.mm.2	8.9	9.72	-1.77	0.0011	0.482	Trak1	trafficking protein, kinesin binding 1
TC1500000296.mm.2	9.06	9.71	-1.57	0.0196	0.9014	Atp6v1c1	ATPase, H+ transporting, lysosomal V1 subunit C1
TC0100001123.mm.2	9.06	9.71	-1.57	0.0208	0.9014	Acmsd	amino carboxymuconate semialdehyde decarboxylase
TC0300000864.mm.2	8.99	9.69	-1.62	0.0006	0.3363	Rorc	RAR-related orphan receptor gamma
TC0100000464.mm.2	8.79	9.41	-1.54	0.022	0.9101	Fam117b	family with sequence similarity 117, member B
TC1900000610.mm.2	8.41	9.1	-1.61	0.0053	0.8013	Marveld1	MARVEL (membrane-associating) domain containing 1
TC1600001047.mm.2	8.3	9.22	-1.89	0.02	0.9014	Dopey2	dopey family member 2
TC1000002453.mm.2	8.62	9.46	-1.79	0.0041	0.7353	Pdxk	pyridoxal (pyridoxine, vitamin B6) kinase
TC0500002306.mm.2	8.31	9.15	-1.8	0.0468	0.9581	Bod1l	biorientation of chromosomes in cell division 1-like
TC1000002211.mm.2	8.54	9.27	-1.66	0.0333	0.9402	Oit3	oncoprotein induced transcript 3
TC1000000656.mm.2	8.02	9.19	-2.25	2.8e-05	0.0776	Rhobtb1	Rho-related BTB domain containing 1
TC0400004074.mm.2	8.21	9.35	-2.21	6.77e-05	0.1491	Per3	period circadian clock 3
TC0100003838.mm.2	8.6	9.49	-1.86	0.0012	0.482	G0s2	G0/G1 switch gene 2
TC0200001951.mm.2	9.4	10.36	-1.94	0.007	0.8216	Slc20a1	solute carrier family 20, member 1
TC0200002885.mm.2	9.29	9.93	-1.55	0.0489	0.9581	Dhtkd1	dehydrogenase E1 and transketolase domain containing 1
TC1000002509.mm.2	9.09	10.16	-2.1	0.0005	0.3363	Mknk2	MAP kinase-interacting serine/threonine kinase 2
TC1200001981.mm.2	9.62	10.24	-1.54	0.0315	0.9238	Rdh11	retinol dehydrogenase 11
TC0300001667.mm.2	9.43	10.03	-1.51	0.0362	0.9402	Car1	carbonic anhydrase 1
TC0300002357.mm.2	8.98	10.25	-2.41	0.0004	0.3356	Il6ra	interleukin 6 receptor, alpha
TC0800001895.mm.2	9.38	10.29	-1.89	0.019	0.9014	Ido2	indoleamine 2,3-dioxygenase 2
TC0100003522.mm.2	9.85	10.7	-1.81	0.0255	0.9198	Fcgr2b	Fc receptor, IgG, low affinity IIb
TC1100003948.mm.2	10.05	10.67	-1.54	0.0342	0.9402	Pitpnc1	phosphatidylinositol transfer protein, cytoplasmic 1
TC0500003632.mm.2	9.79	10.57	-1.71	0.002	0.5972	Slc46a3	solute carrier family 46, member 3
TC1100001681.mm.2	9.91	10.5	-1.51	0.0363	0.9402	Nags	N-acetylglutamate synthase
TC0500001751.mm.2	9.83	10.49	-1.58	0.0427	0.9563	Bri3	brain protein I3
TC0100002385.mm.2	9.59	10.41	-1.76	0.0494	0.9581	Fam126b	family with sequence similarity 126, member B
TC0700003778.mm.2	9.14	10.73	-3.01	0.0001	0.1994	Tsku	tsukushi, small leucine rich proteoglycan
TC0900002241.mm.2	9.25	11.31	-4.18	0.0022	0.618	Zbtb16	zinc finger and BTB domain containing 16
TC1900000015.mm.2	8.52	10.29	-3.4	1.14e-05	0.0505	1810055G02Rik	RIKEN cDNA 1810055G02 gene
TC0400001970.mm.2	8.8	9.58	-1.72	0.0018	0.5646	Slc2a5	solute carrier family 2 (facilitated glucose transporter), member 5
TC0700001624.mm.2	8.82	10.45	-3.09	0.0003	0.3356	Wee1	WEE 1 homolog 1 (S. pombe)
TC0400003079.mm.2	9.45	10.8	-2.54	0.0089	0.8525	Jun	jun proto-oncogene
TC0400000705.mm.2	9.65	8.49	2.22	0.0173	0.9014	Rgs3	regulator of G-protein signaling 3
TC0200004802.mm.2	9.42	8.59	1.77	0.0291	0.9219	Foxa2	forkhead box A2
TC1800000924.mm.2	9.74	9.12	1.54	0.0128	0.8525	Crem	cAMP responsive element modulator
TC0400003100.mm.2	9.91	9.17	1.67	0.0486	0.9581	Cyp2j9	cytochrome P450, family 2, subfamily j, polypeptide 9
TC0100002969.mm.2	9.95	8.9	2.07	0.0006	0.3363	Insig2	insulin induced gene 2
TC0700002047.mm.2	9.81	9.03	1.71	0.0069	0.8216	Eps8l2	EPS8-like 2
TSUnmapped00000015.mm.2	9.53	8.7	1.77	0.0195	0.9014	Nudt7	nudix (nucleoside diphosphate linked moiety X)-type motif 7
TC0400001047.mm.2	8.92	8.26	1.58	0.0103	0.8525	Pde4b	phosphodiesterase 4B, cAMP specific
TC1000001679.mm.2	9.03	8.36	1.59	0.0297	0.9219	Syne1	spectrin repeat containing, nuclear envelope 1
TC0100003443.mm.2	8.98	8.15	1.78	0.0121	0.8525	Dcaf6	DDB1 and CUL4 associated factor 6
TC0500003731.mm.2	8.71	8.07	1.56	0.025	0.9198	Gbp4	guanylate binding protein 4
TC1000002562.mm.2	9.47	8.74	1.66	0.0145	0.8664	Zfp938	zinc finger protein 938
TC1900000882.mm.2	9.24	8.64	1.51	0.0222	0.9101	Lrp5	low density lipoprotein receptor-related protein 5
TC1400002099.mm.2	9.22	8.58	1.56	0.0037	0.7344	Rabggta	Rab geranylgeranyl transferase, a subunit
TC0Y00000154.mm.2	9.19	8.53	1.58	0.0045	0.7632	Sly	Sycp3 like Y-linked
TC1200002416.mm.2	9.25	8.53	1.65	0.0203	0.9014	Ppp1r13b	protein phosphatase 1, regulatory (inhibitor) subunit 13B
TC1500001141.mm.2	9.72	8.05	3.18	0.0006	0.3363	Egln3	EGL nine homolog 3 (C. elegans), mRNA (cDNA clone MGC:36685 IMAGE:5371854), complete cds.
TC1900000531.mm.2	10.46	8.45	4.04	0.0015	0.5314	Hhex	hematopoietically expressed homeobox
TC1400002430.mm.2	10.86	8.72	4.39	0.0027	0.6674	Slc25a30	solute carrier family 25, member 30
TC0500000609.mm.2	10.9	10.13	1.7	0.0054	0.8036	Klb	klotho beta
TC0900000867.mm.2	10.53	9.85	1.6	0.013	0.8525	Herc1	hect (homologous to the E6-AP (UBE3A) carboxyl terminus) domain and RCC1 (CHC1)-like domain (RLD) 1
TC0700003650.mm.2	10.46	9.81	1.57	0.0103	0.8525	Abhd17c	abhydrolase domain containing 17C
TC0400001229.mm.2	10.63	9.67	1.95	0.0492	0.9581	Cyp4a31	cytochrome P450, family 4, subfamily a, polypeptide 31
TC1600001419.mm.2	10.58	9.27	2.49	1.07e-05	0.0505	Cldn1	claudin 1
TC0700000445.mm.2	17.13	17.73	-1.51	0.004	0.7353	Cyp2a5; Cyp2a4	cytochrome P450, family 2, subfamily a, polypeptide 5; cytochrome P450, family 2, subfamily a, polypeptide 4
TC0200002683.mm.2	17.26	17.91	-1.57	0.0299	0.9219	Pck1	phosphoenolpyruvate carboxykinase 1, cytosolic
TC0800001307.mm.2	17.31	18.03	-1.64	0.0059	0.8216	Tat	tyrosine aminotransferase
TC0700000861.mm.2	16.75	17.4	-1.56	0.0014	0.5314	Dbp	D site albumin promoter binding protein
TC0400002549.mm.2	15.87	16.47	-1.52	0.0022	0.6184	Gne	glucosamine (UDP-N-acetyl)-2-epimerase/N-acetylmannosamine kinase
TC0200000879.mm.2	15.83	16.68	-1.8	0.0043	0.7534	Upp2	uridine phosphorylase 2
TC0100001381.mm.2	14.75	16.28	-2.89	0.0001	0.1994	Rgs16	regulator of G-protein signaling 16
TC0700003764.mm.2	15.15	17.02	-3.65	0.0009	0.4455	Thrsp	thyroid hormone responsive
TC1900001691.mm.2	14.1	14.73	-1.55	0.0282	0.9219	Gpam	glycerol-3-phosphate acyltransferase, mitochondrial
TC0500000260.mm.2	13.98	14.86	-1.84	0.0403	0.9516	Insig1	insulin induced gene 1
TC0500003314.mm.2	14.46	15.29	-1.78	0.0002	0.2102	Asl	argininosuccinate lyase
TC0300000967.mm.2	14.8	15.59	-1.74	0.0042	0.736	Fmo5	flavin containing monooxygenase 5
TC1000002320.mm.2	15.37	14.66	1.63	0.0326	0.9308	Arid5b	AT rich interactive domain 5B (MRF1-like)
TC0900000835.mm.2	12.28	11.2	2.11	0.0005	0.3363	Clpx	caseinolytic mitochondrial matrix peptidase chaperone subunit
TC0900003330.mm.2	12.71	11.36	2.55	0.0026	0.6664	Onecut1	one cut domain, family member 1
TC1500001181.mm.2	12.4	11.69	1.63	0.0273	0.9219	Gm2310	predicted gene 2310 [Source:MGI Symbol;Acc:MGI:3780481]
TC1100001131.mm.2	12.24	11.61	1.55	0.0277	0.9219	Nufip2	nuclear fragile X mental retardation protein interacting protein 2
TC0500002628.mm.2	12.87	12.27	1.51	0.0018	0.5854	Clock	circadian locomotor output cycles kaput
TC0400000496.mm.2	12.85	12.25	1.52	0.0019	0.5972	Stra6l	STRA6-like
TC1800000606.mm.2	13.1	12.35	1.68	0.0111	0.8525	Gm4951	predicted gene 4951
TSUnmapped00000013.mm.2	13.04	12.32	1.64	0.0435	0.9563	Nudt7	nudix (nucleoside diphosphate linked moiety X)-type motif 7
TC0900001005.mm.2	10.62	11.38	-1.7	0.0041	0.7353	Fam214a	family with sequence similarity 214, member A
TC0700002102.mm.2	10.78	11.4	-1.54	0.024	0.9101	Dhcr7	7-dehydrocholesterol reductase
TC1400000071.mm.2	10.78	11.41	-1.55	0.0009	0.4436	Flnb	filamin, beta
TC1900001722.mm.2	10.8	11.46	-1.58	0.003	0.6932	Gfra1	glial cell line derived neurotrophic factor family receptor alpha 1
TC1300002437.mm.2	10.94	11.53	-1.5	0.0033	0.718	Bhmt2	betaine-homocysteine methyltransferase 2
TC1400001303.mm.2	10.68	11.3	-1.54	0.0099	0.8525	Mbnl2	muscleblind-like 2
TC0700003568.mm.2	10.74	11.35	-1.52	0.0209	0.9014	Pex11a	peroxisomal biogenesis factor 11 alpha
TC0100000393.mm.2	10.38	11.16	-1.71	0.0009	0.4501	Coq10b	coenzyme Q10 homolog B (S. cerevisiae)
TC0200003109.mm.2	10.3	11.03	-1.66	0.0178	0.9014	Hnmt	histamine N-methyltransferase
TC0800001194.mm.2	10.24	10.99	-1.68	0.0028	0.6817	Ces2c	carboxylesterase 2C
TC0500001337.mm.2	10.08	11.12	-2.07	0.0196	0.9014	Sds	serine dehydratase
TC1300001374.mm.2	11.48	10.65	1.78	0.0022	0.6184	Net1	neuroepithelial cell transforming gene 1
TC1100000324.mm.2	11.76	11.03	1.65	0.0196	0.9014	Cpeb4	cytoplasmic polyadenylation element binding protein 4
TC1400002608.mm.2	11.75	11.16	1.51	0.0031	0.7121	Klf12	Kruppel-like factor 12
TC1100003106.mm.2	11.46	12.06	-1.53	0.0174	0.9014	Slc25a11	solute carrier family 25 (mitochondrial carrier oxoglutarate carrier), member 11
TC0100001351.mm.2	11.3	11.94	-1.56	0.0286	0.9219	Ivns1abp	influenza virus NS1A binding protein
TC0600001308.mm.2	11.32	12.25	-1.91	0.0005	0.3363	8430408G22Rik	RIKEN cDNA 8430408G22 gene
TC0600002802.mm.2	10.94	11.77	-1.78	0.0004	0.3356	Frmd4b	FERM domain containing 4B
TC1300002276.mm.2	11.03	11.91	-1.84	0.004	0.7353	Srd5a1	steroid 5 alpha-reductase 1
TC1400001177.mm.2	11.07	11.79	-1.64	0.0016	0.5453	Lmo7	LIM domain only 7
TC0800003060.mm.2	11.08	11.9	-1.77	0.005	0.7996	Car5a	carbonic anhydrase 5a, mitochondrial
TC0200005052.mm.2	11.01	11.95	-1.92	0.0021	0.5972	Mafb	v-maf musculoaponeurotic fibrosarcoma oncogene family, protein B (avian)
TC0200004676.mm.2	11.03	12.57	-2.91	0.0109	0.8525	Gpcpd1	glycerophosphocholine phosphodiesterase GDE1 homolog (S. cerevisiae)
TC1300002474.mm.2	11.78	12.86	-2.11	0.0067	0.8216	Hmgcr	3-hydroxy-3-methylglutaryl-Coenzyme A reductase
TC0400001612.mm.2	11.68	12.62	-1.92	0.0141	0.8664	Nr0b2	nuclear receptor subfamily 0, group B, member 2
TC0X00001502.mm.2	11.87	12.51	-1.56	0.0008	0.4436	Pfkfb1	6-phosphofructo-2-kinase/fructose-2,6-biphosphatase 1
TC0900000560.mm.2	11.97	13.02	-2.07	0.0012	0.482	Apoa4	apolipoprotein A-IV
TC0400003475.mm.2	10.73	13.18	-5.46	5.19e-07	0.0115	Mfsd2a	major facilitator superfamily domain containing 2A
TC0800001094.mm.2	10.97	11.9	-1.91	0.0376	0.9402	Mt2	metallothionein 2
TC1900000684.mm.2	14.51	13.22	2.45	0.0023	0.6231	Elovl3	elongation of very long chain fatty acids (FEN1/Elo2, SUR4/Elo3, yeast)-like 3
TC0900001038.mm.2	14.15	13.5	1.57	0.0057	0.8216	Gclc	glutamate-cysteine ligase, catalytic subunit
TC1400002859.mm.2	14.11	13.2	1.89	0.0219	0.9101	Hacl1	2-hydroxyacyl-CoA lyase 1
TC1200001460.mm.2	13.14	14.87	-3.32	0.0059	0.8216	Lpin1	lipin 1
TC1100004233.mm.2	13.32	14.36	-2.05	0.031	0.9219	Fasn	fatty acid synthase
TC0600000841.mm.2	13.26	14.12	-1.82	0.0004	0.3356	St3gal5	ST3 beta-galactoside alpha-2,3-sialyltransferase 5
TC0100001207.mm.2	13.3	14.05	-1.68	0.002	0.5972	Etnk2	ethanolamine kinase 2
TC0600003374.mm.2	13.34	14.19	-1.8	0.0005	0.3363	Gys2	glycogen synthase 2
TC0800000991.mm.2	13.25	14.18	-1.91	0.0016	0.5314	Gpt2	glutamic pyruvate transaminase (alanine aminotransferase) 2
TC0700000439.mm.2	13.35	14.07	-1.64	0.0023	0.6231	Cyp2a4	cytochrome P450, family 2, subfamily a, polypeptide 4
TC1100003583.mm.2	13.71	14.37	-1.58	0.0064	0.8216	Pdk2	pyruvate dehydrogenase kinase, isoenzyme 2
TC0500001584.mm.2	13.73	14.54	-1.76	0.0003	0.3356	Por	P450 (cytochrome) oxidoreductase
TC0300001306.mm.2	12.93	14.09	-2.23	0.0003	0.3356	Elovl6	ELOVL family member 6, elongation of long chain fatty acids (yeast)
TC1500001412.mm.2	13.21	13.86	-1.57	0.0012	0.4902	Azin1	antizyme inhibitor 1
TC0900000509.mm.2	12.8	13.62	-1.77	0.0008	0.4436	Slc37a4	solute carrier family 37 (glucose-6-phosphate transporter), member 4
TC0700002696.mm.2	13.17	13.91	-1.67	0.0111	0.8525	Zfp36	zinc finger protein 36
TC1800000301.mm.2	12.92	14.8	-3.69	0.0067	0.8216	Egr1	early growth response 1
