# Supplementary material for: Hepatic transcriptome and DNA methylation patterns following perinatal and chronic BPS exposure in male mice
Source: BMC Genomics. 2020 Dec 9;21:881. doi: 10.1186/s12864-020-07294-3 (PMC7727143; doi:10.1186/s12864-020-07294-3)
Supplement: Supplementary file 10 — Additional file 10. Complete list of mRNA differential expression before application of fold threshold in TAC console. [file 12864_2020_7294_MOESM10_ESM.xlsx]

## Sheet: all gene ebayes
#%result_name=Analysis_2
#%array_type=Clariom_S_Mouse
#%annotation=Clariom_S_Mouse.r1.na36.mm10.a1.transcript.csv
#%comparison=SD BPS vs SD
ID	SD BPS Avg (log2)	SD Avg (log2)	Fold Change	P-val	FDR P-val	Gene Symbol	Description	Group
TC0300002489.mm.2	7.22	10.16	-7.65	9.83e-06	0.0505	Ciart	circadian associated repressor of transcription	Coding
TC0900000497.mm.2	7.06	9.64	-5.96	2.65e-06	0.0295	Usp2	ubiquitin specific peptidase 2	Multiple_Complex
TC0300000354.mm.2	6.64	9.14	-5.65	0.0009	0.4436	Noct	nocturnin	Multiple_Complex
TC0400003475.mm.2	10.73	13.18	-5.46	5.19e-07	0.0115	Mfsd2a	major facilitator superfamily domain containing 2A	Multiple_Complex
TC1400001528.mm.2	7.77	9.99	-4.64	6.64e-05	0.1491	Kcnk5	potassium channel, subfamily K, member 5	Coding
TC0900002241.mm.2	9.25	11.31	-4.18	0.0022	0.618	Zbtb16	zinc finger and BTB domain containing 16	Coding
TC0200003303.mm.2	6.95	8.88	-3.81	0.0352	0.9402	Lcn2	lipocalin 2	Multiple_Complex
TC1600001400.mm.2	6.75	8.65	-3.74	0.0023	0.6231	Bcl6	B cell leukemia/lymphoma 6	Multiple_Complex
TC0100003804.mm.2	5.77	7.67	-3.73	0.0013	0.5162	Atf3	activating transcription factor 3	Multiple_Complex
TC1800000301.mm.2	12.92	14.8	-3.69	0.0067	0.8216	Egr1	early growth response 1	Coding
TC0700003764.mm.2	15.15	17.02	-3.65	0.0009	0.4455	Thrsp	thyroid hormone responsive	Coding
TC1900000015.mm.2	8.52	10.29	-3.4	1.14e-05	0.0505	1810055G02Rik	RIKEN cDNA 1810055G02 gene	Coding
TC0900002332.mm.2	7.3	9.06	-3.39	1.98e-05	0.0734	Nrg4	neuregulin 4	Multiple_Complex
TC1200001460.mm.2	13.14	14.87	-3.32	0.0059	0.8216	Lpin1	lipin 1	Multiple_Complex
TC0700001624.mm.2	8.82	10.45	-3.09	0.0003	0.3356	Wee1	WEE 1 homolog 1 (S. pombe)	Multiple_Complex
TC0800002597.mm.2	7.31	8.94	-3.08	0.012	0.8525	Junb	jun B proto-oncogene	Multiple_Complex
TC0700003778.mm.2	9.14	10.73	-3.01	0.0001	0.1994	Tsku	tsukushi, small leucine rich proteoglycan	Coding
TC0200004676.mm.2	11.03	12.57	-2.91	0.0109	0.8525	Gpcpd1	glycerophosphocholine phosphodiesterase GDE1 homolog (S. cerevisiae)	Multiple_Complex
TC0100001381.mm.2	14.75	16.28	-2.89	0.0001	0.1994	Rgs16	regulator of G-protein signaling 16	Coding
TC0100003102.mm.2	6.46	7.95	-2.81	0.0074	0.8216	Btg2	B cell translocation gene 2, anti-proliferative	Coding
TC0800002399.mm.2	6.57	8.01	-2.7	0.0071	0.8216	Gdf15	growth differentiation factor 15	Coding
TC1100000900.mm.2	6.68	8.05	-2.58	2.56e-05	0.0776	Per1	period circadian clock 1	Coding
TC0400003079.mm.2	9.45	10.8	-2.54	0.0089	0.8525	Jun	jun proto-oncogene	Coding
TC0100002801.mm.2	7.07	8.37	-2.47	0.0003	0.323	Per2	period circadian clock 2	Coding
TC1200001663.mm.2	5.24	6.54	-2.45	0.0004	0.3356	Ifrd1	interferon-related developmental regulator 1	Multiple_Complex
TC0200003747.mm.2	7.59	8.88	-2.44	0.0069	0.8216	Gm11084	predicted gene 11084 [Source:MGI Symbol;Acc:MGI:3779315]	Coding
TC0300000060.mm.2	7.3	8.57	-2.42	0.0001	0.1994	Fabp5	fatty acid binding protein 5, epidermal	Multiple_Complex
TC0300002357.mm.2	8.98	10.25	-2.41	0.0004	0.3356	Il6ra	interleukin 6 receptor, alpha	Coding
TC1500000854.mm.2	7.56	8.81	-2.37	7.39e-05	0.1491	Pim3	proviral integration site 3	Coding
TC0200005429.mm.2	6.97	8.21	-2.36	0.0315	0.9249	Chrna4	cholinergic receptor, nicotinic, alpha polypeptide 4	Coding
TC1100000112.mm.2	10.06	11.26	-2.31	0.0872	0.9599	Igfbp1	insulin-like growth factor binding protein 1	Coding
TC1500000673.mm.2	4.73	5.91	-2.26	0.0004	0.3356	Maff	v-maf musculoaponeurotic fibrosarcoma oncogene family, protein F (avian)	Coding
TC1000000656.mm.2	8.02	9.19	-2.25	2.8e-05	0.0776	Rhobtb1	Rho-related BTB domain containing 1	Multiple_Complex
TC0300002542.mm.2	4.93	6.1	-2.24	0.0386	0.9402	Gm17651	predicted gene, 17651 [Source:MGI Symbol;Acc:MGI:4937285]	Coding
TC0300001306.mm.2	12.93	14.09	-2.23	0.0003	0.3356	Elovl6	ELOVL family member 6, elongation of long chain fatty acids (yeast)	Coding
TC0400004074.mm.2	8.21	9.35	-2.21	6.77e-05	0.1491	Per3	period circadian clock 3	Multiple_Complex
TC0400003814.mm.2	5.53	6.66	-2.19	0.0003	0.3159	Alpl	alkaline phosphatase, liver/bone/kidney	Multiple_Complex
TC0X00001715.mm.2	11.89	13	-2.16	0.7264	0.9923	Gm21887	predicted gene, 21887 [Source:MGI Symbol;Acc:MGI:5434051]	Coding
TC0400003832.mm.2	6.84	7.93	-2.13	0.1673	0.9632	Pla2g5	phospholipase A2, group V	Multiple_Complex
TC1300002474.mm.2	11.78	12.86	-2.11	0.0067	0.8216	Hmgcr	3-hydroxy-3-methylglutaryl-Coenzyme A reductase	Multiple_Complex
TC0600001922.mm.2	7.93	9	-2.1	0.0017	0.5561	Fam3c	family with sequence similarity 3, member C	Multiple_Complex
TC1500001335.mm.2	5.77	6.84	-2.1	0.131	0.9625	1700084J12Rik	ribosomal protein L7-like 1 pseudogene	Multiple_Complex
TC1000002509.mm.2	9.09	10.16	-2.1	0.0005	0.3363	Mknk2	MAP kinase-interacting serine/threonine kinase 2	Coding
TC1300001326.mm.2	4.39	5.46	-2.1	0.1543	0.9632	Emb	embigin	Coding
TC0700003041.mm.2	7.46	8.53	-2.09	0.0322	0.9308	Saa1	serum amyloid A 1	Coding
TC0900000560.mm.2	11.97	13.02	-2.07	0.0012	0.482	Apoa4	apolipoprotein A-IV	Coding
TC0400002275.mm.2	6.36	7.41	-2.07	0.2531	0.9648	Atp6v0d2	ATPase, H+ transporting, lysosomal V0 subunit D2	Coding
TC0500001337.mm.2	10.08	11.12	-2.07	0.0196	0.9014	Sds	serine dehydratase	Multiple_Complex
TC0100001170.mm.2	3.3	4.35	-2.06	0.0747	0.9582	Fam72a	family with sequence similarity 72, member A	Coding
TC0700000878.mm.2	6.99	8.03	-2.06	0.2	0.9632	Saa2	serum amyloid A 2	Coding
TC1100004233.mm.2	13.32	14.36	-2.05	0.031	0.9219	Fasn	fatty acid synthase	Multiple_Complex
TC1800001595.mm.2	7.67	8.7	-2.05	0.0004	0.3356	Lipg	lipase, endothelial	Multiple_Complex
TC0800002585.mm.2	7.31	8.35	-2.05	0.0011	0.482	Ier2	immediate early response 2	Coding
TC0500002221.mm.2	7.11	8.15	-2.05	0.0086	0.8477	Tmem129	transmembrane protein 129	Coding
TC1100002210.mm.2	3.77	4.8	-2.03	0.0456	0.9581	Pkd1l1	polycystic kidney disease 1 like 1	Multiple_Complex
TC1700002320.mm.2	7.38	8.4	-2.02	0.0197	0.9014	Ticam1	toll-like receptor adaptor molecule 1	Coding
TC0800001193.mm.2	6.31	7.32	-2.02	0.0047	0.7714	Ces2b	carboxyesterase 2B	Coding
TC1700001827.mm.2	7.36	8.36	-2.01	0.028	0.9219	Sik1	salt inducible kinase 1	Multiple_Complex
TC1300000020.mm.2	9.5	10.49	-1.99	0.1182	0.9618	Akr1c19	aldo-keto reductase family 1, member C19	Multiple_Complex
TC0700000972.mm.2	5.31	6.3	-1.99	0.0033	0.718	E030018B13Rik	RIKEN cDNA E030018B13 gene	Coding
TC0600001678.mm.2	7.67	8.66	-1.98	0.0172	0.9014	Pyroxd1	pyridine nucleotide-disulphide oxidoreductase domain 1	Multiple_Complex
TC1100003775.mm.2	13.62	14.6	-1.98	0.0608	0.9582	Acly	ATP citrate lyase	Multiple_Complex
TC0200001951.mm.2	9.4	10.36	-1.94	0.007	0.8216	Slc20a1	solute carrier family 20, member 1	Multiple_Complex
TC1200000576.mm.2	6.03	6.98	-1.94	0.1225	0.9618	Atp5s	ATP synthase, H+ transporting, mitochondrial F0 complex, subunit S	Coding
TC0200005052.mm.2	11.01	11.95	-1.92	0.0021	0.5972	Mafb	v-maf musculoaponeurotic fibrosarcoma oncogene family, protein B (avian)	Coding
TC0400001785.mm.2	5.71	6.65	-1.92	0.014	0.8605	Epha2	Eph receptor A2	Multiple_Complex
TC0400001612.mm.2	11.68	12.62	-1.92	0.0141	0.8664	Nr0b2	nuclear receptor subfamily 0, group B, member 2	Coding
TC1500001074.mm.2	5.02	5.96	-1.92	0.1158	0.9618	1700011A15Rik	RIKEN cDNA 1700011A15 gene	Coding
TC0800001094.mm.2	10.97	11.9	-1.91	0.0376	0.9402	Mt2	metallothionein 2	Coding
TC0800000991.mm.2	13.25	14.18	-1.91	0.0016	0.5314	Gpt2	glutamic pyruvate transaminase (alanine aminotransferase) 2	Multiple_Complex
TC0600001308.mm.2	11.32	12.25	-1.91	0.0005	0.3363	8430408G22Rik	RIKEN cDNA 8430408G22 gene	Coding
TC0200001224.mm.2	7.27	8.2	-1.91	0.0008	0.4436	Slc43a1	solute carrier family 43, member 1	Multiple_Complex
TC0600002946.mm.2	5.34	6.27	-1.9	0.0632	0.9582	Tamm41	TAM41, mitochondrial translocator assembly and maintenance protein, homolog (S. cerevisiae)	Multiple_Complex
TC1600001047.mm.2	8.3	9.22	-1.89	0.02	0.9014	Dopey2	dopey family member 2	Coding
TC0800001895.mm.2	9.38	10.29	-1.89	0.019	0.9014	Ido2	indoleamine 2,3-dioxygenase 2	Multiple_Complex
TC0700003071.mm.2	5.24	6.15	-1.88	0.2785	0.9687	Mrgprb3	MAS-related GPR, member B3	Coding
TC0200001047.mm.2	11.97	12.88	-1.88	0.1626	0.9632	Pdk1	pyruvate dehydrogenase kinase, isoenzyme 1	Multiple_Complex
TC0600003236.mm.2	5.09	5.99	-1.87	0.6359	0.9889	Clec7a	C-type lectin domain family 7, member a	Multiple_Complex
TC1000002338.mm.2	7.46	8.35	-1.86	0.0008	0.4436	A930033H14Rik	RIKEN cDNA A930033H14 gene [Source:MGI Symbol;Acc:MGI:2444562]; RIKEN cDNA A930033H14 gene	Coding
TC0100003838.mm.2	8.6	9.49	-1.86	0.0012	0.482	G0s2	G0/G1 switch gene 2	Coding
TC0100000297.mm.2	4.65	5.54	-1.85	8.95e-05	0.1657	Il1rl2	interleukin 1 receptor-like 2	Coding
TC1100003138.mm.2	4.19	5.07	-1.84	0.0267	0.9219	4933427D14Rik	RIKEN cDNA 4933427D14 gene	Multiple_Complex
TC1300002276.mm.2	11.03	11.91	-1.84	0.004	0.7353	Srd5a1	steroid 5 alpha-reductase 1	Multiple_Complex
TC0500000260.mm.2	13.98	14.86	-1.84	0.0403	0.9516	Insig1	insulin induced gene 1	Coding
TC1700002794.mm.2	5.18	6.06	-1.84	0.4121	0.9752	Gm3417	predicted gene 3417	Coding
TC1300001242.mm.2	6.05	6.93	-1.84	0.1895	0.9632	Plk2	polo-like kinase 2	Coding
TC0800000714.mm.2	5.37	6.24	-1.83	0.1609	0.9632	D130040H23Rik	RIKEN cDNA D130040H23 gene	Coding
TC1300001699.mm.2	4.95	5.82	-1.83	0.022	0.9101	Prl7c1	prolactin family 7, subfamily c, member 1	Coding
TC1300000637.mm.2	4.56	5.42	-1.82	0.0308	0.9219	Eif4e1b	eukaryotic translation initiation factor 4E family member 1B	Multiple_Complex
TC1000001554.mm.2	5.14	6.01	-1.82	0.5031	0.9799	Tmem194; 1700012D01Rik	transmembrane protein 194; RIKEN cDNA 1700012D01 gene	Multiple_Complex
TC1000003044.mm.2	7.54	8.4	-1.82	0.0307	0.9219	Tbc1d30	TBC1 domain family, member 30	Coding
TC0600000841.mm.2	13.26	14.12	-1.82	0.0004	0.3356	St3gal5	ST3 beta-galactoside alpha-2,3-sialyltransferase 5	Coding
TC0200004076.mm.2	4.29	5.15	-1.81	0.0206	0.9014	Olfr1264	olfactory receptor 1264	Coding
TC0100003522.mm.2	9.85	10.7	-1.81	0.0255	0.9198	Fcgr2b	Fc receptor, IgG, low affinity IIb	Multiple_Complex
TC0200003191.mm.2	6	6.86	-1.81	0.0206	0.9014	Sec16a	SEC16 homolog A, endoplasmic reticulum export factor	Multiple_Complex
TC1300001580.mm.2	4.23	5.09	-1.81	0.0312	0.9219	Vmn1r189	vomeronasal 1 receptor 189	Coding
TC1500000008.mm.2	4.96	5.82	-1.81	0.0119	0.8525	Oxct1	3-oxoacid CoA transferase 1	Multiple_Complex
TC0900003343.mm.2	7.66	8.51	-1.81	0.0189	0.9014	Srprb	signal recognition particle receptor, B subunit	Multiple_Complex
TC0100003319.mm.2	6.32	7.18	-1.8	0.2434	0.9648	Soat1	sterol O-acyltransferase 1	Multiple_Complex
TC0200000879.mm.2	15.83	16.68	-1.8	0.0043	0.7534	Upp2	uridine phosphorylase 2	Multiple_Complex
TC0600003374.mm.2	13.34	14.19	-1.8	0.0005	0.3363	Gys2	glycogen synthase 2	Multiple_Complex
TC1000000123.mm.2	3.79	4.63	-1.8	0.0157	0.8869	Txlnb	taxilin beta	Multiple_Complex
TC0500002306.mm.2	8.31	9.15	-1.8	0.0468	0.9581	Bod1l	biorientation of chromosomes in cell division 1-like	Coding
TC1600002059.mm.2	5.99	6.83	-1.8	0.0804	0.9582	1110004E09Rik	RIKEN cDNA 1110004E09 gene	Multiple_Complex
TC0500001992.mm.2	9.04	9.89	-1.79	0.0831	0.9599	Cd36	CD36 antigen	Multiple_Complex
TC1100003466.mm.2	4.03	4.87	-1.79	0.0625	0.9582	Gdpd1	glycerophosphodiester phosphodiesterase domain containing 1	Multiple_Complex
TC0500001548.mm.2	5.53	6.37	-1.79	0.0947	0.9599	Gtf2ird2	GTF2I repeat domain containing 2	Multiple_Complex
TC1000002453.mm.2	8.62	9.46	-1.79	0.0041	0.7353	Pdxk	pyridoxal (pyridoxine, vitamin B6) kinase	Multiple_Complex
TC1700002282.mm.2	4	4.83	-1.79	0.0177	0.9014	Pp2d1	protein phosphatase 2C-like domain containing 1	Coding
TC1100003727.mm.2	3.84	4.67	-1.79	0.0523	0.9581	Gm11563	predicted gene 11563	Coding
TC0200002143.mm.2	4.16	5	-1.79	0.0755	0.9582	Mgme1	mitochondrial genome maintainance exonuclease 1	Coding
TC0300002372.mm.2	8.44	9.28	-1.78	0.1602	0.9632	Snapin	SNAP-associated protein	Multiple_Complex
TC0100001806.mm.2	4.36	5.19	-1.78	0.0138	0.8588	Esrrg	estrogen-related receptor gamma	Multiple_Complex
TC0600001212.mm.2	3.78	4.62	-1.78	0.0762	0.9582	Grm7	glutamate receptor, metabotropic 7	Multiple_Complex
TC0600002802.mm.2	10.94	11.77	-1.78	0.0004	0.3356	Frmd4b	FERM domain containing 4B	Multiple_Complex
TC0500003314.mm.2	14.46	15.29	-1.78	0.0002	0.2102	Asl	argininosuccinate lyase	Multiple_Complex
TC0500001411.mm.2	8.35	9.18	-1.78	0.0986	0.9599	Psmd9	proteasome (prosome, macropain) 26S subunit, non-ATPase, 9	Multiple_Complex
TC0500002644.mm.2	7.74	8.57	-1.77	0.0106	0.8525	Hopx	HOP homeobox	Coding
TC0900000509.mm.2	12.8	13.62	-1.77	0.0008	0.4436	Slc37a4	solute carrier family 37 (glucose-6-phosphate transporter), member 4	Coding
TC0900001616.mm.2	8.9	9.72	-1.77	0.0011	0.482	Trak1	trafficking protein, kinesin binding 1	Multiple_Complex
TC1900001775.mm.2	4.81	5.63	-1.77	0.1172	0.9618	LOC101055671; Lipo2	lipase member K-like; lipase, member O2	Coding
TC1000000252.mm.2	5.89	6.71	-1.77	0.0108	0.8525	Themis	thymocyte selection associated	Multiple_Complex
TC0800003060.mm.2	11.08	11.9	-1.77	0.005	0.7996	Car5a	carbonic anhydrase 5a, mitochondrial	Multiple_Complex
TC0500001487.mm.2	8.39	9.21	-1.76	0.0125	0.8525	Glt1d1	glycosyltransferase 1 domain containing 1	Multiple_Complex
TC0400003208.mm.2	5.87	6.69	-1.76	0.0623	0.9582	Acot11	acyl-CoA thioesterase 11	Multiple_Complex
TC0800001125.mm.2	3.76	4.57	-1.76	0.071	0.9582	Adgrg5	adhesion G protein-coupled receptor G5	Multiple_Complex
TC0100002385.mm.2	9.59	10.41	-1.76	0.0494	0.9581	Fam126b	family with sequence similarity 126, member B	Multiple_Complex
TC0400000018.mm.2	7.21	8.03	-1.76	0.0096	0.8525	Chchd7	coiled-coil-helix-coiled-coil-helix domain containing 7	Multiple_Complex
TC0500001584.mm.2	13.73	14.54	-1.76	0.0003	0.3356	Por	P450 (cytochrome) oxidoreductase	Multiple_Complex
TC0900002072.mm.2	3.75	4.56	-1.75	0.1016	0.9599	Olfr1537	olfactory receptor 1537	Coding
TC1100002160.mm.2	6.27	7.07	-1.75	0.0136	0.8525	Nudcd3	NudC domain containing 3	Multiple_Complex
TC1900001612.mm.2	7.38	8.19	-1.75	0.0389	0.9402	Cyp17a1	cytochrome P450, family 17, subfamily a, polypeptide 1	Multiple_Complex
TC0500002709.mm.2	3.77	4.57	-1.74	0.007	0.8216	Gm11115	predicted gene 11115 [Source:MGI Symbol;Acc:MGI:3779367]	Coding
TC0600003428.mm.2	8.54	9.34	-1.74	0.0188	0.9014	Bhlhe41	basic helix-loop-helix family, member e41	Multiple_Complex
TC0300000967.mm.2	14.8	15.59	-1.74	0.0042	0.736	Fmo5	flavin containing monooxygenase 5	Multiple_Complex
TC0300002393.mm.2	3.48	4.28	-1.74	0.045	0.9565	Sprr1a	small proline-rich protein 1A	Coding
TC1900001541.mm.2	14.16	14.95	-1.74	0.1326	0.9625	Got1	glutamic-oxaloacetic transaminase 1, soluble	Multiple_Complex
TC0Y00000221.mm.2	8.74	9.53	-1.73	0.0847	0.9599	Mid1	midline 1	Coding
TC0Y00000224.mm.2	8.74	9.53	-1.73	0.0847	0.9599	Mid1	midline 1	NonCoding
TC1100002869.mm.2	7.17	7.96	-1.73	0.0201	0.9014	Srebf1; Mir6922	sterol regulatory element binding transcription factor 1; microRNA 6922	Multiple_Complex
TC0900003021.mm.2	12.69	13.48	-1.72	0.232	0.9646	Manf; Rbm15b	mesencephalic astrocyte-derived neurotrophic factor; RNA binding motif protein 15B	Multiple_Complex
TC0400001970.mm.2	8.8	9.58	-1.72	0.0018	0.5646	Slc2a5	solute carrier family 2 (facilitated glucose transporter), member 5	Multiple_Complex
TC0900000145.mm.2	5.4	6.19	-1.72	0.0132	0.8525	Olfr836	olfactory receptor 836	Coding
TC0500000078.mm.2	4.16	4.94	-1.72	0.1509	0.9632	Gm6465	predicted gene 6465 [Source:MGI Symbol;Acc:MGI:3642949]	Coding
TC1200001420.mm.2	4.26	5.04	-1.72	0.0082	0.8339	Gen1	Gen homolog 1, endonuclease (Drosophila)	Multiple_Complex
TC0200000897.mm.2	4.19	4.97	-1.72	0.1434	0.9632	Tanc1	tetratricopeptide repeat, ankyrin repeat and coiled-coil containing 1	Multiple_Complex
TC0Y00000223.mm.2	13.35	14.13	-1.72	0.9918	1	Erdr1	erythroid differentiation regulator 1	Coding
TC0100003823.mm.2	5.19	5.96	-1.72	0.3701	0.973	Traf5	TNF receptor-associated factor 5	Coding
TC0800002570.mm.2	5.19	5.97	-1.71	0.1465	0.9632	Cc2d1a	coiled-coil and C2 domain containing 1A	Multiple_Complex
TC0100000393.mm.2	10.38	11.16	-1.71	0.0009	0.4501	Coq10b	coenzyme Q10 homolog B (S. cerevisiae)	Multiple_Complex
TC0600003599.mm.2	4.65	5.42	-1.71	0.0572	0.9582	Gm11128	predicted gene 11128	Coding
TC0100002800.mm.2	4.49	5.26	-1.71	0.0339	0.9402	Hes6	hairy and enhancer of split 6	Multiple_Complex
TC0500003632.mm.2	9.79	10.57	-1.71	0.002	0.5972	Slc46a3	solute carrier family 46, member 3	Multiple_Complex
TC0300000309.mm.2	6.41	7.18	-1.71	0.1275	0.9618	3110057O12Rik; Gm2011	RIKEN cDNA 3110057O12 gene; predicted gene 2011	Multiple_Complex
TC0400002977.mm.2	6.04	6.81	-1.7	0.005	0.7996	Haus6	HAUS augmin-like complex, subunit 6	Multiple_Complex
TC0900001005.mm.2	10.62	11.38	-1.7	0.0041	0.7353	Fam214a	family with sequence similarity 214, member A	Coding
TC0600003600.mm.2	7.05	7.81	-1.7	0.0069	0.8216	Cml5	camello-like 5	Coding
TC1900001512.mm.2	4.16	4.93	-1.7	0.0073	0.8216	Rrp12	ribosomal RNA processing 12 homolog (S. cerevisiae)	Coding
TC0500000816.mm.2	5.07	5.83	-1.69	0.002	0.5972	Dck	deoxycytidine kinase	Multiple_Complex
TC0400000587.mm.2	5.26	6.02	-1.69	0.0203	0.9014	Fktn	fukutin	Multiple_Complex
TC0500001521.mm.2	7.37	8.13	-1.69	0.0635	0.9582	Crcp	calcitonin gene-related peptide-receptor component protein	Multiple_Complex
TC1000000869.mm.2	4.56	5.32	-1.69	0.1866	0.9632	Izumo4	IZUMO family member 4	Coding
TC1600000168.mm.2	8.52	9.28	-1.69	0.063	0.9582	Mpv17l	Mpv17 transgene, kidney disease mutant-like	Coding
TC0600001890.mm.2	5.67	6.42	-1.69	0.0529	0.9581	Tfec	transcription factor EC	Coding
TC0900001940.mm.2	3.85	4.6	-1.69	0.0595	0.9582	Glb1l3	galactosidase, beta 1 like 3	Coding
TC0700003599.mm.2	5.82	6.58	-1.69	0.5064	0.9802	Wdr73	WD repeat domain 73	Multiple_Complex
TC1700002110.mm.2	5.03	5.79	-1.69	0.1565	0.9632	Cenpq	centromere protein Q	Multiple_Complex
TC0800001194.mm.2	10.24	10.99	-1.68	0.0028	0.6817	Ces2c	carboxylesterase 2C	Multiple_Complex
TC0X00000504.mm.2	4.16	4.91	-1.68	0.178	0.9632	Gm14625	predicted gene 14625	Multiple_Complex
TC0300000881.mm.2	5.57	6.32	-1.68	0.0017	0.5612	Rfx5	regulatory factor X, 5 (influences HLA class II expression)	Multiple_Complex
TC0100001207.mm.2	13.3	14.05	-1.68	0.002	0.5972	Etnk2	ethanolamine kinase 2	Multiple_Complex
TC0400001207.mm.2	4.68	5.42	-1.67	0.0036	0.7339	Skint11	selection and upkeep of intraepithelial T cells 11	Coding
TC1000002041.mm.2	6.92	7.66	-1.67	0.0084	0.8473	Rpf2	ribosome production factor 2 homolog (S. cerevisiae)	Multiple_Complex
TC0700002696.mm.2	13.17	13.91	-1.67	0.0111	0.8525	Zfp36	zinc finger protein 36	Coding
TC0600001738.mm.2	5.1	5.84	-1.67	0.0136	0.8525	Arntl2	aryl hydrocarbon receptor nuclear translocator-like 2	Multiple_Complex
TC1100004202.mm.2	8.11	8.84	-1.67	0.0188	0.9014	Actg1; Mir6935	actin, gamma, cytoplasmic 1; microRNA 6935	Multiple_Complex
TC0700002241.mm.2	5.41	6.15	-1.67	0.0234	0.9101	Vmn2r35	vomeronasal 2, receptor 35	Coding
TC0100001029.mm.2	3.67	4.4	-1.66	0.0768	0.9582	Serpinb7	serine (or cysteine) peptidase inhibitor, clade B, member 7	Coding
TC0100003524.mm.2	9.06	9.8	-1.66	0.073	0.9582	Fcgr3	Fc receptor, IgG, low affinity III	Multiple_Complex
TC1500001977.mm.2	5.74	6.47	-1.66	0.4475	0.9796	Ttll1	tubulin tyrosine ligase-like 1	Multiple_Complex
TC1000002211.mm.2	8.54	9.27	-1.66	0.0333	0.9402	Oit3	oncoprotein induced transcript 3	Multiple_Complex
TC0100002461.mm.2	7.05	7.78	-1.66	0.0438	0.9563	Klf7	Kruppel-like factor 7 (ubiquitous)	Multiple_Complex
TC0200003109.mm.2	10.3	11.03	-1.66	0.0178	0.9014	Hnmt	histamine N-methyltransferase	Coding
TC1800001017.mm.2	5.71	6.44	-1.66	0.0014	0.5314	Aqp4	aquaporin 4	Multiple_Complex
TC0200000585.mm.2	5.87	6.59	-1.66	0.0036	0.725	Fam102a	family with sequence similarity 102, member A	Multiple_Complex
TC0X00000319.mm.2	4.67	5.4	-1.66	0.0536	0.9581	Lonrf3	LON peptidase N-terminal domain and ring finger 3	Multiple_Complex
TC1100002773.mm.2	4.02	4.74	-1.66	0.0551	0.9582	Ccdc69	coiled-coil domain containing 69	Coding
TC0300002371.mm.2	4.43	5.16	-1.65	0.2095	0.9632	Npr1	natriuretic peptide receptor 1	Multiple_Complex
TC1200000037.mm.2	7.73	8.45	-1.65	0.059	0.9582	BC068281	cDNA sequence BC068281	Multiple_Complex
TC0700002996.mm.2	4.48	5.2	-1.65	0.0384	0.9402	Ccdc155	coiled-coil domain containing 155	Multiple_Complex
TC1200001758.mm.2	7.79	8.52	-1.65	0.4512	0.9796	Baz1a	bromodomain adjacent to zinc finger domain 1A	Multiple_Complex
TC0700002632.mm.2	7.09	7.81	-1.65	0.0296	0.9219	Lipe	lipase, hormone sensitive	Coding
TC1000003114.mm.2	9.69	10.41	-1.65	0.3876	0.9738	Inhbe	inhibin beta E	Coding
TC1600001545.mm.2	6.94	7.66	-1.64	0.0198	0.9014	Sec22a	SEC22 homolog A, vesicle trafficking protein	Multiple_Complex
TC0800001307.mm.2	17.31	18.03	-1.64	0.0059	0.8216	Tat	tyrosine aminotransferase	Coding
TC1400001177.mm.2	11.07	11.79	-1.64	0.0016	0.5453	Lmo7	LIM domain only 7	Multiple_Complex
TC0700000439.mm.2	13.35	14.07	-1.64	0.0023	0.6231	Cyp2a4	cytochrome P450, family 2, subfamily a, polypeptide 4	Coding
TC1300002617.mm.2	6.87	7.58	-1.64	0.2746	0.9687	Ipo11	importin 11	Coding
TC0400000952.mm.2	5.97	6.68	-1.64	0.2383	0.9648	Tek	endothelial-specific receptor tyrosine kinase	Multiple_Complex
TC0700002291.mm.2	5.25	5.96	-1.64	0.0588	0.9582	Vmn2r46	vomeronasal 2, receptor 46	Multiple_Complex
TC0X00001216.mm.2	4.46	5.17	-1.63	0.1174	0.9618	Gm5945	PREDICTED: predicted gene 5945 (Gm5945), mRNA.	Multiple_Complex
TC1400002069.mm.2	4.56	5.27	-1.63	0.0006	0.3381	Homez	homeodomain leucine zipper-encoding gene	Coding
TC0400002107.mm.2	5.13	5.84	-1.63	0.2594	0.9648	Rnf223	ring finger 223	Multiple_Complex
TC1400001402.mm.2	3.94	4.64	-1.63	0.0623	0.9582	Gm8237	predicted gene 8237 [Source:MGI Symbol;Acc:MGI:3644039]	Coding
TC1700001308.mm.2	8.02	8.72	-1.63	0.0079	0.8258	Cript	cysteine-rich PDZ-binding protein	Multiple_Complex
TC0500001453.mm.2	4.83	5.53	-1.63	0.0568	0.9582	Zfp664	zinc finger protein 664	Multiple_Complex
TC0700002296.mm.2	4.72	5.43	-1.63	0.142	0.9632	Vmn2r46	vomeronasal 2, receptor 46	Coding
TC1100004262.mm.2	6.01	6.71	-1.63	0.3554	0.9705	Wdr92	WD repeat domain 92	Coding
TC1700000751.mm.2	7.39	8.09	-1.62	0.0024	0.6382	Znrd1as	Znrd1 antisense	Multiple_Complex
TC0900002156.mm.2	9.12	9.82	-1.62	0.0687	0.9582	C2cd2l	C2 calcium-dependent domain containing 2-like	Coding
TC1400002302.mm.2	4.26	4.96	-1.62	0.11	0.9618	Adamdec1	ADAM-like, decysin 1	Coding
TC0200002324.mm.2	3.87	4.57	-1.62	0.0092	0.8525	Efcab8	EF-hand calcium binding domain 8	Coding
TC1400001445.mm.2	7.22	7.92	-1.62	0.0005	0.3363	Fhit	fragile histidine triad gene	Multiple_Complex
TC0700002080.mm.2	7.5	8.2	-1.62	0.0091	0.8525	Mrpl23	mitochondrial ribosomal protein L23	Multiple_Complex
TC1100001442.mm.2	9.38	10.08	-1.62	0.0523	0.9581	Lrrc59	leucine rich repeat containing 59	Multiple_Complex
TC1600000184.mm.2	7.97	8.66	-1.62	0.0047	0.7748	Snai2	snail family zinc finger 2	Coding
TC0300000864.mm.2	8.99	9.69	-1.62	0.0006	0.3363	Rorc	RAR-related orphan receptor gamma	Multiple_Complex
TC0300002376.mm.2	5.78	6.48	-1.62	0.1467	0.9632	S100a9	S100 calcium binding protein A9 (calgranulin B)	Coding
TC0400000501.mm.2	4.88	5.57	-1.62	0.2109	0.9632	Ncbp1	nuclear cap binding protein subunit 1	Multiple_Complex
TC1100004183.mm.2	5.42	6.11	-1.62	0.0784	0.9582	Sgsh	N-sulfoglucosamine sulfohydrolase (sulfamidase)	Multiple_Complex
TC1500001810.mm.2	5.03	5.73	-1.62	0.0538	0.9581	Apol7b	apolipoprotein L 7b	Multiple_Complex
TC1100000519.mm.2	6.27	6.96	-1.62	0.8091	0.9946	Flt4	FMS-like tyrosine kinase 4	Multiple_Complex
TC1700000091.mm.2	4.87	5.56	-1.62	0.4182	0.976	T; t	brachyury; t-complex	Coding
TC0300001760.mm.2	8.77	9.46	-1.61	0.2177	0.9637	Fndc3b	fibronectin type III domain containing 3B	Multiple_Complex
TC0200004075.mm.2	4.69	5.38	-1.61	0.0434	0.9563	Olfr1259	olfactory receptor 1259	Coding
TC0400002217.mm.2	3.72	4.41	-1.61	0.1076	0.9618	Gm10604	predicted gene 10604 [Source:MGI Symbol;Acc:MGI:3642593]; predicted gene 10604	Coding
TC0700002795.mm.2	4.49	5.17	-1.61	0.2059	0.9632	Gm19607	PREDICTED: predicted gene, 19607 (Gm19607), mRNA.	Coding
TC1700001757.mm.2	10.36	11.05	-1.61	0.161	0.9632	Fkbp5	FK506 binding protein 5	Multiple_Complex
TC1900000582.mm.2	6.5	7.18	-1.61	0.015	0.871	Zfp518a; Mir8092	zinc finger protein 518A; microRNA 8092	Multiple_Complex
TC1000000077.mm.2	5.83	6.51	-1.61	0.7134	0.9921	Gm10944	predicted gene 10944 [Source:MGI Symbol;Acc:MGI:3779154]	Coding
TC0200001769.mm.2	5.73	6.42	-1.61	0.1739	0.9632	Dll4	delta-like 4 (Drosophila)	Multiple_Complex
TC0800000760.mm.2	9.32	10	-1.61	0.2204	0.9639	Jund	jun D proto-oncogene	Coding
TC0400004039.mm.2	9.02	9.7	-1.61	0.0072	0.8216	Ube4b	ubiquitination factor E4B	Multiple_Complex
TC0100003058.mm.2	6.9	7.59	-1.61	0.8864	0.9987	Srgap2	SLIT-ROBO Rho GTPase activating protein 2	Coding
TC1900001425.mm.2	10.38	11.07	-1.61	0.0597	0.9582	Slc16a12	solute carrier family 16 (monocarboxylic acid transporters), member 12	Coding
TC1900000610.mm.2	8.41	9.1	-1.61	0.0053	0.8013	Marveld1	MARVEL (membrane-associating) domain containing 1	Coding
TC0200001248.mm.2	3.77	4.45	-1.61	0.1213	0.9618	Olfr1014	olfactory receptor 1014	Coding
TC1100002783.mm.2	9.96	10.64	-1.61	0.0625	0.9582	Sparc	secreted acidic cysteine rich glycoprotein	Multiple_Complex
TC0600001958.mm.2	5	5.69	-1.61	0.0361	0.9402	Grm8; Mir592	glutamate receptor, metabotropic 8; microRNA 592	Multiple_Complex
TC1100000891.mm.2	3.91	4.59	-1.6	0.0647	0.9582	Ctc1	CTS telomere maintenance complex component 1	Multiple_Complex
TC0600003093.mm.2	3.8	4.48	-1.6	0.207	0.9632	Vmn2r25	vomeronasal 2, receptor 25	Coding
TC0400000078.mm.2	5.53	6.21	-1.6	0.0039	0.7353	2610301B20Rik	RIKEN cDNA 2610301B20 gene	Multiple_Complex
TC0300002683.mm.2	3.08	3.76	-1.6	0.0974	0.9599	Chil5	chitinase-like 5	Coding
TC0300001058.mm.2	4.78	5.46	-1.6	0.5442	0.985	Gm10964	predicted gene 10964 [Source:MGI Symbol;Acc:MGI:3779175]	Coding
TC1700001178.mm.2	8.02	8.7	-1.6	0.2324	0.9646	Crim1	cysteine rich transmembrane BMP regulator 1 (chordin like)	Multiple_Complex
TC0900002486.mm.2	5.65	6.32	-1.6	0.1302	0.9618	Smad6	SMAD family member 6	Multiple_Complex
TC0100000541.mm.2	6.27	6.95	-1.6	0.0053	0.8013	Ccnyl1	cyclin Y-like 1	Multiple_Complex
TC0100000381.mm.2	7.79	8.47	-1.6	0.0662	0.9582	Hibch	3-hydroxyisobutyryl-Coenzyme A hydrolase	Multiple_Complex
TC0200000969.mm.2	11.36	12.03	-1.6	0.0828	0.9599	B3galt1	UDP-Gal:betaGlcNAc beta 1,3-galactosyltransferase, polypeptide 1	Multiple_Complex
TC1000002269.mm.2	3.75	4.42	-1.6	0.0127	0.8525	Tet1	tet methylcytosine dioxygenase 1	Multiple_Complex
TC0700001363.mm.2	3.84	4.51	-1.59	0.2876	0.9697	Gdpd4	glycerophosphodiester phosphodiesterase domain containing 4	Coding
TC1700002665.mm.2	3.87	4.54	-1.59	0.0025	0.6382	Srbd1	S1 RNA binding domain 1	Coding
TC1700000215.mm.2	3.68	4.35	-1.59	0.3457	0.9697	Fpr-rs4	formyl peptide receptor, related sequence 4	Coding
TC1500001931.mm.2	7.43	8.1	-1.59	0.0216	0.9101	Tob2	transducer of ERBB2, 2	Multiple_Complex
TC0500000221.mm.2	8.35	9.02	-1.59	0.2317	0.9646	Nub1	negative regulator of ubiquitin-like proteins 1	Coding
TC0700004016.mm.2	3.98	4.65	-1.59	0.1003	0.9599	Olfr697	olfactory receptor 697	Coding
TC1900001070.mm.2	7.51	8.18	-1.59	0.0403	0.9516	Polr2g	polymerase (RNA) II (DNA directed) polypeptide G	Multiple_Complex
TC0400001309.mm.2	6.15	6.82	-1.58	0.0747	0.9582	2610528J11Rik	RIKEN cDNA 2610528J11 gene	Coding
TC0900000124.mm.2	4.84	5.5	-1.58	0.2016	0.9632	Smco4	single-pass membrane protein with coiled-coil domains 4	Coding
TC1100003583.mm.2	13.71	14.37	-1.58	0.0064	0.8216	Pdk2	pyruvate dehydrogenase kinase, isoenzyme 2	Multiple_Complex
TC0700002642.mm.2	5.79	6.45	-1.58	0.1048	0.9607	Ccdc97	coiled-coil domain containing 97	Multiple_Complex
TC0100003882.mm.2	4.23	4.89	-1.58	0.0128	0.8525	Chpf	chondroitin polymerizing factor	Multiple_Complex
TC0400003747.mm.2	8.2	8.87	-1.58	0.1612	0.9632	Tmem57	transmembrane protein 57	Multiple_Complex
TC1900001722.mm.2	10.8	11.46	-1.58	0.003	0.6932	Gfra1	glial cell line derived neurotrophic factor family receptor alpha 1	Multiple_Complex
TC0700000860.mm.2	4.94	5.6	-1.58	0.2226	0.9639	Car11	carbonic anhydrase 11	Multiple_Complex
TC0500001751.mm.2	9.83	10.49	-1.58	0.0427	0.9563	Bri3	brain protein I3	Coding
TC1700000765.mm.2	4.87	5.53	-1.58	0.0099	0.8525	H2-M3	histocompatibility 2, M region locus 3	Coding
TC0300001996.mm.2	13.96	14.62	-1.58	0.0643	0.9582	Gm21954	predicted gene, 21954 [Source:MGI Symbol;Acc:MGI:5439423]	Coding
TC1900000247.mm.2	5.67	6.33	-1.58	0.074	0.9582	Fam111a	family with sequence similarity 111, member A	Multiple_Complex
TC1200000681.mm.2	3.7	4.36	-1.58	0.0457	0.9581	Gm10451	predicted gene 10451	Multiple_Complex
TC0800001577.mm.2	8.6	9.26	-1.57	0.1569	0.9632	Coa6	cytochrome c oxidase assembly factor 6	Coding
TC1500001412.mm.2	13.21	13.86	-1.57	0.0012	0.4902	Azin1	antizyme inhibitor 1	Multiple_Complex
TC1000003227.mm.2	6.37	7.02	-1.57	0.355	0.9705	Rdh5	retinol dehydrogenase 5	Multiple_Complex
TC1900000538.mm.2	5.04	5.69	-1.57	0.141	0.9632	Cyp26a1	cytochrome P450, family 26, subfamily a, polypeptide 1	Coding
TC0600000344.mm.2	5.95	6.61	-1.57	0.2212	0.9639	Nup205	nucleoporin 205	Multiple_Complex
TC1500000296.mm.2	9.06	9.71	-1.57	0.0196	0.9014	Atp6v1c1	ATPase, H+ transporting, lysosomal V1 subunit C1	Coding
TC0100003478.mm.2	7.42	8.07	-1.57	0.0069	0.8216	Uck2	uridine-cytidine kinase 2	Coding
TC0200002683.mm.2	17.26	17.91	-1.57	0.0299	0.9219	Pck1	phosphoenolpyruvate carboxykinase 1, cytosolic	Multiple_Complex
TC0400003717.mm.2	5.52	6.17	-1.57	0.0614	0.9582	Rps6ka1	ribosomal protein S6 kinase polypeptide 1	Multiple_Complex
TC0100001123.mm.2	9.06	9.71	-1.57	0.0208	0.9014	Acmsd	amino carboxymuconate semialdehyde decarboxylase	Coding
TC0200003157.mm.2	4.55	5.2	-1.57	0.0252	0.9198	Traf2	TNF receptor-associated factor 2	Multiple_Complex
TC1600002082.mm.2	8.97	9.62	-1.57	0.06	0.9582	Gart	phosphoribosylglycinamide formyltransferase	Multiple_Complex
TC1400000072.mm.2	11.46	12.11	-1.57	0.1057	0.9618	Abhd6	abhydrolase domain containing 6	Coding
TC0200002341.mm.2	6.48	7.13	-1.57	0.0154	0.874	Cbfa2t2	core-binding factor, runt domain, alpha subunit 2, translocated to, 2 (human)	Multiple_Complex
TC1800001526.mm.2	3.96	4.61	-1.57	0.021	0.9014	4930546C10Rik	RIKEN cDNA 4930546C10 gene	Multiple_Complex
TC0100002394.mm.2	4.81	5.46	-1.57	0.1297	0.9618	Als2cr11	amyotrophic lateral sclerosis 2 (juvenile) chromosome region, candidate 11 (human)	Multiple_Complex
TC0900003269.mm.2	5.3	5.95	-1.57	0.1279	0.9618	Sec22c	SEC22 homolog C, vesicle trafficking protein	Multiple_Complex
TC1900001703.mm.2	4.51	5.16	-1.57	0.0532	0.9581	Nrap	nebulin-related anchoring protein	Coding
TC0800001425.mm.2	5.45	6.1	-1.56	0.5885	0.9889	Wfdc1	WAP four-disulfide core domain 1	Coding
TC0200004067.mm.2	4.82	5.46	-1.56	0.0612	0.9582	Olfr1249	olfactory receptor 1249	Coding
TC0700000861.mm.2	16.75	17.4	-1.56	0.0014	0.5314	Dbp	D site albumin promoter binding protein	Multiple_Complex
TC1000002604.mm.2	4.99	5.63	-1.56	0.1127	0.9618	Mterf2	mitochondrial transcription termination factor 2	Multiple_Complex
TC0900002471.mm.2	4.62	5.27	-1.56	0.1829	0.9632	Skor1	SKI family transcriptional corepressor 1	Coding
TC0200000673.mm.2	4.8	5.44	-1.56	0.0226	0.9101	Olfr354	olfactory receptor 354	Coding
TC1100004032.mm.2	6.26	6.9	-1.56	0.1038	0.9599	Slc39a11	solute carrier family 39 (metal ion transporter), member 11	Multiple_Complex
TC0100001351.mm.2	11.3	11.94	-1.56	0.0286	0.9219	Ivns1abp	influenza virus NS1A binding protein	Coding
TC0100000971.mm.2	6	6.64	-1.56	0.0011	0.482	Gin1	gypsy retrotransposon integrase 1	Multiple_Complex
TC1700000505.mm.2	8.7	9.34	-1.56	0.153	0.9632	Pim1	proviral integration site 1	Coding
TC1200002024.mm.2	3.69	4.33	-1.56	0.0225	0.9101	Adam21	a disintegrin and metallopeptidase domain 21	Coding
TC0200002339.mm.2	5.52	6.16	-1.56	0.0209	0.9014	Bpifb9a	BPI fold containing family B, member 9A	Multiple_Complex
TC0100000765.mm.2	5.53	6.17	-1.56	0.0247	0.9133	Sp140	Sp140 nuclear body protein	Multiple_Complex
TC0X00001502.mm.2	11.87	12.51	-1.56	0.0008	0.4436	Pfkfb1	6-phosphofructo-2-kinase/fructose-2,6-biphosphatase 1	Multiple_Complex
TC1700001585.mm.2	4.67	5.31	-1.56	0.008	0.8273	Zfp40	zinc finger protein 40	Multiple_Complex
TC1400000071.mm.2	10.78	11.41	-1.55	0.0009	0.4436	Flnb	filamin, beta	Multiple_Complex
TC1900000127.mm.2	6.29	6.92	-1.55	0.1073	0.9618	Ppp1r14b	protein phosphatase 1, regulatory (inhibitor) subunit 14B	Coding
TC1100004173.mm.2	6.23	6.86	-1.55	0.0134	0.8525	Cbx4	chromobox 4	Multiple_Complex
TC0100003328.mm.2	6.23	6.86	-1.55	0.0015	0.5314	Rasal2	RAS protein activator like 2	Multiple_Complex
TC1600001770.mm.2	7.26	7.89	-1.55	0.5506	0.985	St3gal6	ST3 beta-galactoside alpha-2,3-sialyltransferase 6	Multiple_Complex
TC1700001384.mm.2	7.53	8.17	-1.55	0.1672	0.9632	Tmem181b-ps; Tmem181a	transmembrane protein 181B, pseudogene; transmembrane protein 181A	Multiple_Complex
TC0600002095.mm.2	4.01	4.64	-1.55	0.0113	0.8525	Svopl	SV2 related protein homolog (rat)-like	Multiple_Complex
TC0800002757.mm.2	7.6	8.23	-1.55	0.2277	0.9646	Slc38a7	solute carrier family 38, member 7	Multiple_Complex
TC0200002885.mm.2	9.29	9.93	-1.55	0.0489	0.9581	Dhtkd1	dehydrogenase E1 and transketolase domain containing 1	Multiple_Complex
TC1000001228.mm.2	4.2	4.83	-1.55	0.9894	1	Mgat4c	MGAT4 family, member C	Multiple_Complex
TC0500003588.mm.2	4.49	5.12	-1.55	0.0925	0.9599	Gm4871	predicted gene 4871	Coding
TC1900001691.mm.2	14.1	14.73	-1.55	0.0282	0.9219	Gpam	glycerol-3-phosphate acyltransferase, mitochondrial	Multiple_Complex
TC0400000660.mm.2	5.41	6.04	-1.55	0.0878	0.9599	E130308A19Rik	RIKEN cDNA E130308A19 gene	Multiple_Complex
TC1600000443.mm.2	8.92	9.55	-1.55	0.0332	0.9402	Pcyt1a	phosphate cytidylyltransferase 1, choline, alpha isoform	Multiple_Complex
TC1100000771.mm.2	8.01	8.64	-1.55	0.0502	0.9581	Map2k3	mitogen-activated protein kinase kinase 3	Multiple_Complex
TC1500000627.mm.2	3.99	4.62	-1.54	0.1448	0.9632	Apol10a	apolipoprotein L 10A	Multiple_Complex
TC0200000816.mm.2	4.2	4.83	-1.54	0.1496	0.9632	Tas2r134	taste receptor, type 2, member 134	Coding
TC0300002262.mm.2	5.12	5.75	-1.54	0.0754	0.9582	Prss48	protease, serine 48	Coding
TC1000000047.mm.2	4.88	5.5	-1.54	0.0724	0.9582	Nup43	nucleoporin 43	Multiple_Complex
TC0400002330.mm.2	8.19	8.81	-1.54	0.0015	0.5314	Manea	mannosidase, endo-alpha	Multiple_Complex
TC1600002080.mm.2	7.42	8.05	-1.54	0.0667	0.9582	Tmem50b	transmembrane protein 50B	Coding
TC0300000156.mm.2	4.89	5.52	-1.54	0.0697	0.9582	Spata16	spermatogenesis associated 16	Coding
TC0100002702.mm.2	3.58	4.2	-1.54	0.0015	0.5314	Slc16a14	solute carrier family 16 (monocarboxylic acid transporters), member 14	Coding
TC0100000464.mm.2	8.79	9.41	-1.54	0.022	0.9101	Fam117b	family with sequence similarity 117, member B	Multiple_Complex
TC1700000780.mm.2	3.21	3.84	-1.54	0.027	0.9219	Olfr120	olfactory receptor 120	Coding
TC0100003370.mm.2	4.8	5.43	-1.54	0.0316	0.9258	Zbtb37	zinc finger and BTB domain containing 37	Coding
TC1200002299.mm.2	5.77	6.39	-1.54	0.0333	0.9402	Syne3	spectrin repeat containing, nuclear envelope family member 3	Coding
TC1500001395.mm.2	6.3	6.92	-1.54	0.3596	0.9713	Ncald; Gm15941	neurocalcin delta; predicted gene 15941	Multiple_Complex
TC1400001303.mm.2	10.68	11.3	-1.54	0.0099	0.8525	Mbnl2	muscleblind-like 2	Multiple_Complex
TC1100001668.mm.2	7.49	8.12	-1.54	0.0727	0.9582	Arl4d	ADP-ribosylation factor-like 4D	Coding
TC1000002062.mm.2	6.57	7.19	-1.54	0.0024	0.636	Foxo3	forkhead box O3	Multiple_Complex
TC0700002102.mm.2	10.78	11.4	-1.54	0.024	0.9101	Dhcr7	7-dehydrocholesterol reductase	Multiple_Complex
TC0200000510.mm.2	5.51	6.13	-1.54	0.0106	0.8525	Coq4	coenzyme Q4 homolog (yeast)	Multiple_Complex
TC1700001366.mm.2	6.38	7.01	-1.54	0.0339	0.9402	Tmem242	transmembrane protein 242	Coding
TC0200002087.mm.2	3.38	4	-1.54	0.0755	0.9582	Sptlc3	serine palmitoyltransferase, long chain base subunit 3	Coding
TC1700002438.mm.2	5.5	6.13	-1.54	0.2925	0.9697	Ptprm	protein tyrosine phosphatase, receptor type, M	Multiple_Complex
TC0300000307.mm.2	6.05	6.67	-1.54	0.2674	0.9666	Hspa4l	heat shock protein 4 like	Multiple_Complex
TC1200001981.mm.2	9.62	10.24	-1.54	0.0315	0.9238	Rdh11	retinol dehydrogenase 11	Coding
TC0400002151.mm.2	13.99	14.61	-1.54	0.896	0.9989	Cyp7a1	cytochrome P450, family 7, subfamily a, polypeptide 1	Multiple_Complex
TC0800001891.mm.2	6.18	6.8	-1.54	0.0151	0.8722	1810011O10Rik	RIKEN cDNA 1810011O10 gene	Coding
TC0500000052.mm.2	4.87	5.49	-1.54	0.0193	0.9014	Abcb1b	ATP-binding cassette, sub-family B (MDR/TAP), member 1B	Multiple_Complex
TC1100003948.mm.2	10.05	10.67	-1.54	0.0342	0.9402	Pitpnc1	phosphatidylinositol transfer protein, cytoplasmic 1	Multiple_Complex
TC0100000023.mm.2	3.16	3.78	-1.54	0.0527	0.9581	St18	suppression of tumorigenicity 18	Multiple_Complex
TC0100002364.mm.2	4.43	5.05	-1.53	0.3791	0.9738	Hsfy2	heat shock transcription factor, Y-linked 2	Coding
TC0800001497.mm.2	5.4	6.02	-1.53	0.0855	0.9599	Acsf3	acyl-CoA synthetase family member 3	Coding
TC0200005136.mm.2	10.02	10.63	-1.53	0.1133	0.9618	Pltp	phospholipid transfer protein	Multiple_Complex
TC0200003387.mm.2	3.33	3.94	-1.53	0.1381	0.9632	Olfr353	olfactory receptor 353	Coding
TC0700002254.mm.2	3.49	4.11	-1.53	0.0732	0.9582	Vmn2r42	vomeronasal 2, receptor 42	Multiple_Complex
TC0300003087.mm.2	8.84	9.45	-1.53	0.7627	0.9923	Cyr61	cysteine rich protein 61	Coding
TC1100002194.mm.2	3.73	4.34	-1.53	0.0738	0.9582	Gm11985	predicted gene 11985	NonCoding
TC0700004652.mm.2	7.73	8.34	-1.53	0.2818	0.9688	Snrpn; Snurf	small nuclear ribonucleoprotein N; SNRPN upstream reading frame	Coding
TC0400003728.mm.2	3.52	4.13	-1.53	0.0856	0.9599	Gm7534	predicted gene 7534	Coding
TC0X00001163.mm.2	5.9	6.51	-1.53	0.638	0.9889	Gm14920	predicted pseudogene 14920	Multiple_Complex
TC0300002195.mm.2	7.78	8.4	-1.53	0.0052	0.8013	Fnip2	folliculin interacting protein 2	Multiple_Complex
TC1000001190.mm.2	7.14	7.75	-1.53	0.1844	0.9632	Lum	lumican	Coding
TC1800000373.mm.2	4.18	4.79	-1.53	0.0192	0.9014	Pcdhb16	protocadherin beta 16	Coding
TC0200000532.mm.2	5.78	6.39	-1.53	0.0535	0.9581	Fam73b	family with sequence similarity 73, member B	Multiple_Complex
TC0300000161.mm.2	5.45	6.06	-1.53	0.0708	0.9582	Tnfsf10	tumor necrosis factor (ligand) superfamily, member 10	Multiple_Complex
TC1100003106.mm.2	11.46	12.06	-1.53	0.0174	0.9014	Slc25a11	solute carrier family 25 (mitochondrial carrier oxoglutarate carrier), member 11	Multiple_Complex
TC1200001947.mm.2	5.34	5.95	-1.52	0.0039	0.7353	Zbtb25	zinc finger and BTB domain containing 25	Coding
TC1000002093.mm.2	7.87	8.48	-1.52	0.083	0.9599	Aim1	absent in melanoma 1	Coding
TC0200001659.mm.2	3.37	3.98	-1.52	0.1433	0.9632	Olfr1317	olfactory receptor 1317	Coding
TC1700002096.mm.2	4.7	5.31	-1.52	0.1503	0.9632	Esp23	exocrine gland secreted peptide 23	Coding
TC0900001898.mm.2	7.63	8.23	-1.52	0.0276	0.9219	Ecsit	ECSIT homolog (Drosophila)	Multiple_Complex
TC1500000553.mm.2	5.08	5.69	-1.52	0.0226	0.9101	Ly6g	lymphocyte antigen 6 complex, locus G	Coding
TC1300000602.mm.2	7.4	8.01	-1.52	0.2677	0.9666	Secisbp2	SECIS binding protein 2	Multiple_Complex
TC0X00000670.mm.2	3.22	3.82	-1.52	0.4648	0.9796	Zfp185	zinc finger protein 185	Coding
TC1700000978.mm.2	4.18	4.79	-1.52	0.4889	0.9797	4932415M13Rik	RIKEN cDNA 4932415M13 gene	Multiple_Complex
TC0200001356.mm.2	13.23	13.84	-1.52	0.3044	0.9697	Mtch2	mitochondrial carrier homolog 2 (C. elegans)	Multiple_Complex
TC0400000381.mm.2	6.62	7.22	-1.52	0.154	0.9632	Il11ra1	interleukin 11 receptor, alpha chain 1	Multiple_Complex
TC0300001478.mm.2	7.03	7.63	-1.52	0.0783	0.9582	Znhit6	zinc finger, HIT type 6	Coding
TC0200004081.mm.2	4.68	5.28	-1.52	0.0142	0.8664	Olfr32	olfactory receptor 32	Coding
TC0700003568.mm.2	10.74	11.35	-1.52	0.0209	0.9014	Pex11a	peroxisomal biogenesis factor 11 alpha	Multiple_Complex
TC0600002372.mm.2	4.13	4.73	-1.52	0.0077	0.8216	Vmn1r30	vomeronasal 1 receptor 30	Coding
TC1100000930.mm.2	4.16	4.76	-1.52	0.0373	0.9402	Ybx2	Y box protein 2	Multiple_Complex
TC0900002719.mm.2	12.36	12.96	-1.52	0.4309	0.9769	Gsta2	glutathione S-transferase, alpha 2 (Yc2)	Multiple_Complex
TC0300001521.mm.2	11.71	12.31	-1.52	0.1526	0.9632	Adgrl4	adhesion G protein-coupled receptor L4	Multiple_Complex
TC1100003735.mm.2	5.86	6.46	-1.52	0.1533	0.9632	Gm11595	predicted gene 11595	Coding
TC0X00003232.mm.2	4.9	5.5	-1.52	0.2605	0.9648	Magea5	melanoma antigen, family A, 5	Coding
TC1200000492.mm.2	5.08	5.68	-1.52	0.1984	0.9632	Ttc6	tetratricopeptide repeat domain 6	Multiple_Complex
TC0400002549.mm.2	15.87	16.47	-1.52	0.0022	0.6184	Gne	glucosamine (UDP-N-acetyl)-2-epimerase/N-acetylmannosamine kinase	Multiple_Complex
TC0900000204.mm.2	8.64	9.24	-1.51	0.0427	0.9563	Ldlr	low density lipoprotein receptor	Coding
TC0X00001637.mm.2	3.08	3.68	-1.51	0.0474	0.9581	Scml2	sex comb on midleg-like 2 (Drosophila)	Multiple_Complex
TC1900000050.mm.2	8.06	8.66	-1.51	0.0121	0.8525	Mrpl11	mitochondrial ribosomal protein L11	Coding
TC1000000778.mm.2	4.56	5.16	-1.51	0.0191	0.9014	Icosl	icos ligand	Coding
TC0900001046.mm.2	8.02	8.62	-1.51	0.0927	0.9599	Ick	intestinal cell kinase	Multiple_Complex
TC0500002302.mm.2	6.93	7.53	-1.51	0.0089	0.8525	Rab28	RAB28, member RAS oncogene family	Coding
TC1100004110.mm.2	8.55	9.15	-1.51	0.3746	0.973	Srp68	signal recognition particle 68	Multiple_Complex
TC0300002724.mm.2	11.65	12.25	-1.51	0.0649	0.9582	Gstm2	glutathione S-transferase, mu 2	Multiple_Complex
TC0X00003234.mm.2	3.98	4.58	-1.51	0.2657	0.9652	Cldn34b2	claudin 34B2	Coding
TC0700000445.mm.2	17.13	17.73	-1.51	0.004	0.7353	Cyp2a5; Cyp2a4	cytochrome P450, family 2, subfamily a, polypeptide 5; cytochrome P450, family 2, subfamily a, polypeptide 4	Multiple_Complex
TC0300001703.mm.2	4.19	4.79	-1.51	0.0352	0.9402	Gyg	glycogenin	Multiple_Complex
TC0700002235.mm.2	4.22	4.82	-1.51	0.1027	0.9599	Vmn2r33	vomeronasal 2, receptor 33	Coding
TC1300000934.mm.2	4.65	5.25	-1.51	0.1028	0.9599	2210408I21Rik	RIKEN cDNA 2210408I21 gene	Coding
TC1900000987.mm.2	6.29	6.88	-1.51	0.1466	0.9632	Frmd8	FERM domain containing 8	Multiple_Complex
TC1000001557.mm.2	6.16	6.75	-1.51	0.1814	0.9632	Ddit3	DNA-damage inducible transcript 3	Multiple_Complex
TC0700000028.mm.2	4.87	5.46	-1.51	0.1121	0.9618	Lilra5	leukocyte immunoglobulin-like receptor, subfamily A (with TM domain), member 5	Coding
TC0900002510.mm.2	5.17	5.76	-1.51	0.0102	0.8525	Slc51b	solute carrier family 51, beta subunit	Coding
TC0300001667.mm.2	9.43	10.03	-1.51	0.0362	0.9402	Car1	carbonic anhydrase 1	Coding
TC1100001331.mm.2	5.9	6.49	-1.51	0.0033	0.718	Trim37	tripartite motif-containing 37	Multiple_Complex
TC1200001122.mm.2	5.12	5.71	-1.51	0.152	0.9632	Wdr25	WD repeat domain 25	Coding
TC1700002087.mm.2	4.4	4.99	-1.51	0.0238	0.9101	Olfr129	olfactory receptor 129	Coding
TC0900000639.mm.2	5.68	6.27	-1.51	0.2223	0.9639	Kdelc2	KDEL (Lys-Asp-Glu-Leu) containing 2	Multiple_Complex
TC0400001427.mm.2	8.34	8.93	-1.51	0.0153	0.8723	Mtf1	metal response element binding transcription factor 1	Multiple_Complex
TC1100002158.mm.2	5.54	6.14	-1.51	0.0067	0.8216	Camk2b	calcium/calmodulin-dependent protein kinase II, beta	Multiple_Complex
TC0800001716.mm.2	4.89	5.48	-1.51	0.0187	0.9014	Tubgcp3	tubulin, gamma complex associated protein 3	Multiple_Complex
TC0900002686.mm.2	3.82	4.41	-1.51	0.0305	0.9219	Hcrtr2	hypocretin (orexin) receptor 2	Multiple_Complex
TC0X00000691.mm.2	5.96	6.55	-1.51	0.0244	0.9101	Abcd1	ATP-binding cassette, sub-family D (ALD), member 1	Coding
TC1100001681.mm.2	9.91	10.5	-1.51	0.0363	0.9402	Nags	N-acetylglutamate synthase	Multiple_Complex
TC0700001581.mm.2	4.96	5.55	-1.51	0.1006	0.9599	Ppfibp2	PTPRF interacting protein, binding protein 2 (liprin beta 2)	Coding
TC1500000694.mm.2	4.37	4.96	-1.5	0.1688	0.9632	Tab1	TGF-beta activated kinase 1/MAP3K7 binding protein 1	Multiple_Complex
TC1900000260.mm.2	3.83	4.42	-1.5	0.2297	0.9646	Olfr1449	olfactory receptor 1449	Coding
TC0700001800.mm.2	3.7	4.29	-1.5	0.0447	0.9565	Sbk1	SH3-binding kinase 1	Multiple_Complex
TC0X00003438.mm.2	6.86	7.45	-1.5	0.4789	0.9796	Zmat1	zinc finger, matrin type 1	Multiple_Complex
TC1100003204.mm.2	5.16	5.75	-1.5	0.1595	0.9632	Sgsm2	small G protein signaling modulator 2	Multiple_Complex
TC0700004539.mm.2	5.06	5.65	-1.5	0.1375	0.9632	Pidd1	p53 induced death domain protein 1	Multiple_Complex
TC0700000737.mm.2	4.96	5.55	-1.5	0.023	0.9101	Vmn2r61	vomeronasal 2, receptor 61	Coding
TC0500002569.mm.2	4.26	4.85	-1.5	0.243	0.9648	Corin	corin	Multiple_Complex
TC1300002437.mm.2	10.94	11.53	-1.5	0.0033	0.718	Bhmt2	betaine-homocysteine methyltransferase 2	Coding
TC1600001944.mm.2	6.2	6.78	-1.5	0.0231	0.9101	D16Ertd472e	DNA segment, Chr 16, ERATO Doi 472, expressed	Multiple_Complex
TC1600002020.mm.2	4.58	5.17	-1.5	0.3052	0.9697	Krtap19-5	keratin associated protein 19-5	Coding
TC0400000401.mm.2	7.95	8.53	-1.5	0.1231	0.9618	Gm10600	predicted gene 10600 [Source:MGI Symbol;Acc:MGI:3710628]	Coding
TC0700000733.mm.2	4.57	5.16	-1.5	0.0114	0.8525	Zfp788	zinc finger protein 788	Coding
TC1400001540.mm.2	12.09	12.68	-1.5	0.1803	0.9632	Ppp3cb	protein phosphatase 3, catalytic subunit, beta isoform	Multiple_Complex
TC1800001234.mm.2	7.07	7.65	-1.5	0.0075	0.8216	Spry4	sprouty homolog 4 (Drosophila)	Coding
TC0400000810.mm.2	3.32	3.9	-1.5	0.0239	0.9101	Tyrp1	tyrosinase-related protein 1	Coding
TC1300000285.mm.2	5.18	5.76	-1.5	0.0307	0.9219	Dcdc2a	doublecortin domain containing 2a	Multiple_Complex
TC1900000320.mm.2	10.87	11.46	-1.5	0.0181	0.9014	Nmrk1	nicotinamide riboside kinase 1	Multiple_Complex
TC1600001373.mm.2	6.15	6.74	-1.5	0.0183	0.9014	Tmem41a	transmembrane protein 41a	Multiple_Complex
TC0100001677.mm.2	5.06	5.65	-1.5	0.0243	0.9101	Gm7068	PREDICTED: predicted gene 7068 (Gm7068), mRNA.	Coding
TC1500000380.mm.2	6.37	6.95	-1.5	0.056	0.9582	Med30	mediator complex subunit 30	Coding
TC0700002975.mm.2	6.86	7.44	-1.5	0.2658	0.9652	Tbc1d17	TBC1 domain family, member 17	Multiple_Complex
TC0500000848.mm.2	5.25	5.83	-1.5	0.0046	0.7632	Cxcl1	chemokine (C-X-C motif) ligand 1	Coding
TC0700000752.mm.2	4.84	5.42	-1.5	0.0418	0.9545	Gm10351	predicted gene 10351 [Source:MGI Symbol;Acc:MGI:3642306]	Multiple_Complex
TC0200001275.mm.2	4.98	5.56	-1.5	0.0381	0.9402	Olfr1102	olfactory receptor 1102	Coding
TC1100003406.mm.2	5.79	6.37	-1.5	0.1996	0.9632	Dusp14	dual specificity phosphatase 14	Coding
TC0200004315.mm.2	5.27	5.85	-1.49	0.0035	0.725	Gm13941; Gm13942; RP23-92H5.2	predicted gene 13941 [Source:MGI Symbol;Acc:MGI:3651375]; predicted gene 13942 [Source:MGI Symbol;Acc:MGI:3650362]; novel transcript; predicted gene 13941	Multiple_Complex
TC1900000056.mm.2	7.13	7.71	-1.49	0.2846	0.9688	Yif1a	Yip1 interacting factor homolog A (S. cerevisiae)	Coding
TC0700002880.mm.2	8.88	9.46	-1.49	0.002	0.5972	Pop4	processing of precursor 4, ribonuclease P/MRP family, (S. cerevisiae)	Coding
TC0600003441.mm.2	6.25	6.83	-1.49	0.243	0.9648	Gm6654	predicted pseudogene 6654	Multiple_Complex
TC0600003336.mm.2	4.52	5.1	-1.49	0.0572	0.9582	Erp27	endoplasmic reticulum protein 27	Multiple_Complex
TC0700003940.mm.2	6.53	7.11	-1.49	0.5122	0.9831	Trim12c	tripartite motif-containing 12C	Multiple_Complex
TC0600002710.mm.2	4.38	4.96	-1.49	0.2837	0.9688	Vmn1r53	vomeronasal 1 receptor 53	Coding
TC1100004291.mm.2	7.28	7.85	-1.49	0.0288	0.9219	Psme2b	protease (prosome, macropain) activator subunit 2B	Multiple_Complex
TC1500002199.mm.2	11.24	11.82	-1.49	0.6904	0.9905	Tuba1b	tubulin, alpha 1B	Multiple_Complex
TC0700001459.mm.2	6.24	6.81	-1.49	0.0168	0.9014	Olfr549	olfactory receptor 549	Coding
TC1700000229.mm.2	4.79	5.37	-1.49	0.7251	0.9923	Vmn2r98	vomeronasal 2, receptor 98	Coding
TC0600000609.mm.2	9.19	9.77	-1.49	0.0142	0.8664	Snx10	sorting nexin 10	Multiple_Complex
TC1200000636.mm.2	5.93	6.5	-1.49	0.2076	0.9632	Mnat1	menage a trois 1	Multiple_Complex
TC1100001095.mm.2	7.99	8.57	-1.49	0.1733	0.9632	Fam57a	family with sequence similarity 57, member A	Multiple_Complex
TC0900000918.mm.2	4.97	5.55	-1.49	0.406	0.9747	Anxa2	annexin A2	Multiple_Complex
TC1000000144.mm.2	4.03	4.6	-1.49	0.0232	0.9101	9230106D20Rik	RIKEN cDNA 9230106D20 gene [Source:MGI Symbol;Acc:MGI:3045371]	Coding
TC0X00001557.mm.2	3.43	4	-1.49	0.0029	0.6932	Klf8	Kruppel-like factor 8	Multiple_Complex
TC1400002325.mm.2	5.63	6.2	-1.49	0.0032	0.718	R3hcc1	R3H domain and coiled-coil containing 1	Multiple_Complex
TC0500000297.mm.2	7.99	8.56	-1.49	0.1058	0.9618	Slc35f6; Mir5625	solute carrier family 35, member F6; microRNA 5625	Multiple_Complex
TC1600000511.mm.2	4.25	4.82	-1.49	0.1937	0.9632	2010005H15Rik	RIKEN cDNA 2010005H15 gene	Coding
TC1700002755.mm.2	6.5	7.07	-1.49	0.0012	0.482	Mettl4	methyltransferase like 4	Coding
TC0500001648.mm.2	3.66	4.23	-1.49	0.3113	0.9697	Nxpe5	neurexophilin and PC-esterase domain family, member 5	Coding
TC0600000586.mm.2	3.62	4.2	-1.49	0.4713	0.9796	Stk31	serine threonine kinase 31	Coding
TC0800000345.mm.2	6.71	7.29	-1.49	0.0713	0.9582	Erlin2	ER lipid raft associated 2	Coding
TC0600001371.mm.2	9.9	10.47	-1.49	0.2859	0.9688	Slc6a12	solute carrier family 6 (neurotransmitter transporter, betaine/GABA), member 12	Multiple_Complex
TC0700001756.mm.2	6.11	6.68	-1.49	0.2366	0.9648	Prkcb	protein kinase C, beta	Multiple_Complex
TC1100000440.mm.2	8.73	9.3	-1.49	0.2194	0.9639	Rnf145	ring finger protein 145	Multiple_Complex
TC0400003008.mm.2	5.01	5.58	-1.49	0.0088	0.8525	C87499	expressed sequence C87499	Multiple_Complex
TC0X00001569.mm.2	4.67	5.24	-1.49	0.4787	0.9796	Samt4	spermatogenesis associated multipass transmembrane protein 4	Coding
TC1600000115.mm.2	7.5	8.07	-1.49	0.1184	0.9618	Nubp1	nucleotide binding protein 1	Multiple_Complex
TC0800001552.mm.2	7.15	7.72	-1.49	0.0228	0.9101	Tsnax	translin-associated factor X	Multiple_Complex
TC0500002818.mm.2	6.43	7	-1.48	0.0211	0.9024	Rasgef1b	RasGEF domain family, member 1B	Multiple_Complex
TC0600000308.mm.2	11.21	11.78	-1.48	0.0767	0.9582	Exoc4	exocyst complex component 4	Multiple_Complex
TC1500000208.mm.2	5.96	6.53	-1.48	0.0119	0.8525	Fam173b	family with sequence similarity 173, member B	Multiple_Complex
TC0600002663.mm.2	8.42	8.99	-1.48	0.0603	0.9582	Rab43	RAB43, member RAS oncogene family	Multiple_Complex
TC1200000833.mm.2	5.11	5.68	-1.48	0.0038	0.7353	Fos	FBJ osteosarcoma oncogene	Multiple_Complex
TC0700003769.mm.2	13.41	13.98	-1.48	0.0028	0.6817	Aqp11	aquaporin 11	Multiple_Complex
TC1500000217.mm.2	3.9	4.47	-1.48	0.8762	0.9985	Sema5a	sema domain, seven thrombospondin repeats (type 1 and type 1-like), transmembrane domain (TM) and short cytoplasmic domain, (semaphorin) 5A	Multiple_Complex
TC0600002089.mm.2	8.77	9.34	-1.48	0.0488	0.9581	Creb3l2	cAMP responsive element binding protein 3-like 2	Multiple_Complex
TC0300002344.mm.2	9.72	10.29	-1.48	0.0254	0.9198	Efna1	ephrin A1	Coding
TC0700002053.mm.2	13.44	14	-1.48	0.1004	0.9599	Pnpla2	patatin-like phospholipase domain containing 2	Multiple_Complex
TC1000003226.mm.2	12.47	13.04	-1.48	0.1186	0.9618	Gstt3	glutathione S-transferase, theta 3	Multiple_Complex
TC1500000439.mm.2	7.07	7.64	-1.48	0.0741	0.9582	Trib1	tribbles homolog 1 (Drosophila)	Coding
TC0400002506.mm.2	5.39	5.95	-1.48	0.3753	0.9731	Gm1987; Ccl21a	predicted gene 1987; chemokine (C-C motif) ligand 21A (serine)	Coding
TC0600001007.mm.2	5.42	5.98	-1.48	0.0605	0.9582	Gkn2	gastrokine 2	Coding
TC1100002550.mm.2	10.2	10.76	-1.48	0.0794	0.9582	Ccng1	cyclin G1	Multiple_Complex
TC1100000494.mm.2	5.79	6.35	-1.48	0.0244	0.9101	Trim7	tripartite motif-containing 7	Multiple_Complex
TC1900001246.mm.2	12.6	13.16	-1.48	0.1008	0.9599	Aldh1a7	aldehyde dehydrogenase family 1, subfamily A7	Coding
TC0700004312.mm.2	6.96	7.53	-1.48	0.044	0.9563	Qprt	quinolinate phosphoribosyltransferase	Multiple_Complex
TC0700002156.mm.2	7.4	7.96	-1.48	0.2397	0.9648	Rdh13	retinol dehydrogenase 13 (all-trans and 9-cis)	Multiple_Complex
TC0200000312.mm.2	6.21	6.77	-1.48	0.3084	0.9697	Msrb2	methionine sulfoxide reductase B2	Multiple_Complex
TC1700001813.mm.2	3.98	4.55	-1.48	0.0115	0.8525	Tff1	trefoil factor 1	Coding
TC1700001570.mm.2	5.46	6.02	-1.48	0.1	0.9599	Zfp947	zinc finger protein 947	Coding
TC1900000099.mm.2	3.2	3.77	-1.48	0.1961	0.9632	Cdca5	cell division cycle associated 5	Multiple_Complex
TC1100004270.mm.2	11.24	11.8	-1.48	0.0262	0.9219	Tlcd2	TLC domain containing 2	Multiple_Complex
TC1100003300.mm.2	10.42	10.98	-1.48	0.1114	0.9618	Tmem97	transmembrane protein 97	Coding
TC0200003080.mm.2	10.86	11.42	-1.48	0.0146	0.8664	Arhgap21	Rho GTPase activating protein 21	Multiple_Complex
TC1300001446.mm.2	4.55	5.11	-1.48	0.1469	0.9632	Gm2444	PREDICTED: predicted gene 2444 (Gm2444), mRNA.	Coding
TC1200002093.mm.2	7.42	7.98	-1.48	0.0778	0.9582	Nek9	NIMA (never in mitosis gene a)-related expressed kinase 9	Multiple_Complex
TC0X00000001.mm.2	4.88	5.44	-1.47	0.0089	0.8525	Gm21950; Gm2863	predicted gene, 21950; predicted gene 2863	Coding
TC0700002498.mm.2	7.01	7.57	-1.47	0.048	0.9581	Tomm40	translocase of outer mitochondrial membrane 40 homolog (yeast)	Multiple_Complex
TC0100001648.mm.2	4.08	4.64	-1.47	0.0763	0.9582	Olfr248	olfactory receptor 248	Coding
TC0900001459.mm.2	10.92	11.48	-1.47	0.3523	0.9697	Scap	SREBF chaperone	Multiple_Complex
TC0700002802.mm.2	6.23	6.79	-1.47	0.0132	0.8525	Scgb2b15; Scgb2b17	secretoglobin, family 2B, member 15; secretoglobin, family 2B, member 17	Coding
TC1000002156.mm.2	6.17	6.72	-1.47	0.2656	0.9652	Gopc	golgi associated PDZ and coiled-coil motif containing	Multiple_Complex
TC1900001705.mm.2	8.57	9.13	-1.47	0.0121	0.8525	Dclre1a	DNA cross-link repair 1A, PSO2 homolog (S. cerevisiae)	Multiple_Complex
TC1100002653.mm.2	4.65	5.21	-1.47	0.0068	0.8216	Olfr1396	olfactory receptor 1396	Coding
TC0X00002995.mm.2	6.56	7.12	-1.47	0.0604	0.9582	Gla	galactosidase, alpha	Coding
TC1100000644.mm.2	7.09	7.64	-1.47	0.1015	0.9599	Slc36a1	solute carrier family 36 (proton/amino acid symporter), member 1	Multiple_Complex
TC1000001657.mm.2	5.22	5.78	-1.47	0.0207	0.9014	Olfr820	olfactory receptor 820	Coding
TC0200003313.mm.2	6.18	6.73	-1.47	0.1535	0.9632	Stxbp1	syntaxin binding protein 1	Coding
TC1900000709.mm.2	9.04	9.6	-1.47	0.0366	0.9402	As3mt	arsenic (+3 oxidation state) methyltransferase	Coding
TC0200000592.mm.2	8.51	9.07	-1.47	0.0807	0.9582	Tor2a	torsin family 2, member A	Multiple_Complex
TC0800001133.mm.2	7.77	8.33	-1.47	0.0862	0.9599	Mmp15	matrix metallopeptidase 15	Multiple_Complex
TC1400001392.mm.2	4.29	4.85	-1.47	0.2391	0.9648	Gm3542	predicted gene 3542 [Source:MGI Symbol;Acc:MGI:3781719]	Coding
TC1700000833.mm.2	10.11	10.66	-1.47	0.2325	0.9646	Adgrf5	adhesion G protein-coupled receptor F5	Multiple_Complex
TC0700001198.mm.2	12.67	13.22	-1.47	0.0034	0.718	Stard5	StAR-related lipid transfer (START) domain containing 5	Multiple_Complex
TC1000000191.mm.2	5.27	5.82	-1.47	0.0217	0.9101	Slc18b1	solute carrier family 18, subfamily B, member 1	Multiple_Complex
TC0200004341.mm.2	3.39	3.94	-1.47	0.0692	0.9582	Olfr1313	olfactory receptor 1313	Coding
TC1500001424.mm.2	7.76	8.32	-1.47	0.0066	0.8216	Slc25a32	solute carrier family 25, member 32	Coding
TC1100001841.mm.2	7.16	7.71	-1.47	0.006	0.8216	Map2k6	mitogen-activated protein kinase kinase 6	Multiple_Complex
TC0900003002.mm.2	9.83	10.38	-1.47	0.1518	0.9632	Glyctk	glycerate kinase	Coding
TC0200004427.mm.2	3.77	4.32	-1.47	0.0111	0.8525	Rhov	ras homolog gene family, member V	Coding
TC1400000170.mm.2	10.19	10.74	-1.47	0.1375	0.9632	Sec24c	Sec24 related gene family, member C (S. cerevisiae)	Multiple_Complex
TC0700001727.mm.2	4.18	4.73	-1.47	0.1194	0.9618	Abca16	ATP-binding cassette, sub-family A (ABC1), member 16	Multiple_Complex
TC1000001830.mm.2	5.78	6.33	-1.47	0.3007	0.9697	Pde7b	phosphodiesterase 7B	Multiple_Complex
TC0200003815.mm.2	7.35	7.9	-1.46	0.0272	0.9219	Zfp385b	zinc finger protein 385B	Multiple_Complex
TC0X00001344.mm.2	5.46	6.01	-1.46	0.0102	0.8525	Fam199x	family with sequence similarity 199, X-linked	Multiple_Complex
TC1400001655.mm.2	6.41	6.96	-1.46	0.0685	0.9582	Il17rb	interleukin 17 receptor B	Coding
TC0500002046.mm.2	6.37	6.92	-1.46	0.1116	0.9618	AI506816	expressed sequence AI506816	Multiple_Complex
TC0100000462.mm.2	11.68	12.23	-1.46	0.9047	0.9998	Bmpr2	bone morphogenetic protein receptor, type II (serine/threonine kinase)	Multiple_Complex
TC0200002367.mm.2	10.63	11.18	-1.46	0.0199	0.9014	Acss2	acyl-CoA synthetase short-chain family member 2	Multiple_Complex
TC1700000492.mm.2	7.36	7.9	-1.46	0.1759	0.9632	Kctd20	potassium channel tetramerisation domain containing 20	Multiple_Complex
TC0700004631.mm.2	6.34	6.88	-1.46	0.8585	0.9982	Pirb	paired Ig-like receptor B	Multiple_Complex
TC0300002033.mm.2	3.66	4.21	-1.46	0.106	0.9618	Ankub1	ankrin repeat and ubiquitin domain containing 1	Coding
TC1700002322.mm.2	3.28	3.82	-1.46	0.0076	0.8216	Arrdc5	arrestin domain containing 5	Coding
TC0500002722.mm.2	8.67	9.22	-1.46	0.4511	0.9796	Cox18	cytochrome c oxidase assembly protein 18	Multiple_Complex
TC1100001151.mm.2	6.88	7.42	-1.46	0.8085	0.9946	Sdf2	stromal cell derived factor 2	Multiple_Complex
TC0400003461.mm.2	4.33	4.88	-1.46	0.0139	0.8605	Gm8359	PREDICTED: predicted gene 8359 (Gm8359), mRNA.	Coding
TC0600001252.mm.2	9.71	10.26	-1.46	0.6444	0.9889	Il17rc	interleukin 17 receptor C	Multiple_Complex
TC0300002113.mm.2	5.77	6.32	-1.46	0.2021	0.9632	Lxn	latexin	Multiple_Complex
TC0200000245.mm.2	11.21	11.76	-1.46	0.2183	0.9637	Mrc1	mannose receptor, C type 1	Multiple_Complex
TC1700002541.mm.2	7.9	8.45	-1.46	0.027	0.9219	Fam98a	family with sequence similarity 98, member A	Multiple_Complex
TC0400001712.mm.2	4.42	4.96	-1.46	0.0495	0.9581	Rap1gap	Rap1 GTPase-activating protein	Multiple_Complex
TC0900002338.mm.2	5.91	6.45	-1.46	0.0328	0.9336	Scaper	S phase cyclin A-associated protein in the ER	Coding
TC1500000897.mm.2	4.49	5.03	-1.46	0.3736	0.973	Lrrk2	leucine-rich repeat kinase 2	Multiple_Complex
TC0300002490.mm.2	3.91	4.45	-1.46	0.1885	0.9632	BC028528	cDNA sequence BC028528	Multiple_Complex
TC0200001646.mm.2	4.65	5.19	-1.45	0.0349	0.9402	Olfr1285	olfactory receptor 1285	Pseudogene
TC1000001048.mm.2	4.43	4.97	-1.45	0.1981	0.9632	Gm5174	predicted gene 5174	Coding
TC0200001579.mm.2	8.67	9.21	-1.45	0.1526	0.9632	Them7	thioesterase superfamily member 7	Multiple_Complex
TC1100004219.mm.2	9.07	9.61	-1.45	0.1851	0.9632	Alyref	Aly/REF export factor	Multiple_Complex
TC0500003284.mm.2	9.35	9.89	-1.45	0.0342	0.9402	Slc15a4	solute carrier family 15, member 4	Multiple_Complex
TC0200005146.mm.2	4.54	5.08	-1.45	0.3062	0.9697	Elmo2	engulfment and cell motility 2	Multiple_Complex
TC1600000442.mm.2	5.8	6.33	-1.45	0.011	0.8525	Tctex1d2	Tctex1 domain containing 2	Multiple_Complex
TC0300002543.mm.2	9.62	10.16	-1.45	0.0259	0.9198	Pde4dip; Mir7225	phosphodiesterase 4D interacting protein (myomegalin); microRNA 7225	Multiple_Complex
TC0300002444.mm.2	5.02	5.56	-1.45	0.0657	0.9582	Riiad1	regulatory subunit of type II PKA R-subunit (RIIa) domain containing 1	Multiple_Complex
TC1600002107.mm.2	5.08	5.62	-1.45	0.24	0.9648	Setd4	SET domain containing 4	Multiple_Complex
TC0X00000061.mm.2	5.27	5.81	-1.45	0.4202	0.976	Prickle3	prickle homolog 3 (Drosophila)	Multiple_Complex
TC0700002418.mm.2	6.81	7.35	-1.45	0.2654	0.9652	Gltscr1	glioma tumor suppressor candidate region gene 1	Multiple_Complex
TC0X00003041.mm.2	5.94	6.47	-1.45	0.1447	0.9632	Rab9b	RAB9B, member RAS oncogene family	Coding
TC1100003796.mm.2	4.07	4.61	-1.45	0.0114	0.8525	Ccr10	chemokine (C-C motif) receptor 10	Coding
TC1200000899.mm.2	3.75	4.29	-1.45	0.6446	0.9889	Nrxn3	neurexin III	Multiple_Complex
TC0300002472.mm.2	8.45	8.99	-1.45	0.2106	0.9632	Prune	prune homolog (Drosophila)	Multiple_Complex
TC0900001070.mm.2	8.26	8.8	-1.45	0.1428	0.9632	Myo6	myosin VI	Multiple_Complex
TC0400001347.mm.2	5.33	5.87	-1.45	0.0454	0.9581	Scmh1	sex comb on midleg homolog 1	Multiple_Complex
TC0900000432.mm.2	3.13	3.66	-1.45	0.2483	0.9648	Olfr961	olfactory receptor 961	Coding
TC0X00002136.mm.2	5.81	6.35	-1.45	0.0169	0.9014	Dcaf12l1	DDB1 and CUL4 associated factor 12-like 1	Coding
TC1200000711.mm.2	7.87	8.4	-1.45	0.0514	0.9581	Mpp5	membrane protein, palmitoylated 5 (MAGUK p55 subfamily member 5)	Multiple_Complex
TC1000002660.mm.2	7.07	7.61	-1.45	0.0064	0.8216	Actr6	ARP6 actin-related protein 6	Coding
TC0500002266.mm.2	7.7	8.23	-1.45	0.0061	0.8216	Man2b2	mannosidase 2, alpha B2	Coding
TC0400001319.mm.2	4.23	4.77	-1.45	0.0291	0.9219	Olfr1330	olfactory receptor 1330	Coding
TC0700000921.mm.2	3.65	4.18	-1.45	0.0055	0.8139	Luzp2	leucine zipper protein 2	Multiple_Complex
TC0300000475.mm.2	3.5	4.04	-1.45	0.013	0.8525	Gm5538	predicted gene 5538	Coding
TC0100003301.mm.2	6.74	7.27	-1.45	0.8275	0.9956	Mr1	major histocompatibility complex, class I-related	Coding
TC0900000046.mm.2	5.82	6.35	-1.45	0.0759	0.9582	Mmp12	matrix metallopeptidase 12	Multiple_Complex
TC1800000809.mm.2	4.09	4.62	-1.45	0.0635	0.9582	Zbtb7c	zinc finger and BTB domain containing 7C	Multiple_Complex
TC1500001868.mm.2	7.4	7.94	-1.44	0.0098	0.8525	Pla2g6	phospholipase A2, group VI	Multiple_Complex
TC0400002008.mm.2	6.83	7.36	-1.44	0.3118	0.9697	Klhl21	kelch-like 21	Multiple_Complex
TC0900001056.mm.2	4.89	5.42	-1.44	0.329	0.9697	Cd109	CD109 antigen	Multiple_Complex
TC0300000180.mm.2	18.19	18.72	-1.44	0.1401	0.9632	Slc2a2	solute carrier family 2 (facilitated glucose transporter), member 2	Multiple_Complex
TC0600000452.mm.2	3.58	4.11	-1.44	0.0072	0.8216	Tas2r139	taste receptor, type 2, member 139	Coding
TC0600002920.mm.2	5.76	6.29	-1.44	0.0421	0.9553	Cidec	cell death-inducing DFFA-like effector c	Coding
TC0400003749.mm.2	10.65	11.18	-1.44	0.0415	0.9545	Tmem50a	transmembrane protein 50A	Coding
TC1600001143.mm.2	7.9	8.43	-1.44	0.0086	0.8477	Ubald1	UBA-like domain containing 1	Multiple_Complex
TC0500003629.mm.2	5.64	6.17	-1.44	0.2519	0.9648	Flt1	FMS-like tyrosine kinase 1	Multiple_Complex
TC1700000893.mm.2	3.93	4.46	-1.44	0.08	0.9582	Crip3	cysteine-rich protein 3	Multiple_Complex
TC1500000420.mm.2	4.87	5.39	-1.44	0.207	0.9632	Trmt12	tRNA methyltranferase 12	Coding
TC1700001774.mm.2	8.79	9.32	-1.44	0.0378	0.9402	Stk38	serine/threonine kinase 38	Multiple_Complex
TC1500001736.mm.2	6.53	7.05	-1.44	0.2167	0.9637	9030619P08Rik	lymphocyte antigen 6 complex pseudogene	Multiple_Complex
TC0X00001083.mm.2	3.17	3.7	-1.44	0.0219	0.9101	P2ry10	purinergic receptor P2Y, G-protein coupled 10	Coding
TC0200003914.mm.2	5.38	5.91	-1.44	0.0794	0.9582	Olfr1039	olfactory receptor 1039	Coding
TC1000000430.mm.2	5.79	6.32	-1.44	0.0059	0.8216	Hace1	HECT domain and ankyrin repeat containing, E3 ubiquitin protein ligase 1	Multiple_Complex
TC0300001772.mm.2	4.42	4.94	-1.44	0.2678	0.9666	Mecom	MDS1 and EVI1 complex locus	Multiple_Complex
TC0100002603.mm.2	5.06	5.58	-1.44	0.2369	0.9648	Glb1l	galactosidase, beta 1-like	Multiple_Complex
TC0X00000072.mm.2	3.58	4.11	-1.44	0.4359	0.9791	Kcnd1	potassium voltage-gated channel, Shal-related family, member 1	Multiple_Complex
TC0900000418.mm.2	5.68	6.2	-1.44	0.0339	0.9402	Olfr923	olfactory receptor 923	Coding
TC1300002244.mm.2	4.78	5.31	-1.44	0.1152	0.9618	Zfp457	zinc finger protein 457	Multiple_Complex
TC0600001074.mm.2	11.13	11.66	-1.44	0.0053	0.8013	Klf15	Kruppel-like factor 15	Coding
TC0800000416.mm.2	5.04	5.56	-1.44	0.0855	0.9599	Dusp4	dual specificity phosphatase 4	Coding
TC0400000438.mm.2	4.21	4.74	-1.44	0.0258	0.9198	Car9	carbonic anhydrase 9	Multiple_Complex
TC0700003074.mm.2	6.88	7.4	-1.44	0.6932	0.9907	Csrp3	cysteine and glycine-rich protein 3	Coding
TC1400000583.mm.2	4.52	5.04	-1.44	0.0491	0.9581	Ear4; Ear14	eosinophil-associated, ribonuclease A family, member 4; eosinophil-associated, ribonuclease A family, member 14	Coding
TC0400001274.mm.2	7.98	8.5	-1.44	0.0044	0.7593	Eif2b3	eukaryotic translation initiation factor 2B, subunit 3	Multiple_Complex
TC0400002386.mm.2	10.48	11	-1.44	0.3903	0.9738	Orc3	origin recognition complex, subunit 3	Multiple_Complex
TC1200001745.mm.2	4.54	5.07	-1.44	0.0217	0.9101	Gm10465	PREDICTED: predicted gene 10465 (Gm10465), mRNA.	Multiple_Complex
TC1200001685.mm.2	13.16	13.69	-1.44	0.0887	0.9599	Dnajb9	DnaJ (Hsp40) homolog, subfamily B, member 9	Coding
TC1600002010.mm.2	3.91	4.43	-1.44	0.0105	0.8525	Krtap27-1	keratin associated protein 27-1	Coding
TC1200001353.mm.2	7.79	8.31	-1.44	0.9548	1	Ncoa1	nuclear receptor coactivator 1	Coding
TC0700002933.mm.2	6.23	6.75	-1.44	0.0176	0.9014	Gm5595	predicted gene 5595	Multiple_Complex
TC1600002009.mm.2	4.05	4.58	-1.44	0.112	0.9618	Krtap26-1	keratin associated protein 26-1	Coding
TC0200002749.mm.2	13.8	14.32	-1.44	0.0171	0.9014	Gm14403	predicted gene 14403	Multiple_Complex
TC1600000392.mm.2	4.78	5.3	-1.44	0.0911	0.9599	Hes1	hairy and enhancer of split 1 (Drosophila)	Multiple_Complex
TC0900000819.mm.2	4.69	5.21	-1.44	0.0574	0.9582	Tipin	timeless interacting protein	Coding
TC1000002781.mm.2	4.7	5.23	-1.44	0.2419	0.9648	Alx1	ALX homeobox 1	Multiple_Complex
TC1600001304.mm.2	11.72	12.24	-1.44	0.0542	0.9582	Prodh	proline dehydrogenase	Multiple_Complex
TC1400000600.mm.2	5.93	6.45	-1.44	0.071	0.9582	Tmem253	transmembrane protein 253	Coding
TC0200002488.mm.2	4.27	4.79	-1.44	0.0136	0.8525	R3hdml	R3H domain containing-like	Coding
TC1700001390.mm.2	5.39	5.91	-1.44	0.2315	0.9646	Ezr	ezrin	Multiple_Complex
TC0100001726.mm.2	8.93	9.45	-1.44	0.2399	0.9648	9130409I23Rik	RIKEN cDNA 9130409I23 gene	Coding
TC0900001109.mm.2	19	19.52	-1.43	0.2595	0.9648	Gm11114	predicted gene 11114 [Source:MGI Symbol;Acc:MGI:3779366]	Coding
TC1000002256.mm.2	5.25	5.77	-1.43	0.037	0.9402	Hk1	hexokinase 1	Multiple_Complex
TC0100000725.mm.2	7.72	8.24	-1.43	0.2895	0.9697	Fbxo36	F-box protein 36	Multiple_Complex
TC1900000797.mm.2	8.06	8.58	-1.43	0.043	0.9563	Casp7	caspase 7	Multiple_Complex
TC0300001624.mm.2	5.59	6.11	-1.43	0.2156	0.9637	Tpd52	tumor protein D52	Multiple_Complex
TC1700000577.mm.2	4.71	5.23	-1.43	0.4682	0.9796	Olfr55	olfactory receptor 55	Coding
TC1000000730.mm.2	3.89	4.41	-1.43	0.2639	0.9651	Vpreb3	pre-B lymphocyte gene 3	Coding
TC1200002092.mm.2	6.26	6.77	-1.43	0.0168	0.9014	Acyp1	acylphosphatase 1, erythrocyte (common) type	Coding
TC0800002408.mm.2	4.3	4.82	-1.43	0.0313	0.9219	Arrdc2	arrestin domain containing 2	Coding
TC1800000124.mm.2	6.19	6.71	-1.43	0.3217	0.9697	Taf4b	TAF4B RNA polymerase II, TATA box binding protein (TBP)-associated factor	Coding
TC0200005092.mm.2	5.61	6.13	-1.43	0.0159	0.8916	Hnf4aos	hepatic nuclear factor 4 alpha, opposite strand	Multiple_Complex
TC1100000960.mm.2	3.61	4.13	-1.43	0.1066	0.9618	Gp1ba	glycoprotein 1b, alpha polypeptide	Coding
TC1000002420.mm.2	8.2	8.72	-1.43	0.0086	0.8477	Adarb1	adenosine deaminase, RNA-specific, B1	Multiple_Complex
TC0900000208.mm.2	5.82	6.33	-1.43	0.2164	0.9637	Plppr2	phospholipid phosphatase related 2	Coding
TC0900001523.mm.2	4.5	5.02	-1.43	0.0191	0.9014	Osbpl10	oxysterol binding protein-like 10	Multiple_Complex
TC0500000740.mm.2	10.83	11.35	-1.43	0.0261	0.9198	Polr2b	polymerase (RNA) II (DNA directed) polypeptide B	Multiple_Complex
TC0200000657.mm.2	3.76	4.27	-1.43	0.0906	0.9599	Olfr338	olfactory receptor 338	Coding
TC0300000134.mm.2	4.79	5.31	-1.43	0.037	0.9402	4632415L05Rik	RRS1 ribosome biogenesis regulator homolog pseudogene	Multiple_Complex
TC0200004201.mm.2	6.82	7.34	-1.43	0.1712	0.9632	Rag1; B230118H07Rik	recombination activating gene 1; RIKEN cDNA B230118H07 gene	Multiple_Complex
TC1400000783.mm.2	8.35	8.87	-1.43	0.0225	0.9101	Fitm1	fat storage-inducing transmembrane protein 1	Coding
TC1700002686.mm.2	7.8	8.31	-1.43	0.2841	0.9688	Mcfd2	multiple coagulation factor deficiency 2	Multiple_Complex
TC0600000877.mm.2	3.86	4.38	-1.43	0.0061	0.8216	Reg2	regenerating islet-derived 2	Coding
TC0300002228.mm.2	3.36	3.88	-1.43	0.0529	0.9581	Rbm46	RNA binding motif protein 46	Coding
TC0900002894.mm.2	5.84	6.35	-1.43	0.0621	0.9582	Slc25a36	solute carrier family 25, member 36	Multiple_Complex
TC0500002698.mm.2	9.34	9.86	-1.43	0.016	0.8928	Sult1b1	sulfotransferase family 1B, member 1	Coding
TC0500002152.mm.2	7.06	7.58	-1.43	0.5667	0.9859	Tyms	thymidylate synthase	Multiple_Complex
TC1900000760.mm.2	4.95	5.47	-1.43	0.095	0.9599	Rbm20	RNA binding motif protein 20	Multiple_Complex
TC1600001255.mm.2	5.7	6.22	-1.43	0.1231	0.9618	Mzt2	mitotic spindle organizing protein 2	Multiple_Complex
TC1900000727.mm.2	12.17	12.68	-1.43	0.2067	0.9632	Gsto1	glutathione S-transferase omega 1	Multiple_Complex
TC0600002324.mm.2	5.8	6.32	-1.43	0.1388	0.9632	Ggct	gamma-glutamyl cyclotransferase	Multiple_Complex
TC1700002504.mm.2	4.75	5.27	-1.43	0.217	0.9637	Alk	anaplastic lymphoma kinase	Coding
TC1100002157.mm.2	9.01	9.52	-1.43	0.7606	0.9923	Gck	glucokinase	Coding
TC0300001788.mm.2	3.01	3.53	-1.43	0.4789	0.9796	Lrrc31	leucine rich repeat containing 31	Multiple_Complex
TC1600001328.mm.2	4.64	5.15	-1.43	0.6553	0.9891	Olfr165	olfactory receptor 165	Coding
TC0400003320.mm.2	3.44	3.95	-1.43	0.0681	0.9582	Cyp4b1-ps2	cytochrome P450, family 4, subfamily b, polypeptide 1, pseudogene 2	Multiple_Complex
TC1100003118.mm.2	13.19	13.71	-1.43	0.2188	0.9639	C1qbp	complement component 1, q subcomponent binding protein	Multiple_Complex
TC0500001464.mm.2	8.99	9.5	-1.43	0.0043	0.7534	Aacs	acetoacetyl-CoA synthetase	Multiple_Complex
TC0900001776.mm.2	5.2	5.72	-1.43	0.2915	0.9697	1700012B09Rik	RIKEN cDNA 1700012B09 gene	Multiple_Complex
TC0200000222.mm.2	10.23	10.75	-1.43	0.0264	0.9219	Il15ra	interleukin 15 receptor, alpha chain	Multiple_Complex
TC1400000246.mm.2	10.58	11.1	-1.43	0.0242	0.9101	Ppif	peptidylprolyl isomerase F (cyclophilin F)	Multiple_Complex
TC0300002112.mm.2	13.55	14.07	-1.43	0.64	0.9889	Gm17402	predicted gene, 17402 [Source:MGI Symbol;Acc:MGI:4937036]	Coding
TC1900000703.mm.2	7.54	8.05	-1.43	0.0175	0.9014	Trim8	tripartite motif-containing 8	Coding
TC0800001728.mm.2	7.79	8.3	-1.43	0.0523	0.9581	Grtp1	GH regulated TBC protein 1	Coding
TC1100001076.mm.2	7.43	7.94	-1.43	0.0233	0.9101	Inpp5k	inositol polyphosphate 5-phosphatase K	Multiple_Complex
TC1500002194.mm.2	3.93	4.44	-1.43	0.4394	0.9792	Rhebl1	Ras homolog enriched in brain like 1	Multiple_Complex
TC0300002173.mm.2	13.23	13.75	-1.43	0.0202	0.9014	Golim4	golgi integral membrane protein 4	Multiple_Complex
TC1400000581.mm.2	4.05	4.56	-1.43	0.0122	0.8525	Rnase2b	ribonuclease, RNase A family, 2B (liver, eosinophil-derived neurotoxin)	Coding
TC1900000924.mm.2	7.79	8.3	-1.43	0.1029	0.9599	2010003K11Rik	RIKEN cDNA 2010003K11 gene	Coding
TC0900003028.mm.2	4.89	5.4	-1.43	0.0508	0.9581	Hemk1	HemK methyltransferase family member 1	Multiple_Complex
TC0200002427.mm.2	7.19	7.7	-1.43	0.2822	0.9688	Snhg11	small nucleolar RNA host gene 11	Multiple_Complex
TC1800000259.mm.2	8.48	8.99	-1.43	0.2955	0.9697	Ercc3	excision repair cross-complementing rodent repair deficiency, complementation group 3	Multiple_Complex
TC1800000682.mm.2	9.2	9.71	-1.42	0.1029	0.9599	Sec11c	SEC11 homolog C, signal peptidase complex subunit	Multiple_Complex
TC1400001152.mm.2	6.24	6.75	-1.42	0.1259	0.9618	Bora	bora, aurora kinase A activator	Multiple_Complex
TC1300002436.mm.2	17.15	17.66	-1.42	0.1384	0.9632	Bhmt	betaine-homocysteine methyltransferase	Multiple_Complex
TC1700000602.mm.2	5.4	5.91	-1.42	0.0252	0.9198	Rgl2	ral guanine nucleotide dissociation stimulator-like 2	Multiple_Complex
TC0400001405.mm.2	4.51	5.02	-1.42	0.5141	0.9832	Rhbdl2	rhomboid, veinlet-like 2 (Drosophila)	Multiple_Complex
TC1100002799.mm.2	6.41	6.92	-1.42	0.0242	0.9101	Fam114a2	family with sequence similarity 114, member A2	Multiple_Complex
TC1100000585.mm.2	4.21	4.72	-1.42	0.2282	0.9646	Cdkl3	cyclin-dependent kinase-like 3	Coding
TC1300000923.mm.2	4.03	4.54	-1.42	0.0528	0.9581	Spata9	spermatogenesis associated 9	Multiple_Complex
TC1800001230.mm.2	6.37	6.88	-1.42	0.0935	0.9599	Gnpda1	glucosamine-6-phosphate deaminase 1	Multiple_Complex
TC0800001106.mm.2	16.34	16.85	-1.42	0.0058	0.8216	Herpud1	homocysteine-inducible, endoplasmic reticulum stress-inducible, ubiquitin-like domain member 1	Multiple_Complex
TC1000000175.mm.2	7.64	8.15	-1.42	0.0371	0.9402	H60b; Raet1a; Raet1b; Raet1c; Raet1d; Raet1e	histocompatibility 60b; retinoic acid early transcript 1, alpha; retinoic acid early transcript beta; retinoic acid early transcript gamma; retinoic acid early transcript delta; retinoic acid early transcript 1E	Coding
TC1500000524.mm.2	7.62	8.12	-1.42	0.0753	0.9582	Ptp4a3	protein tyrosine phosphatase 4a3	Coding
TC0400000716.mm.2	5.59	6.1	-1.42	0.943	1	Col27a1	collagen, type XXVII, alpha 1	Multiple_Complex
TC1100001136.mm.2	8.45	8.96	-1.42	0.0421	0.9553	Phf12	PHD finger protein 12	Multiple_Complex
TC0400003446.mm.2	5.39	5.89	-1.42	0.1044	0.9599	Zfp69	zinc finger protein 69	Multiple_Complex
TC0Y00000020.mm.2	4.3	4.81	-1.42	0.2304	0.9646	Gm20914	predicted gene, 20914 [Source:MGI Symbol;Acc:MGI:5434270]; predicted gene, 20914	Coding
TC1100002851.mm.2	9.3	9.81	-1.42	0.0183	0.9014	Snap47	synaptosomal-associated protein, 47	Multiple_Complex
TC0600003273.mm.2	3.95	4.46	-1.42	0.0545	0.9582	Tas2r106	taste receptor, type 2, member 106	Coding
TC1100001125.mm.2	4.41	4.92	-1.42	0.1748	0.9632	Git1	G protein-coupled receptor kinase-interactor 1	Multiple_Complex
TC0700001837.mm.2	4.68	5.19	-1.42	0.0118	0.8525	Mylpf	myosin light chain, phosphorylatable, fast skeletal muscle	Multiple_Complex
TC0900000403.mm.2	4.95	5.46	-1.42	0.0701	0.9582	Olfr906	olfactory receptor 906	Coding
TC0100002757.mm.2	3.95	4.46	-1.42	0.1365	0.9632	Alpi	alkaline phosphatase, intestinal	Coding
TC0400003605.mm.2	7.97	8.47	-1.42	0.4006	0.9747	Dcdc2b	doublecortin domain containing 2b	Multiple_Complex
TC0Y00000323.mm.2	3.6	4.1	-1.42	0.1427	0.9632	Gm21732	predicted gene, 21732 [Source:MGI Symbol;Acc:MGI:5433896]	Coding
TC0200003991.mm.2	4.65	5.15	-1.42	0.046	0.9581	Olfr1135	olfactory receptor 1135	Coding
TC1700000267.mm.2	3.89	4.39	-1.42	0.1048	0.9607	Vmn1r236	vomeronasal 1 receptor 236	Coding
TC0800000449.mm.2	5.24	5.74	-1.42	0.119	0.9618	6430573F11Rik	RIKEN cDNA 6430573F11 gene	Multiple_Complex
TC0500000378.mm.2	8.49	8.99	-1.42	0.2272	0.9646	Sh3bp2	SH3-domain binding protein 2	Multiple_Complex
TC0900001838.mm.2	8.69	9.2	-1.42	0.0777	0.9582	Zfp266	zinc finger protein 266	Multiple_Complex
TC1700001227.mm.2	4.64	5.15	-1.42	0.2111	0.9632	Gm11096	predicted gene 11096 [Source:MGI Symbol;Acc:MGI:3779332]	Coding
TC1100001195.mm.2	4.88	5.39	-1.42	0.0149	0.8668	Atad5	ATPase family, AAA domain containing 5	Multiple_Complex
TC1300000164.mm.2	5.03	5.54	-1.42	0.0288	0.9219	Zscan12	zinc finger and SCAN domain containing 12	Coding
TC0300002378.mm.2	3.72	4.22	-1.42	0.0592	0.9582	9130204L05Rik	RIKEN cDNA 9130204L05 gene	Coding
TC1900000008.mm.2	13.5	14	-1.42	0.1531	0.9632	Cpt1a	carnitine palmitoyltransferase 1a, liver	Coding
TC1200000200.mm.2	5.45	5.96	-1.42	0.0714	0.9582	Grhl1	grainyhead-like 1 (Drosophila)	Coding
TC1800000577.mm.2	7.98	8.48	-1.42	0.1551	0.9632	Prrc1	proline-rich coiled-coil 1	Multiple_Complex
TC1300002311.mm.2	5.49	5.99	-1.42	0.1484	0.9632	Cep72	centrosomal protein 72	Coding
TC1200001118.mm.2	15.65	16.15	-1.42	0.0083	0.844	Slc25a47	solute carrier family 25, member 47	Coding
TC0300000892.mm.2	4.48	4.98	-1.42	0.1642	0.9632	Sema6c	sema domain, transmembrane domain (TM), and cytoplasmic domain, (semaphorin) 6C	Multiple_Complex
TC1100003078.mm.2	5.63	6.13	-1.42	0.2901	0.9697	Slc2a4	solute carrier family 2 (facilitated glucose transporter), member 4	Multiple_Complex
TC1700002492.mm.2	5.13	5.63	-1.42	0.1926	0.9632	Smchd1	SMC hinge domain containing 1	Multiple_Complex
TC0600000577.mm.2	6.22	6.72	-1.42	0.2911	0.9697	Gpnmb	glycoprotein (transmembrane) nmb	Multiple_Complex
TC1000002240.mm.2	5.39	5.9	-1.42	0.9534	1	Adamts14	a disintegrin-like and metallopeptidase (reprolysin type) with thrombospondin type 1 motif, 14	Coding
TC0700000868.mm.2	6.37	6.87	-1.42	0.0772	0.9582	Tmem143	transmembrane protein 143	Multiple_Complex
TC0700000130.mm.2	4.06	4.56	-1.42	0.3459	0.9697	Vmn1r78	vomeronasal 1 receptor 78	Coding
TC1700000691.mm.2	3.66	4.16	-1.42	0.1346	0.9632	Pou5f1	POU domain, class 5, transcription factor 1	Multiple_Complex
TC0800002617.mm.2	6.11	6.61	-1.42	0.0738	0.9582	Dnaja2	DnaJ (Hsp40) homolog, subfamily A, member 2	Multiple_Complex
TC1400002018.mm.2	4.61	5.11	-1.41	0.2162	0.9637	Rnase13	ribonuclease, RNase A family, 13 (non-active)	Coding
TC0900002164.mm.2	7.05	7.55	-1.41	0.428	0.9764	Trappc4	trafficking protein particle complex 4	Coding
TC0500001583.mm.2	6.05	6.55	-1.41	0.0261	0.9198	Rhbdd2	rhomboid domain containing 2	Multiple_Complex
TC0400001217.mm.2	7.4	7.9	-1.41	0.1405	0.9632	Pdzk1ip1	PDZK1 interacting protein 1	Multiple_Complex
TC0200004419.mm.2	4.86	5.35	-1.41	0.5553	0.985	A430105I19Rik	RIKEN cDNA A430105I19 gene	Multiple_Complex
TC0300002358.mm.2	5.83	6.33	-1.41	0.2161	0.9637	Atp8b2	ATPase, class I, type 8B, member 2	Multiple_Complex
TC0X00001978.mm.2	4.12	4.62	-1.41	0.0999	0.9599	Gm5168	predicted gene 5168	Coding
TC0600002250.mm.2	5.46	5.95	-1.41	0.2011	0.9632	Osbpl3	oxysterol binding protein-like 3	Multiple_Complex
TC0700004441.mm.2	4.4	4.9	-1.41	0.03	0.9219	D7Ertd443e	DNA segment, Chr 7, ERATO Doi 443, expressed	Multiple_Complex
TC0500001221.mm.2	6.86	7.36	-1.41	0.0164	0.901	Acacb	acetyl-Coenzyme A carboxylase beta	Multiple_Complex
TC1700000869.mm.2	6.7	7.2	-1.41	0.3702	0.973	Mrpl14	mitochondrial ribosomal protein L14	Multiple_Complex
TC0900002817.mm.2	5.23	5.73	-1.41	0.0384	0.9402	Tmed3	transmembrane emp24 domain containing 3	Multiple_Complex
TC1100003340.mm.2	7.92	8.42	-1.41	0.0573	0.9582	Tefm	transcription elongation factor, mitochondrial	Coding
TC0200003264.mm.2	6.88	7.37	-1.41	0.0122	0.8525	D2Wsu81e	DNA segment, Chr 2, Wayne State University 81, expressed	Multiple_Complex
TC0300002355.mm.2	4.74	5.23	-1.41	0.1385	0.9632	Chrnb2	cholinergic receptor, nicotinic, beta polypeptide 2 (neuronal)	Coding
TC1100001467.mm.2	13.72	14.22	-1.41	0.2211	0.9639	Phb	prohibitin	Multiple_Complex
TC0700000800.mm.2	4.7	5.19	-1.41	0.0739	0.9582	Shank1	SH3/ankyrin domain gene 1	Multiple_Complex
TC0300000139.mm.2	7.13	7.62	-1.41	0.2592	0.9648	Hltf	helicase-like transcription factor	Multiple_Complex
TC1300000162.mm.2	7.87	8.36	-1.41	0.8402	0.9979	Gpx6	glutathione peroxidase 6	Multiple_Complex
TC0200004126.mm.2	5.79	6.28	-1.41	0.0092	0.8525	Atg13	autophagy related 13	Multiple_Complex
TC0400000530.mm.2	7.58	8.07	-1.41	0.0966	0.9599	Stx17	syntaxin 17	Multiple_Complex
TC0500000229.mm.2	8.12	8.61	-1.41	0.0575	0.9582	Galnt11	UDP-N-acetyl-alpha-D-galactosamine:polypeptide N-acetylgalactosaminyltransferase 11	Multiple_Complex
TC0700000047.mm.2	9.44	9.93	-1.41	0.0716	0.9582	Isoc2a	isochorismatase domain containing 2a	Coding
TC1000000469.mm.2	10.89	11.39	-1.41	0.9989	1	Nus1	nuclear undecaprenyl pyrophosphate synthase 1 homolog (S. cerevisiae)	Multiple_Complex
TC0900003033.mm.2	6.8	7.3	-1.41	0.2058	0.9632	Cyb561d2	cytochrome b-561 domain containing 2	Coding
TC0700001423.mm.2	8.94	9.43	-1.41	0.0194	0.9014	Fchsd2	FCH and double SH3 domains 2	Multiple_Complex
TC1700002647.mm.2	11.44	11.93	-1.41	0.3702	0.973	Zfp36l2	zinc finger protein 36, C3H type-like 2	Coding
TC0500001517.mm.2	9.45	9.94	-1.41	0.0655	0.9582	Vkorc1l1	vitamin K epoxide reductase complex, subunit 1-like 1	Multiple_Complex
TC1700000643.mm.2	8	8.49	-1.41	0.0787	0.9582	Atf6b	activating transcription factor 6 beta	Multiple_Complex
TC1400000337.mm.2	12.89	13.38	-1.41	0.0652	0.9582	Oxnad1	oxidoreductase NAD-binding domain containing 1	Multiple_Complex
TC1800001640.mm.2	4.86	5.35	-1.41	0.2891	0.9697	Setbp1	SET binding protein 1	Multiple_Complex
TC0400004088.mm.2	6.73	7.22	-1.41	0.0298	0.9219	Zbtb48	zinc finger and BTB domain containing 48	Multiple_Complex
TC1000003190.mm.2	4.31	4.8	-1.41	0.1604	0.9632	Olfr807	olfactory receptor 807	Coding
TC1300000201.mm.2	4.01	4.5	-1.41	0.0861	0.9599	Vmn1r197	vomeronasal 1 receptor 197	Coding
TC0100001204.mm.2	8.74	9.23	-1.41	0.2609	0.9648	Plekha6	pleckstrin homology domain containing, family A member 6	Multiple_Complex
TC0900000207.mm.2	6.64	7.13	-1.41	0.0116	0.8525	Ccdc159	coiled-coil domain containing 159	Coding
TC0600002954.mm.2	8.76	9.25	-1.41	0.0932	0.9599	Mkrn2os	makorin, ring finger protein 2, opposite strand	Coding
TC1400000104.mm.2	3.49	3.98	-1.41	0.161	0.9632	Synpr	synaptoporin	Multiple_Complex
TC1100001545.mm.2	11.73	12.22	-1.41	0.0696	0.9582	Cisd3	CDGSH iron sulfur domain 3	Multiple_Complex
TC1800000452.mm.2	3.24	3.73	-1.41	0.0524	0.9581	Gm10542	predicted gene 10542 [Source:MGI Symbol;Acc:MGI:3642604]	Coding
TC0400001569.mm.2	6.77	7.26	-1.4	0.1382	0.9632	Mecr	mitochondrial trans-2-enoyl-CoA reductase	Multiple_Complex
TC1000000752.mm.2	7.26	7.75	-1.4	0.0279	0.9219	Slc19a1	solute carrier family 19 (folate transporter), member 1	Multiple_Complex
TC0500001170.mm.2	6.08	6.57	-1.4	0.4599	0.9796	Gm26897	predicted gene, 26897 [Source:MGI Symbol;Acc:MGI:5477391]	Coding
TC1000001222.mm.2	4.54	5.03	-1.4	0.9344	1	Gm4302; Gm4312; Gm4303; Gm4305; Gm4301; Gm4307	predicted gene 4302; predicted gene 4312; predicted gene 4303; predicted gene 4305; predicted gene 4301; predicted gene 4307	Multiple_Complex
TC0200000512.mm.2	7.19	7.68	-1.4	0.576	0.9867	Urm1	ubiquitin related modifier 1 homolog (S. cerevisiae)	Multiple_Complex
TC1400000854.mm.2	8.89	9.38	-1.4	0.014	0.8625	Mipep	mitochondrial intermediate peptidase	Multiple_Complex
TC0700000793.mm.2	3.66	4.15	-1.4	0.0553	0.9582	Klk1b3	kallikrein 1-related peptidase b3	Coding
TC1000001546.mm.2	9.7	10.19	-1.4	0.0523	0.9581	Cdk4	cyclin-dependent kinase 4	Multiple_Complex
TC1300001666.mm.2	6.26	6.75	-1.4	0.4553	0.9796	Gmnn	geminin	Coding
TC0100001180.mm.2	6.18	6.67	-1.4	0.1713	0.9632	Slc45a3	solute carrier family 45, member 3	Coding
TC0800001300.mm.2	4.26	4.75	-1.4	0.0321	0.9308	Zfp821	zinc finger protein 821	Coding
TC1700002199.mm.2	8.83	9.32	-1.4	0.3162	0.9697	Ubr2	ubiquitin protein ligase E3 component n-recognin 2	Multiple_Complex
TC0100002121.mm.2	15.28	15.77	-1.4	0.0062	0.8216	Ptp4a1; Gm13363	protein tyrosine phosphatase 4a1; predicted gene 13363	Multiple_Complex
TC0900002274.mm.2	5.82	6.31	-1.4	0.1024	0.9599	Dixdc1	DIX domain containing 1	Multiple_Complex
TC1500000644.mm.2	6.9	7.39	-1.4	0.1585	0.9632	Mpst	mercaptopyruvate sulfurtransferase	Coding
TC0100003069.mm.2	9.68	10.17	-1.4	0.0859	0.9599	Cdk18	cyclin-dependent kinase 18	Coding
TC0400003629.mm.2	8.43	8.92	-1.4	0.741	0.9923	Serinc2	serine incorporator 2	Coding
TC0700002798.mm.2	6.6	7.09	-1.4	0.0675	0.9582	Gm6513	PREDICTED: predicted gene 6513, transcript variant 1 (Gm6513), mRNA.	Coding
TC0600000687.mm.2	3.84	4.33	-1.4	0.0197	0.9014	Vmn1r12	vomeronasal 1 receptor 12	Coding
TC0900001113.mm.2	3.71	4.2	-1.4	0.0696	0.9582	Tpbg	trophoblast glycoprotein	Multiple_Complex
TC1400001157.mm.2	3.38	3.86	-1.4	0.0476	0.9581	Klf5	Kruppel-like factor 5	Multiple_Complex
TC0700002487.mm.2	7.48	7.97	-1.4	0.0454	0.9581	Ppp1r37	protein phosphatase 1, regulatory subunit 37	Multiple_Complex
TC0800001311.mm.2	6.22	6.71	-1.4	0.0242	0.9101	Zfp612	zinc finger protein 612	Multiple_Complex
TC0600002137.mm.2	4.81	5.3	-1.4	0.3384	0.9697	E330009J07Rik	RIKEN cDNA E330009J07 gene	Coding
TC0600002796.mm.2	6.13	6.62	-1.4	0.146	0.9632	Eogt	EGF domain-specific O-linked N-acetylglucosamine (GlcNAc) transferase	Multiple_Complex
TC1600000447.mm.2	6.14	6.63	-1.4	0.2688	0.9681	Tfrc	transferrin receptor	Multiple_Complex
TC1000001223.mm.2	4.58	5.07	-1.4	0.7892	0.9923	Gm4307; Gm4302; Gm4303	predicted gene 4307; predicted gene 4302; predicted gene 4303	Coding
TC0700004174.mm.2	6.68	7.16	-1.4	0.1302	0.9618	Tmc7	transmembrane channel-like gene family 7	Multiple_Complex
TC0800000482.mm.2	14.6	15.09	-1.4	0.0668	0.9582	Slc7a2	solute carrier family 7 (cationic amino acid transporter, y+ system), member 2	Multiple_Complex
TC0100003743.mm.2	3.83	4.32	-1.4	0.0647	0.9582	Mark1	MAP/microtubule affinity regulating kinase 1	Multiple_Complex
TC1800001717.mm.2	4.05	4.54	-1.4	0.7996	0.9941	Gm17266	PREDICTED: predicted gene, 17266 (Gm17266), mRNA.	Coding
TC0X00000126.mm.2	8.68	9.16	-1.4	0.2296	0.9646	Tspan7	tetraspanin 7	Multiple_Complex
TC0900003251.mm.2	4.69	5.17	-1.4	0.0385	0.9402	Xirp1	xin actin-binding repeat containing 1	Coding
TC0600002381.mm.2	9.07	9.56	-1.4	0.0133	0.8525	Fam13a	family with sequence similarity 13, member A	Multiple_Complex
TC1300001140.mm.2	6.57	7.05	-1.4	0.5253	0.9836	Ccdc125	coiled-coil domain containing 125	Coding
TC0700001775.mm.2	3.1	3.58	-1.4	0.0257	0.9198	Hs3st4	heparan sulfate (glucosamine) 3-O-sulfotransferase 4	Coding
TC1500000404.mm.2	9.82	10.31	-1.4	0.2838	0.9688	Zhx2	zinc fingers and homeoboxes 2	Multiple_Complex
TC0600003019.mm.2	3.71	4.19	-1.4	0.3993	0.9747	Wnt5b	wingless-type MMTV integration site family, member 5B	Coding
TC0500001408.mm.2	6.88	7.36	-1.4	0.9085	1	Tmem120b	transmembrane protein 120B	Multiple_Complex
TC0700004296.mm.2	10.77	11.25	-1.4	0.0955	0.9599	Aldoa	aldolase A, fructose-bisphosphate	Multiple_Complex
TC1600002136.mm.2	7.76	8.24	-1.4	0.7022	0.9919	Brwd1	bromodomain and WD repeat domain containing 1	Multiple_Complex
TC0100002395.mm.2	3.6	4.08	-1.4	0.01	0.8525	Tmem237	transmembrane protein 237	Coding
TC0900001722.mm.2	9.34	9.82	-1.4	0.0546	0.9582	Birc3	baculoviral IAP repeat-containing 3	Multiple_Complex
TC0900001344.mm.2	6	6.49	-1.4	0.2738	0.9687	Poc1a	POC1 centriolar protein homolog A (Chlamydomonas)	Coding
TC0100002470.mm.2	6.9	7.38	-1.4	0.0526	0.9581	Fzd5	frizzled homolog 5 (Drosophila)	Coding
TC0100000039.mm.2	13.45	13.93	-1.4	0.0706	0.9582	Adhfe1	alcohol dehydrogenase, iron containing, 1	Multiple_Complex
TC0900000019.mm.2	4.11	4.59	-1.4	0.1607	0.9632	Gucy1a2	guanylate cyclase 1, soluble, alpha 2	Multiple_Complex
TC0100003610.mm.2	12.87	13.36	-1.4	0.1333	0.9632	Fh1	fumarate hydratase 1	Multiple_Complex
TC1100002212.mm.2	7.38	7.86	-1.4	0.0348	0.9402	Hus1	Hus1 homolog (S. pombe)	Multiple_Complex
TC0700004638.mm.2	7.14	7.63	-1.4	0.1883	0.9632	Rab4b; Mir3101	RAB4B, member RAS oncogene family; microRNA 3101	Multiple_Complex
TC1500002037.mm.2	4.65	5.13	-1.4	0.5244	0.9836	Hdac10	histone deacetylase 10	Multiple_Complex
TC0200004550.mm.2	9.01	9.49	-1.4	0.1642	0.9632	Ciao1	cytosolic iron-sulfur protein assembly 1	Multiple_Complex
TC0Y00000444.mm.2	3.62	4.1	-1.4	0.2199	0.9639	Gm21118	predicted gene, 21118	Coding
TC0600002188.mm.2	7.15	7.63	-1.4	0.0691	0.9582	Tpk1	thiamine pyrophosphokinase	Multiple_Complex
TC0Y00000069.mm.2	4.28	4.77	-1.4	0.3121	0.9697	Gm21845	predicted gene, 21845	Coding
TC0Y00000071.mm.2	4.28	4.77	-1.4	0.3121	0.9697	Gm21350; LOC100861950	predicted gene, 21350; PREDICTED: Y-linked testis-specific protein 1-like (LOC100861950), mRNA.	Coding
TC0Y00000073.mm.2	4.28	4.77	-1.4	0.3121	0.9697	Gm21791	predicted gene, 21791	Coding
TC0Y00000075.mm.2	4.28	4.77	-1.4	0.3121	0.9697	Gm21890	predicted gene, 21890	Coding
TC0200000211.mm.2	4.98	5.46	-1.4	0.2217	0.9639	Prkcq	protein kinase C, theta	Coding
TC0200000342.mm.2	3.55	4.03	-1.4	0.1259	0.9618	Gpr158	G protein-coupled receptor 158	Multiple_Complex
TC1100001785.mm.2	4.14	4.62	-1.4	0.9647	1	Milr1	mast cell immunoglobulin like receptor 1	Multiple_Complex
TC1600001070.mm.2	3.44	3.92	-1.4	0.038	0.9402	Kcnj15	potassium inwardly-rectifying channel, subfamily J, member 15	Multiple_Complex
TC0400001826.mm.2	4.86	5.34	-1.39	0.0255	0.9198	Pramef8	PRAME family member 8	Multiple_Complex
TC0100003037.mm.2	8.29	8.77	-1.39	0.1255	0.9618	Cd55	CD55 molecule, decay accelerating factor for complement	Multiple_Complex
TC1500000503.mm.2	6.16	6.64	-1.39	0.0411	0.9545	Khdrbs3	KH domain containing, RNA binding, signal transduction associated 3	Coding
TC1300000231.mm.2	3.94	4.42	-1.39	0.0072	0.8216	Vmn1r219	vomeronasal 1 receptor 219	Coding
TC0300000880.mm.2	12.29	12.77	-1.39	0.103	0.9599	Selenbp1	selenium binding protein 1	Multiple_Complex
TC0400001869.mm.2	4.57	5.04	-1.39	0.0519	0.9581	Gm13242	predicted gene 13242	Coding
TC0900002921.mm.2	5.04	5.51	-1.39	0.3971	0.974	Mras	muscle and microspikes RAS	Multiple_Complex
TC1700002796.mm.2	4.67	5.15	-1.39	0.8719	0.9985	Gm3448; Tcte3; Gm3417	predicted gene 3448; t-complex-associated testis expressed 3; predicted gene 3417	Coding
TC0800000209.mm.2	6.48	6.95	-1.39	0.026	0.9198	Defb33	defensin beta 33	Coding
TC1700001132.mm.2	14	14.48	-1.39	0.0054	0.8036	Lpin2	lipin 2	Multiple_Complex
TC0900001293.mm.2	6.76	7.24	-1.39	0.0903	0.9599	Amotl2	angiomotin-like 2	Multiple_Complex
TC0200003214.mm.2	14	14.47	-1.39	0.0533	0.9581	Sardh	sarcosine dehydrogenase	Multiple_Complex
TC0700000006.mm.2	5.38	5.86	-1.39	0.2577	0.9648	Prkcg	protein kinase C, gamma	Coding
TC0200004036.mm.2	3.95	4.43	-1.39	0.0241	0.9101	Olfr1216	olfactory receptor 1216	Coding
TC0X00001668.mm.2	4.98	5.45	-1.39	0.8752	0.9985	Piga	phosphatidylinositol glycan anchor biosynthesis, class A	Multiple_Complex
TC1000002154.mm.2	3.68	4.15	-1.39	0.2	0.9632	Ros1	Ros1 proto-oncogene	Coding
TC0500002833.mm.2	13.96	14.44	-1.39	0.3781	0.9738	Sec31a	Sec31 homolog A (S. cerevisiae)	Multiple_Complex
TC1600001584.mm.2	3.79	4.26	-1.39	0.0065	0.8216	Eaf2	ELL associated factor 2	Multiple_Complex
TC0500000167.mm.2	7.08	7.56	-1.39	0.013	0.8525	Tmem60	transmembrane protein 60	Multiple_Complex
TC0200001649.mm.2	3.17	3.65	-1.39	0.1034	0.9599	Olfr1289	olfactory receptor 1289	Coding
TC0200002872.mm.2	8.89	9.37	-1.39	0.0329	0.9341	Optn	optineurin	Multiple_Complex
TC0200005104.mm.2	3.92	4.4	-1.39	0.4211	0.976	Kcns1	K+ voltage-gated channel, subfamily S, 1	Coding
TC0600003263.mm.2	3.02	3.5	-1.39	0.1189	0.9618	Gm5581; RP23-13A21.2	predicted gene 5581 [Source:MGI Symbol;Acc:MGI:3643462]; novel C2H2 type zinc finger protein (EG434094); predicted gene 5581	Coding
TC1900000108.mm.2	7.22	7.69	-1.39	0.1503	0.9632	Atg2a	autophagy related 2A	Multiple_Complex
TC1100000480.mm.2	2.93	3.41	-1.39	0.3557	0.9705	BC053393	cDNA sequence BC053393	Coding
TC0200005421.mm.2	3.22	3.69	-1.39	0.0551	0.9582	Bhlhe23	basic helix-loop-helix family, member e23	Multiple_Complex
TC0700000535.mm.2	5.6	6.07	-1.39	0.0222	0.9101	Zfp790	zinc finger protein 790	Multiple_Complex
TC1500002110.mm.2	3.68	4.15	-1.39	0.1872	0.9632	Pus7l	pseudouridylate synthase 7 homolog (S. cerevisiae)-like	Multiple_Complex
TC0200005512.mm.2	8.71	9.18	-1.39	0.0165	0.9014	Nfs1	nitrogen fixation gene 1 (S. cerevisiae)	Multiple_Complex
TC0X00002670.mm.2	3.16	3.64	-1.39	0.0562	0.9582	1700010D01Rik	RIKEN cDNA 1700010D01 gene	Coding
TC0400003892.mm.2	4.31	4.78	-1.39	0.6624	0.9891	Dnajc16	DnaJ (Hsp40) homolog, subfamily C, member 16	Multiple_Complex
TC0200004010.mm.2	4.67	5.15	-1.39	0.0502	0.9581	Olfr1167	olfactory receptor 1167	Coding
TC0500003169.mm.2	8.09	8.57	-1.39	0.4537	0.9796	Tpcn1	two pore channel 1	Multiple_Complex
TC0700000859.mm.2	4.99	5.46	-1.39	0.0174	0.9014	Ntn5	netrin 5	Coding
TC0600001449.mm.2	4.37	4.84	-1.39	0.4706	0.9796	Iffo1	intermediate filament family orphan 1	Multiple_Complex
TC1900000907.mm.2	6.41	6.88	-1.39	0.3873	0.9738	Tbc1d10c	TBC1 domain family, member 10c	Coding
TC0900002081.mm.2	4.57	5.04	-1.39	0.0369	0.9402	Olfr958	olfactory receptor 958	Coding
TC0X00003175.mm.2	6.6	7.07	-1.39	0.0745	0.9582	Tsr2	TSR2 20S rRNA accumulation	Multiple_Complex
TC1700001191.mm.2	5.43	5.9	-1.39	0.0457	0.9581	Cebpzos	CCAAT/enhancer binding protein (C/EBP), zeta, opposite strand	Multiple_Complex
TC0200000392.mm.2	4.49	4.96	-1.39	0.1271	0.9618	Dph7	diphthamine biosynethesis 7	Multiple_Complex
TC0800000242.mm.2	4.65	5.12	-1.39	0.0274	0.9219	Defa20	defensin, alpha, 20	Coding
TC0800000243.mm.2	4.65	5.12	-1.39	0.0274	0.9219	Gm15308	predicted gene 15308	Coding
TC0400003944.mm.2	4.83	5.3	-1.39	0.0146	0.8664	Gm9944	predicted gene 9944 [Source:MGI Symbol;Acc:MGI:3642412]; predicted gene 9944	Coding
TC1100001197.mm.2	7.16	7.63	-1.39	0.0746	0.9582	Rnf135	ring finger protein 135	Multiple_Complex
TC0700000941.mm.2	5.41	5.88	-1.39	0.1267	0.9618	Gabrb3	gamma-aminobutyric acid (GABA) A receptor, subunit beta 3	Multiple_Complex
TC0X00000388.mm.2	4.63	5.1	-1.39	0.0947	0.9599	Gria3	glutamate receptor, ionotropic, AMPA3 (alpha 3)	Multiple_Complex
TC0800001274.mm.2	7.09	7.56	-1.39	0.816	0.9946	Wwp2	WW domain containing E3 ubiquitin protein ligase 2	Multiple_Complex
TC0400000386.mm.2	9.07	9.54	-1.39	0.0998	0.9599	Gm3893; 4933409K07Rik	predicted gene 3893; RIKEN cDNA 4933409K07 gene	Multiple_Complex
TC1100002064.mm.2	6.51	6.98	-1.39	0.0608	0.9582	Fn3krp	fructosamine 3 kinase related protein	Multiple_Complex
TC0X00003042.mm.2	4.79	5.26	-1.39	0.5819	0.9873	Tmsb15b2; Tmsb15b1; Tmsb15l	thymosin beta 15b2; thymosin beta 15b1; thymosin beta 15b like	Coding
TC1600001824.mm.2	8.7	9.17	-1.38	0.0413	0.9545	Nsun3	NOL1/NOP2/Sun domain family member 3	Multiple_Complex
TC0700001264.mm.2	6.92	7.39	-1.38	0.004	0.7353	Fzd4	frizzled homolog 4 (Drosophila)	Coding
TC1000002258.mm.2	6.23	6.69	-1.38	0.0164	0.901	Supv3l1	suppressor of var1, 3-like 1 (S. cerevisiae)	Multiple_Complex
TC0800001419.mm.2	8.04	8.51	-1.38	0.2583	0.9648	Mlycd	malonyl-CoA decarboxylase	Multiple_Complex
TC0700003925.mm.2	3.3	3.77	-1.38	0.0792	0.9582	Olfr645	olfactory receptor 645	Coding
TC0500002218.mm.2	6.33	6.8	-1.38	0.4098	0.9751	Fam53a	family with sequence similarity 53, member A	Multiple_Complex
TC0200003262.mm.2	8.02	8.49	-1.38	0.8205	0.9946	Zdhhc12	zinc finger, DHHC domain containing 12	Multiple_Complex
TC1700000748.mm.2	6.84	7.31	-1.38	0.0391	0.9402	Trim31	tripartite motif-containing 31	Coding
TC0700003451.mm.2	3.15	3.61	-1.38	0.5183	0.9832	Synm	synemin, intermediate filament protein	Coding
TC0200004066.mm.2	3.15	3.62	-1.38	0.2163	0.9637	Olfr1248	olfactory receptor 1248	Coding
TC0200001527.mm.2	8.43	8.9	-1.38	0.0839	0.9599	Apip	APAF1 interacting protein	Multiple_Complex
TC0100001675.mm.2	4.75	5.22	-1.38	0.154	0.9632	1700016C15Rik	RIKEN cDNA 1700016C15 gene	Coding
TC0700001245.mm.2	3.64	4.11	-1.38	0.0148	0.8664	Olfr293	olfactory receptor 293	Coding
TC1900000718.mm.2	6.1	6.57	-1.38	0.0153	0.8723	Pdcd11	programmed cell death 11	Multiple_Complex
TC0200005485.mm.2	8.62	9.08	-1.38	0.0372	0.9402	Sys1	SYS1 Golgi-localized integral membrane protein homolog (S. cerevisiae)	Multiple_Complex
TC1400001077.mm.2	5.42	5.89	-1.38	0.0131	0.8525	Ccdc122	coiled-coil domain containing 122	Multiple_Complex
TC1500001031.mm.2	10.98	11.44	-1.38	0.0718	0.9582	Larp4	La ribonucleoprotein domain family, member 4	Multiple_Complex
TC0200004989.mm.2	4.71	5.18	-1.38	0.0686	0.9582	2900097C17Rik	RIKEN cDNA 2900097C17 gene	Multiple_Complex
TC0500001512.mm.2	9.67	10.14	-1.38	0.1189	0.9618	Cct6a; Snora15	chaperonin containing Tcp1, subunit 6a (zeta); small nucleolar RNA, H/ACA box 15	Multiple_Complex
TC0700000933.mm.2	11.46	11.93	-1.38	0.0836	0.9599	Cyfip1	cytoplasmic FMR1 interacting protein 1	Multiple_Complex
TC1300001448.mm.2	12.44	12.9	-1.38	0.1649	0.9632	Lgals8	lectin, galactose binding, soluble 8	Multiple_Complex
TC0500003723.mm.2	11.4	11.87	-1.38	0.1697	0.9632	Mpv17	MpV17 mitochondrial inner membrane protein	Multiple_Complex
TC1100003990.mm.2	5.97	6.44	-1.38	0.9078	1	Slc16a6	solute carrier family 16 (monocarboxylic acid transporters), member 6	Multiple_Complex
TC0500001821.mm.2	4.31	4.77	-1.38	0.8631	0.9984	Mtus2	microtubule associated tumor suppressor candidate 2	Multiple_Complex
TC0800002505.mm.2	7.85	8.31	-1.38	0.0836	0.9599	Ednra	endothelin receptor type A	Multiple_Complex
TC0500001649.mm.2	8.42	8.88	-1.38	0.0419	0.9545	Lamtor4	late endosomal/lysosomal adaptor, MAPK and MTOR activator 4	Multiple_Complex
TC1000001590.mm.2	13.85	14.31	-1.38	0.1249	0.9618	Gls2	glutaminase 2 (liver, mitochondrial)	Multiple_Complex
TC0500001233.mm.2	7.01	7.47	-1.38	0.0258	0.9198	Ankrd13a	ankyrin repeat domain 13a	Multiple_Complex
TC0400004193.mm.2	8.26	8.72	-1.38	0.0693	0.9582	Emc1	ER membrane protein complex subunit 1	Multiple_Complex
TC0900002040.mm.2	4.04	4.51	-1.38	0.1946	0.9632	Pknox2	Pbx/knotted 1 homeobox 2	Multiple_Complex
TC1400002334.mm.2	8.69	9.15	-1.38	0.0732	0.9582	Sorbs3	sorbin and SH3 domain containing 3	Coding
TC1000001646.mm.2	3.91	4.37	-1.38	0.0147	0.8664	Olfr792	olfactory receptor 792	Coding
TC1100000715.mm.2	6.02	6.48	-1.38	0.2692	0.9681	Trim11	tripartite motif-containing 11	Coding
TC1900000969.mm.2	4.33	4.79	-1.38	0.0128	0.8525	Mus81	MUS81 endonuclease homolog (yeast)	Multiple_Complex
TC0300000283.mm.2	6.31	6.77	-1.38	0.2889	0.9697	Spata5	spermatogenesis associated 5	Multiple_Complex
TC0500002953.mm.2	11.37	11.83	-1.38	0.1604	0.9632	Slc26a1	solute carrier family 26 (sulfate transporter), member 1	Coding
TC0700000620.mm.2	5.07	5.53	-1.38	0.0406	0.9525	Scgb1b24	secretoglobin, family 1B, member 24	Coding
TC0600000453.mm.2	4.58	5.04	-1.38	0.0259	0.9198	Tas2r144	taste receptor, type 2, member 144	Coding
TC0600000667.mm.2	4.89	5.35	-1.38	0.0754	0.9582	Adcyap1r1	adenylate cyclase activating polypeptide 1 receptor 1	Multiple_Complex
TC1200002154.mm.2	7.53	7.99	-1.38	0.2624	0.9648	Ston2	stonin 2	Multiple_Complex
TC1400002031.mm.2	5.63	6.08	-1.38	0.1061	0.9618	Rab2b	RAB2B, member RAS oncogene family	Multiple_Complex
TC1500000725.mm.2	11.48	11.94	-1.37	0.2187	0.9639	Aco2	aconitase 2, mitochondrial	Multiple_Complex
TC0X00000285.mm.2	4.36	4.82	-1.37	0.0637	0.9582	Gm2825	predicted gene 2825	Coding
TC0900002791.mm.2	3.86	4.32	-1.37	0.0733	0.9582	Tbx18	T-box18	Multiple_Complex
TC0500001386.mm.2	7.69	8.15	-1.37	0.1249	0.9618	Pptc7	PTC7 protein phosphatase homolog (S. cerevisiae)	Multiple_Complex
TC0400002093.mm.2	7.69	8.15	-1.37	0.2623	0.9648	Aurkaip1	aurora kinase A interacting protein 1	Multiple_Complex
TC1700001743.mm.2	3.76	4.22	-1.37	0.209	0.9632	Spdef	SAM pointed domain containing ets transcription factor	Multiple_Complex
TC1700000815.mm.2	3.39	3.85	-1.37	0.1201	0.9618	Esp3	exocrine gland secreted peptide 3	Multiple_Complex
TC1300000623.mm.2	12.8	13.25	-1.37	0.0072	0.8216	Sfxn1	sideroflexin 1	Multiple_Complex
TC1700000644.mm.2	5.29	5.75	-1.37	0.9487	1	Tnxb	tenascin XB	Coding
TC1300002011.mm.2	9.23	9.68	-1.37	0.3997	0.9747	Auh	AU RNA binding protein/enoyl-coenzyme A hydratase	Multiple_Complex
TC1300001585.mm.2	4.23	4.68	-1.37	0.026	0.9198	Vmn1r191	vomeronasal 1 receptor 191	Coding
TC0200003955.mm.2	3.74	4.2	-1.37	0.0171	0.9014	Olfr1089	olfactory receptor 1089	Coding
TC0700003959.mm.2	3.65	4.1	-1.37	0.1134	0.9618	Olfr668	olfactory receptor 668	Coding
TC1200001009.mm.2	6.93	7.39	-1.37	0.1728	0.9632	Cpsf2	cleavage and polyadenylation specific factor 2	Coding
TC1100002324.mm.2	15.19	15.64	-1.37	0.5789	0.9868	Ugp2	UDP-glucose pyrophosphorylase 2	Multiple_Complex
TC0500003714.mm.2	5.25	5.71	-1.37	0.1675	0.9632	Smok3a	sperm motility kinase 3A	Coding
TC1000001840.mm.2	5.01	5.46	-1.37	0.0459	0.9581	Myb	myeloblastosis oncogene	Multiple_Complex
TC0700001585.mm.2	3.65	4.1	-1.37	0.0695	0.9582	Olfr472	olfactory receptor 472	Coding
TC1600000530.mm.2	4.05	4.51	-1.37	0.1953	0.9632	Polq	polymerase (DNA directed), theta	Multiple_Complex
TC0X00001407.mm.2	5.66	6.11	-1.37	0.8088	0.9946	Tmem164	transmembrane protein 164	Multiple_Complex
TC1100000932.mm.2	3.8	4.25	-1.37	0.3033	0.9697	Cldn7	claudin 7	Coding
TC0900001864.mm.2	6.07	6.52	-1.37	0.5183	0.9832	S1pr5	sphingosine-1-phosphate receptor 5	Coding
TC1000003122.mm.2	7.97	8.42	-1.37	0.103	0.9599	Gpr182	G protein-coupled receptor 182	Coding
TC1300002206.mm.2	3.25	3.71	-1.37	0.064	0.9582	1190003K10Rik	RIKEN cDNA 1190003K10 gene	Coding
TC1100004304.mm.2	6.15	6.6	-1.37	0.2864	0.9688	Mafg	v-maf musculoaponeurotic fibrosarcoma oncogene family, protein G (avian)	Multiple_Complex
TC0400001325.mm.2	7.26	7.71	-1.37	0.0481	0.9581	Slc2a1	solute carrier family 2 (facilitated glucose transporter), member 1	Coding
TC0700000806.mm.2	7.84	8.29	-1.37	0.0478	0.9581	Josd2; Mir7052	Josephin domain containing 2; microRNA 7052	Multiple_Complex
TC0100000299.mm.2	3.63	4.08	-1.37	0.1073	0.9618	Il18r1	interleukin 18 receptor 1	Multiple_Complex
TC0500000381.mm.2	9.35	9.8	-1.37	0.0974	0.9599	Add1; Mir7036b	adducin 1 (alpha); microRNA 7036b	Multiple_Complex
TC0500002919.mm.2	7.33	7.78	-1.37	0.9398	1	Tgfbr3	transforming growth factor, beta receptor III	Multiple_Complex
TC1700000402.mm.2	7.72	8.17	-1.37	0.1324	0.9625	Tmem8	transmembrane protein 8 (five membrane-spanning domains)	Coding
TC0500002355.mm.2	4.53	4.98	-1.37	0.0181	0.9014	Kcnip4	Kv channel interacting protein 4	Multiple_Complex
TC1900000124.mm.2	13.33	13.78	-1.37	0.728	0.9923	Trmt112	tRNA methyltransferase 11-2	Multiple_Complex
TC0500001628.mm.2	6.35	6.8	-1.37	0.3448	0.9697	Actl6b	actin-like 6B	Multiple_Complex
TC1900000261.mm.2	3.09	3.54	-1.37	0.9564	1	Olfr1450	olfactory receptor 1450	Coding
TC1500001937.mm.2	7.55	8	-1.37	0.0858	0.9599	Nhp2l1	NHP2 non-histone chromosome protein 2-like 1 (S. cerevisiae)	Multiple_Complex
TC1200000700.mm.2	11.62	12.07	-1.37	0.0264	0.9219	Gphn	gephyrin	Coding
TC1600001919.mm.2	3.55	4.01	-1.37	0.1887	0.9632	Samsn1	SAM domain, SH3 domain and nuclear localization signals, 1	Multiple_Complex
TC0700000757.mm.2	3.68	4.13	-1.37	0.1157	0.9618	Siglecg	sialic acid binding Ig-like lectin G	Multiple_Complex
TC1500001872.mm.2	7.17	7.62	-1.37	0.0859	0.9599	Csnk1e	casein kinase 1, epsilon	Multiple_Complex
TC1500002217.mm.2	3.37	3.82	-1.37	0.0682	0.9582	Racgap1	Rac GTPase-activating protein 1	Multiple_Complex
TC1700001652.mm.2	5.53	5.98	-1.37	0.3895	0.9738	Tmem204	transmembrane protein 204	Coding
TC0100002236.mm.2	5.89	6.34	-1.37	0.1045	0.96	Tbc1d8	TBC1 domain family, member 8	Coding
TC1100000264.mm.2	6.71	7.16	-1.37	0.0328	0.9336	Fancl	Fanconi anemia, complementation group L	Multiple_Complex
TC1000002330.mm.2	8.1	8.55	-1.37	0.2127	0.9632	1700040L02Rik	RIKEN cDNA 1700040L02 gene	Coding
TC1100002702.mm.2	6.95	7.4	-1.37	0.0516	0.9581	Jade2	jade family PHD finger 2	Multiple_Complex
TC0500003195.mm.2	6.91	7.36	-1.37	0.8302	0.9959	Acad10	acyl-Coenzyme A dehydrogenase family, member 10	Multiple_Complex
TC1900000749.mm.2	8.45	8.9	-1.37	0.2479	0.9648	Mxi1	MAX interactor 1, dimerization protein	Multiple_Complex
TC0200004221.mm.2	6.3	6.75	-1.37	0.4478	0.9796	Pdhx	pyruvate dehydrogenase complex, component X	Multiple_Complex
TC0100003056.mm.2	4.6	5.05	-1.37	0.7174	0.9923	Rassf5	Ras association (RalGDS/AF-6) domain family member 5	Multiple_Complex
TC1600001574.mm.2	4.24	4.68	-1.37	0.053	0.9581	Stfa2	stefin A2	Coding
TC0700002718.mm.2	5.8	6.25	-1.37	0.0163	0.901	Kcnk6	potassium inwardly-rectifying channel, subfamily K, member 6	Coding
TC0700001530.mm.2	3.32	3.77	-1.37	0.3012	0.9697	Olfr659	olfactory receptor 659	Coding
TC1700001714.mm.2	6.36	6.81	-1.36	0.3158	0.9697	Bak1	BCL2-antagonist/killer 1	Multiple_Complex
TC1700000934.mm.2	5.16	5.6	-1.36	0.9787	1	Treml4	triggering receptor expressed on myeloid cells-like 4	Multiple_Complex
TC1400001723.mm.2	8.18	8.63	-1.36	0.0813	0.9594	Fam35a	family with sequence similarity 35, member A	Coding
TC1400002168.mm.2	3.83	4.28	-1.36	0.1713	0.9632	Atp8a2	ATPase, aminophospholipid transporter-like, class I, type 8A, member 2	Multiple_Complex
TC0600000479.mm.2	5.32	5.77	-1.36	0.0384	0.9402	Olfr441	olfactory receptor 441	Coding
TC0600000621.mm.2	3.28	3.73	-1.36	0.0716	0.9582	5730596B20Rik	RIKEN cDNA 5730596B20 gene [Source:MGI Symbol;Acc:MGI:1924830]; RIKEN cDNA 5730596B20 gene	Coding
TC0200003188.mm.2	6.05	6.5	-1.36	0.245	0.9648	Snapc4	small nuclear RNA activating complex, polypeptide 4	Multiple_Complex
TC1900000916.mm.2	8.48	8.93	-1.36	0.3641	0.973	Adrbk1	adrenergic receptor kinase, beta 1	Multiple_Complex
TC0700002828.mm.2	12.09	12.54	-1.36	0.1237	0.9618	Gpi1	glucose phosphate isomerase 1	Multiple_Complex
TC0200004063.mm.2	4.59	5.03	-1.36	0.0305	0.9219	Olfr1245	olfactory receptor 1245	Coding
TC0700001152.mm.2	5.25	5.69	-1.36	0.0615	0.9582	Hddc3	HD domain containing 3	Coding
TC0600002007.mm.2	3.84	4.29	-1.36	0.134	0.9632	Tsga13	testis specific gene A13	Coding
TC0700001134.mm.2	4.42	4.87	-1.36	0.0973	0.9599	Wdr93	WD repeat domain 93	Coding
TC1000000531.mm.2	6.59	7.04	-1.36	0.4971	0.9798	P4ha1	procollagen-proline, 2-oxoglutarate 4-dioxygenase (proline 4-hydroxylase), alpha 1 polypeptide	Coding
TC0800002429.mm.2	6.82	7.27	-1.36	0.5802	0.987	Plvap	plasmalemma vesicle associated protein	Coding
TC1100000582.mm.2	8.9	9.35	-1.36	0.0058	0.8216	Cdkn2aipnl	CDKN2A interacting protein N-terminal like	Coding
TC0400000367.mm.2	9.91	10.35	-1.36	0.0971	0.9599	Ubap1	ubiquitin-associated protein 1	Multiple_Complex
TC0300000952.mm.2	4.91	5.35	-1.36	0.0623	0.9582	Lix1l	Lix1-like	Coding
TC1200002296.mm.2	12.26	12.7	-1.36	0.0266	0.9219	Clmn	calmin	Multiple_Complex
TC0800002377.mm.2	8.97	9.41	-1.36	0.4581	0.9796	Gatad2a	GATA zinc finger domain containing 2A	Multiple_Complex
TC1000000548.mm.2	4.9	5.34	-1.36	0.0851	0.9599	Vsir	V-set immunoregulatory receptor	Multiple_Complex
TC0900000833.mm.2	8.37	8.82	-1.36	0.0128	0.8525	Parp16	poly (ADP-ribose) polymerase family, member 16	Coding
TC0700002002.mm.2	7.52	7.96	-1.36	0.3427	0.9697	Paox	polyamine oxidase (exo-N4-amino)	Coding
TC0500001416.mm.2	7.48	7.93	-1.36	0.1104	0.9618	Mlxip	MLX interacting protein	Coding
TC1300000829.mm.2	4.36	4.8	-1.36	0.2899	0.9697	Zfp493	zinc finger protein 493	Multiple_Complex
TC0600002783.mm.2	11.14	11.58	-1.36	0.1144	0.9618	Suclg2	succinate-Coenzyme A ligase, GDP-forming, beta subunit	Coding
TC0700002693.mm.2	6.01	6.45	-1.36	0.3016	0.9697	Timm50	translocase of inner mitochondrial membrane 50	Multiple_Complex
TC0600001076.mm.2	15.21	15.65	-1.36	0.0637	0.9582	Aldh1l1	aldehyde dehydrogenase 1 family, member L1	Multiple_Complex
TC1500001568.mm.2	3.9	4.34	-1.36	0.0632	0.9582	Atad2	ATPase family, AAA domain containing 2	Multiple_Complex
TC0400002570.mm.2	4	4.44	-1.36	0.0382	0.9402	Fbxo10	F-box protein 10	Multiple_Complex
TC0200000309.mm.2	3.23	3.67	-1.36	0.0444	0.9563	Armc3	armadillo repeat containing 3	Coding
TC1600000238.mm.2	6.54	6.98	-1.36	0.0779	0.9582	Trmt2a	TRM2 tRNA methyltransferase 2A	Multiple_Complex
TC0700004189.mm.2	6.74	7.18	-1.36	0.2352	0.9648	Eri2	exoribonuclease 2	Multiple_Complex
TC1300000273.mm.2	13.02	13.46	-1.36	0.0125	0.8525	Cmah	cytidine monophospho-N-acetylneuraminic acid hydroxylase	Multiple_Complex
TC0900003293.mm.2	10.59	11.03	-1.36	0.0644	0.9582	Zfp445	zinc finger protein 445	Multiple_Complex
TC1800000344.mm.2	7.37	7.81	-1.36	0.2212	0.9639	Wdr55	WD repeat domain 55	Coding
TC0800001080.mm.2	3.64	4.08	-1.36	0.0293	0.9219	Slc6a2	solute carrier family 6 (neurotransmitter transporter, noradrenalin), member 2	Multiple_Complex
TC0200003320.mm.2	5.4	5.84	-1.36	0.0305	0.9219	Ralgps1	Ral GEF with PH domain and SH3 binding motif 1	Multiple_Complex
TC0400002159.mm.2	8.63	9.07	-1.36	0.0488	0.9581	Tox	thymocyte selection-associated high mobility group box	Multiple_Complex
TC0700003039.mm.2	7.03	7.47	-1.36	0.1778	0.9632	Saa3	serum amyloid A 3	Multiple_Complex
TC0400004199.mm.2	5.79	6.23	-1.36	0.9939	1	Gm13212	predicted gene 13212	Multiple_Complex
TC0100003025.mm.2	3.78	4.22	-1.36	0.0793	0.9582	Lct	lactase	Multiple_Complex
TC0800000267.mm.2	3.47	3.91	-1.36	0.0876	0.9599	Ccdc70	coiled-coil domain containing 70	Coding
TC0800002403.mm.2	7.32	7.76	-1.36	0.6095	0.9889	Ifi30	interferon gamma inducible protein 30	Coding
TC0900000154.mm.2	3.41	3.85	-1.35	0.2493	0.9648	Olfr857	olfactory receptor 857	Coding
TC0X00002527.mm.2	5.28	5.72	-1.35	0.1598	0.9632	Gm7173; Chdc2	predicted gene 7173 [Source:MGI Symbol;Acc:MGI:3645063]; calponin homology domain containing 2	Multiple_Complex
TC0700003834.mm.2	8.48	8.92	-1.35	0.3675	0.973	Atg16l2	autophagy related 16-like 2 (S. cerevisiae)	Multiple_Complex
TC1700001299.mm.2	11.06	11.5	-1.35	0.0272	0.9219	Epas1	endothelial PAS domain protein 1	Multiple_Complex
TC0300002483.mm.2	6.44	6.88	-1.35	0.0554	0.9582	Tars2	threonyl-tRNA synthetase 2, mitochondrial (putative)	Coding
TC0200002667.mm.2	8.25	8.68	-1.35	0.3781	0.9738	Cstf1	cleavage stimulation factor, 3 pre-RNA, subunit 1; cleavage stimulation factor, 3' pre-RNA, subunit 1	Coding
TC0500003367.mm.2	8.85	9.28	-1.35	0.0419	0.9545	Wbscr16	Williams-Beuren syndrome chromosome region 16 homolog (human)	Multiple_Complex
TC0700004542.mm.2	7.51	7.95	-1.35	0.0877	0.9599	Polr2l	polymerase (RNA) II (DNA directed) polypeptide L	Coding
TC0600000637.mm.2	4.09	4.53	-1.35	0.207	0.9632	Creb5; 9430076C15Rik	cAMP responsive element binding protein 5; RIKEN cDNA 9430076C15 gene	Multiple_Complex
TC1100004105.mm.2	8.03	8.46	-1.35	0.1742	0.9632	Fbf1	Fas (TNFRSF6) binding factor 1	Multiple_Complex
TC0100001254.mm.2	4.4	4.83	-1.35	0.0536	0.9581	Phlda3	pleckstrin homology-like domain, family A, member 3	Multiple_Complex
TC0700002539.mm.2	5.26	5.69	-1.35	0.2659	0.9652	Vmn1r127	vomeronasal 1 receptor 127	Coding
TC1700001571.mm.2	5.55	5.99	-1.35	0.288	0.9697	Gm4944	predicted gene 4944	Multiple_Complex
TC0900000435.mm.2	4.12	4.56	-1.35	0.0546	0.9582	Olfr150	olfactory receptor 150	Coding
TC1000002929.mm.2	8.81	9.25	-1.35	0.4909	0.9797	Lyz2	lysozyme 2	Coding
TC0X00000499.mm.2	4.39	4.82	-1.35	0.1102	0.9618	Gm16405	predicted gene 16405	Pseudogene
TC1700002780.mm.2	6.37	6.81	-1.35	0.742	0.9923	H2-DMb1	histocompatibility 2, class II, locus Mb1	Multiple_Complex
TC0900002875.mm.2	9.75	10.18	-1.35	0.5342	0.9836	Atp1b3	ATPase, Na+/K+ transporting, beta 3 polypeptide	Multiple_Complex
TC0900001441.mm.2	7.2	7.64	-1.35	0.0079	0.8258	Nme6	NME/NM23 nucleoside diphosphate kinase 6	Multiple_Complex
TC1700000805.mm.2	3.45	3.88	-1.35	0.1022	0.9599	Esp18	exocrine gland secreted peptide 18	Multiple_Complex
TC0400003076.mm.2	6.84	7.27	-1.35	0.9587	1	Mysm1	myb-like, SWIRM and MPN domains 1	Multiple_Complex
TC1500001204.mm.2	4.81	5.25	-1.35	0.0366	0.9402	Ttc23l	tetratricopeptide repeat domain 23-like	Coding
TC0300000811.mm.2	3.67	4.1	-1.35	0.6943	0.9907	S100a8	S100 calcium binding protein A8 (calgranulin A)	Coding
TC0800002742.mm.2	3.56	3.99	-1.35	0.066	0.9582	Zfp319	zinc finger protein 319	Coding
TC0700001242.mm.2	4.43	4.86	-1.35	0.0823	0.9599	Olfr297	olfactory receptor 297	Coding
TC0700002202.mm.2	4.1	4.54	-1.35	0.0874	0.9599	Vmn1r65	vomeronasal 1 receptor 65	Coding
TC1900000547.mm.2	4.19	4.62	-1.35	0.0169	0.9014	Lgi1	leucine-rich repeat LGI family, member 1	Multiple_Complex
TC0900000365.mm.2	5.8	6.23	-1.35	0.0762	0.9582	Robo4	roundabout homolog 4 (Drosophila)	Multiple_Complex
TC1700000503.mm.2	5.08	5.51	-1.35	0.1846	0.9632	Fgd2	FYVE, RhoGEF and PH domain containing 2	Multiple_Complex
TC0300000322.mm.2	8.24	8.68	-1.35	0.2048	0.9632	Jade1	jade family PHD finger 1	Multiple_Complex
TC1500000605.mm.2	11.67	12.1	-1.35	0.022	0.9101	Gpt	glutamic pyruvic transaminase, soluble	Multiple_Complex
TC1000003197.mm.2	3.71	4.14	-1.35	0.1203	0.9618	Olfr818	olfactory receptor 818	Coding
TC0900001635.mm.2	12.15	12.58	-1.35	0.724	0.9923	Snrk	SNF related kinase	Multiple_Complex
TC0300000656.mm.2	3.27	3.7	-1.35	0.3796	0.9738	Tmem154	transmembrane protein 154	Multiple_Complex
TC1500000125.mm.2	3.43	3.86	-1.35	0.0308	0.9219	Cdh10	cadherin 10	Multiple_Complex
TC1700002020.mm.2	4.26	4.69	-1.35	0.1537	0.9632	H2-M10.1	histocompatibility 2, M region locus 10.1	Coding
TC0200003365.mm.2	6.06	6.49	-1.35	0.0306	0.9219	Ggta1	glycoprotein galactosyltransferase alpha 1, 3	Multiple_Complex
TC0400001000.mm.2	5.21	5.64	-1.35	0.2096	0.9632	Gm12689	predicted gene 12689 [Source:MGI Symbol;Acc:MGI:3650433]	Coding
TC0400003200.mm.2	7.92	8.35	-1.35	0.1189	0.9618	Pcsk9	proprotein convertase subtilisin/kexin type 9	Coding
TC1100002366.mm.2	3.74	4.17	-1.35	0.0611	0.9582	1700093K21Rik	RIKEN cDNA 1700093K21 gene	Coding
TC0700002909.mm.2	4.52	4.95	-1.35	0.5233	0.9836	LOC102642386; Gm17217; Gm6871	zinc finger protein 431-like; predicted gene 17217 [Source:MGI Symbol;Acc:MGI:4938044]; predicted gene 6871	Multiple_Complex
TC1800001660.mm.2	5.44	5.87	-1.35	0.0412	0.9545	Ctdp1	CTD (carboxy-terminal domain, RNA polymerase II, polypeptide A) phosphatase, subunit 1	Multiple_Complex
TC1100004297.mm.2	3.48	3.91	-1.35	0.0244	0.9101	Strada	STE20-related kinase adaptor alpha	Multiple_Complex
TC0500002779.mm.2	3.54	3.97	-1.35	0.0521	0.9581	Gm16429	predicted gene 16429 [Source:MGI Symbol;Acc:MGI:3704105]; predicted gene 16429	Coding
TC0500002786.mm.2	3.54	3.97	-1.35	0.0521	0.9581	Gm7971	PREDICTED: predicted gene 7971 (Gm7971), mRNA.	Coding
TC1100003669.mm.2	10.03	10.46	-1.35	0.4206	0.976	Med1	mediator complex subunit 1	Multiple_Complex
TC1000000036.mm.2	4.08	4.5	-1.35	0.0085	0.8473	Vip	vasoactive intestinal polypeptide	Coding
TC0200004103.mm.2	9.77	10.2	-1.35	0.37	0.973	Ptpmt1	protein tyrosine phosphatase, mitochondrial 1	Multiple_Complex
TC1100001276.mm.2	10.75	11.18	-1.35	0.2448	0.9648	Acaca	acetyl-Coenzyme A carboxylase alpha	Multiple_Complex
TC1300002535.mm.2	6.29	6.72	-1.35	0.1065	0.9618	Gtf2h2	general transcription factor II H, polypeptide 2	Multiple_Complex
TC0700003942.mm.2	3.4	3.83	-1.35	0.139	0.9632	Trim30c	tripartite motif-containing 30C	Multiple_Complex
TC0800001407.mm.2	5.9	6.32	-1.35	0.2108	0.9632	Plcg2	phospholipase C, gamma 2	Coding
TC0700004027.mm.2	3.33	3.76	-1.35	0.1641	0.9632	Olfr6	olfactory receptor 6	Coding
TC1800000197.mm.2	6.95	7.37	-1.35	0.0333	0.9402	2700062C07Rik	RIKEN cDNA 2700062C07 gene	Multiple_Complex
TC1300002084.mm.2	2.99	3.42	-1.35	0.354	0.9704	Trpc7	transient receptor potential cation channel, subfamily C, member 7	Multiple_Complex
TC1900000246.mm.2	8.27	8.7	-1.34	0.2286	0.9646	Mpeg1	macrophage expressed gene 1	Coding
TSUnmapped00000002.mm.2	5.55	5.98	-1.34	0.1153	0.9618	Vsig10l	V-set and immunoglobulin domain containing 10 like	Coding
TC1200001302.mm.2	8.42	8.85	-1.34	0.1105	0.9618	Esyt2	extended synaptotagmin-like protein 2	Multiple_Complex
TC0700004280.mm.2	6.06	6.49	-1.34	0.1832	0.9632	Sh2b1	SH2B adaptor protein 1	Multiple_Complex
TC0500000201.mm.2	6.68	7.11	-1.34	0.8832	0.9987	Klhl7	kelch-like 7	Multiple_Complex
TC1300001270.mm.2	7.46	7.88	-1.34	0.3206	0.9697	Plpp1	phospholipid phosphatase 1	Coding
TC1400001671.mm.2	5.89	6.31	-1.34	0.173	0.9632	Stab1	stabilin 1	Multiple_Complex
TC0800000108.mm.2	3.34	3.77	-1.34	0.2107	0.9632	Spaca7	sperm acrosome associated 7	Coding
TC0500003468.mm.2	6.29	6.71	-1.34	0.2881	0.9697	Gjc3	gap junction protein, gamma 3	Multiple_Complex
TC0700002644.mm.2	6.3	6.73	-1.34	0.0512	0.9581	Axl	AXL receptor tyrosine kinase	Multiple_Complex
TC0500001085.mm.2	4.89	5.31	-1.34	0.2744	0.9687	Ube2d2b	ubiquitin-conjugating enzyme E2D 2B	Coding
TC0Y00000217.mm.2	5.03	5.46	-1.34	0.04	0.9509	LOC380994; LOC100861881	similar to Sycp3 like Y-linked, mRNA (cDNA clone MGC:118285 IMAGE:6705131), complete cds.; PREDICTED: X-linked lymphocyte-regulated protein PM1-like (LOC100861881), mRNA.	Multiple_Complex
TC1200002398.mm.2	4.59	5.01	-1.34	0.1388	0.9632	Ankrd9	ankyrin repeat domain 9	Multiple_Complex
TC1300001633.mm.2	5.9	6.32	-1.34	0.085	0.9599	Hist1h3e	histone cluster 1, H3e	Coding
TC0700002166.mm.2	9.77	10.2	-1.34	0.1495	0.9632	Ppp6r1	protein phosphatase 6, regulatory subunit 1	Coding
TC0900001674.mm.2	3.93	4.36	-1.34	0.0556	0.9582	Ccr2	chemokine (C-C motif) receptor 2	Coding
TC1400001886.mm.2	5.88	6.3	-1.34	0.262	0.9648	Gm5624	predicted gene 5624 [Source:MGI Symbol;Acc:MGI:3646247]	Coding
TC0200002594.mm.2	6.81	7.23	-1.34	0.1205	0.9618	Cebpb	CCAAT/enhancer binding protein (C/EBP), beta	Coding
TC1800001295.mm.2	7.98	8.4	-1.34	0.305	0.9697	Pggt1b	protein geranylgeranyltransferase type I, beta subunit	Multiple_Complex
TC0500001598.mm.2	6.07	6.5	-1.34	0.0134	0.8525	Polr2j	polymerase (RNA) II (DNA directed) polypeptide J	Coding
TC0800001654.mm.2	5.26	5.68	-1.34	0.0252	0.9198	Efnb2	ephrin B2	Coding
TC0600001448.mm.2	8.78	9.2	-1.34	0.0185	0.9014	Nop2	NOP2 nucleolar protein	Coding
TC1100003268.mm.2	4.28	4.71	-1.34	0.02	0.9014	Gm10392	predicted gene 10392 [Source:MGI Symbol;Acc:MGI:3704377]	Coding
TC1000002493.mm.2	13.96	14.38	-1.34	0.0653	0.9582	Gamt	guanidinoacetate methyltransferase	Multiple_Complex
TC0700003103.mm.2	3.27	3.69	-1.34	0.1208	0.9618	Nipa1	non imprinted in Prader-Willi/Angelman syndrome 1 homolog (human)	Coding
TC0300001289.mm.2	4.76	5.18	-1.34	0.1113	0.9618	Zgrf1	zinc finger, GRF-type containing 1	Multiple_Complex
TC1900000607.mm.2	7.61	8.04	-1.34	0.0198	0.9014	4933411K16Rik; Hoga1	RIKEN cDNA 4933411K16 gene; 4-hydroxy-2-oxoglutarate aldolase 1	Multiple_Complex
TC1300000308.mm.2	3.56	3.99	-1.34	0.048	0.9581	Prl4a1	prolactin family 4, subfamily a, member 1	Coding
TC0700000120.mm.2	3.83	4.25	-1.34	0.0112	0.8525	Vmn1r74	vomeronasal 1 receptor 74	Coding
TC1900000975.mm.2	7.52	7.95	-1.34	0.2539	0.9648	Kat5	K(lysine) acetyltransferase 5	Multiple_Complex
TC0500000810.mm.2	4.13	4.55	-1.34	0.0365	0.9402	Amtn	amelotin	Coding
TC1600000220.mm.2	6.94	7.36	-1.34	0.3996	0.9747	P2rx6	purinergic receptor P2X, ligand-gated ion channel, 6	Multiple_Complex
TC0X00001082.mm.2	3.37	3.8	-1.34	0.0616	0.9582	Lpar4	lysophosphatidic acid receptor 4	Multiple_Complex
TC0800001822.mm.2	4.81	5.23	-1.34	0.0147	0.8664	Gm15319	predicted gene 15319	Coding
TC0700000421.mm.2	6.02	6.44	-1.34	0.6719	0.9891	Exosc5	exosome component 5	Multiple_Complex
TC0600001998.mm.2	5.91	6.33	-1.34	0.7399	0.9923	Tmem209	transmembrane protein 209	Multiple_Complex
TC1800001171.mm.2	7.48	7.9	-1.34	0.1597	0.9632	Sil1	endoplasmic reticulum chaperone SIL1 homolog (S. cerevisiae)	Coding
TC0400004195.mm.2	8.32	8.74	-1.34	0.2817	0.9688	Iffo2	intermediate filament family orphan 2	Multiple_Complex
TC0700004510.mm.2	3.94	4.36	-1.34	0.0417	0.9545	Cox8b	cytochrome c oxidase subunit VIIIb	Coding
TC1000000291.mm.2	4.31	4.73	-1.34	0.2684	0.9678	Sult3a1	sulfotransferase family 3A, member 1	Coding
TC0Y00000067.mm.2	3.43	3.85	-1.34	0.4479	0.9796	Gm20840	predicted gene, 20840	Coding
TC1700001787.mm.2	4.68	5.1	-1.34	0.349	0.9697	Tmem217	transmembrane protein 217	Coding
TC0400001039.mm.2	6.54	6.96	-1.34	0.7565	0.9923	Lepr	leptin receptor	Multiple_Complex
TC1300002083.mm.2	12.92	13.34	-1.34	0.4403	0.9795	Lect2	leukocyte cell-derived chemotaxin 2	Coding
TC0500002887.mm.2	5.85	6.27	-1.34	0.0593	0.9582	Sparcl1	SPARC-like 1	Coding
TC1700000202.mm.2	8.73	9.15	-1.34	0.0635	0.9582	Riok2	RIO kinase 2 (yeast)	Multiple_Complex
TC0400003460.mm.2	4.21	4.63	-1.34	0.7988	0.9937	Gm12888	predicted gene 12888	Coding
TC0X00002990.mm.2	6.67	7.09	-1.34	0.2225	0.9639	Trmt2b	TRM2 tRNA methyltransferase 2B	Multiple_Complex
TC0500001715.mm.2	9.19	9.61	-1.34	0.0389	0.9402	Foxk1	forkhead box K1	Multiple_Complex
TC0300000808.mm.2	4.46	4.88	-1.34	0.9096	1	S100a5	S100 calcium binding protein A5	Coding
TC0400001314.mm.2	4.58	5	-1.34	0.0216	0.9101	Olfr1341	olfactory receptor 1341	Coding
TC0900003008.mm.2	10	10.42	-1.34	0.0095	0.8525	Acy1	aminoacylase 1	Coding
TC1700001985.mm.2	11.35	11.77	-1.34	0.0438	0.9563	2310061I04Rik	RIKEN cDNA 2310061I04 gene	Multiple_Complex
TC0500001646.mm.2	6.45	6.87	-1.34	0.7028	0.9919	Mblac1	metallo-beta-lactamase domain containing 1	Coding
TC1700001618.mm.2	7.92	8.34	-1.34	0.1659	0.9632	Amdhd2	amidohydrolase domain containing 2	Multiple_Complex
TC1100003478.mm.2	5.68	6.1	-1.34	0.2154	0.9636	Rad51c	RAD51 homolog C	Coding
TC0800001038.mm.2	7.63	8.05	-1.34	0.1379	0.9632	Cyld	cylindromatosis (turban tumor syndrome)	Multiple_Complex
TC1400001993.mm.2	6.41	6.83	-1.34	0.0526	0.9581	Osgep	O-sialoglycoprotein endopeptidase	Multiple_Complex
TC0800002142.mm.2	12.15	12.56	-1.34	0.2923	0.9697	F11	coagulation factor XI	Coding
TC0600001577.mm.2	3.63	4.05	-1.34	0.0211	0.9014	Gm5885	predicted gene 5885	Coding
TC0500003446.mm.2	4.5	4.92	-1.34	0.0434	0.9563	Zan	zonadhesin	Multiple_Complex
TC1100001853.mm.2	7.03	7.45	-1.34	0.1346	0.9632	Sox9	SRY (sex determining region Y)-box 9	Multiple_Complex
TC0600001754.mm.2	6.53	6.94	-1.34	0.0966	0.9599	Rps4l	ribosomal protein S4-like	Multiple_Complex
TC0200003215.mm.2	7.12	7.54	-1.34	0.2733	0.9687	Vav2	vav 2 oncogene	Multiple_Complex
TC1100001893.mm.2	5.14	5.56	-1.34	0.1213	0.9618	Kctd2	potassium channel tetramerisation domain containing 2	Multiple_Complex
TC0X00000963.mm.2	6.36	6.77	-1.34	0.0281	0.9219	Dlg3	discs, large homolog 3 (Drosophila)	Multiple_Complex
TC0700003765.mm.2	7.36	7.77	-1.33	0.0236	0.9101	Aamdc	adipogenesis associated Mth938 domain containing	Multiple_Complex
TC0500003715.mm.2	4.29	4.7	-1.33	0.1852	0.9632	Smok3b	sperm motility kinase 3B	Coding
TC0800000941.mm.2	4.75	5.16	-1.33	0.2263	0.9646	Samd1	sterile alpha motif domain containing 1	Coding
TC0200003529.mm.2	5.95	6.36	-1.33	0.0538	0.9581	Neb	nebulin	Multiple_Complex
TC1900001599.mm.2	3.41	3.83	-1.33	0.083	0.9599	Psd	pleckstrin and Sec7 domain containing	Coding
TC1100002030.mm.2	13.28	13.69	-1.33	0.2031	0.9632	Slc25a10	solute carrier family 25 (mitochondrial carrier, dicarboxylate transporter), member 10	Multiple_Complex
TC0700001469.mm.2	3.7	4.11	-1.33	0.065	0.9582	Olfr568	olfactory receptor 568	Coding
TC1400002265.mm.2	3.95	4.37	-1.33	0.0137	0.8549	Adam2	a disintegrin and metallopeptidase domain 2	Coding
TC1500001084.mm.2	11.49	11.91	-1.33	0.3391	0.9697	Krt18	keratin 18	Coding
TC0100003507.mm.2	9.54	9.96	-1.33	0.0234	0.9101	Uap1	UDP-N-acetylglucosamine pyrophosphorylase 1	Multiple_Complex
TC1900001739.mm.2	7.57	7.98	-1.33	0.0586	0.9582	Rab11fip2	RAB11 family interacting protein 2 (class I)	Multiple_Complex
TC1400001981.mm.2	3.77	4.19	-1.33	0.0945	0.9599	Olfr734	olfactory receptor 734	Coding
TC1500000784.mm.2	8.62	9.03	-1.33	0.0641	0.9582	Samm50	sorting and assembly machinery component 50 homolog (S. cerevisiae)	Coding
TC0100003057.mm.2	7.93	8.35	-1.33	0.2854	0.9688	Ikbke	inhibitor of kappaB kinase epsilon	Multiple_Complex
TC0X00000685.mm.2	10.68	11.09	-1.33	0.0379	0.9402	Bgn	biglycan	Multiple_Complex
TC1100001520.mm.2	9.64	10.05	-1.33	0.0365	0.9402	Copz2	coatomer protein complex, subunit zeta 2	Multiple_Complex
TC0700000703.mm.2	4.84	5.25	-1.33	0.5487	0.985	Zfp939	zinc finger protein 939	Multiple_Complex
TC0700001362.mm.2	5.54	5.96	-1.33	0.0863	0.9599	Pak1	p21 protein (Cdc42/Rac)-activated kinase 1	Multiple_Complex
TC0200004140.mm.2	9.5	9.92	-1.33	0.0189	0.9014	Cry2	cryptochrome 2 (photolyase-like)	Multiple_Complex
TC1300000365.mm.2	4.23	4.64	-1.33	0.1031	0.9599	Serpinb9b	serine (or cysteine) peptidase inhibitor, clade B, member 9b	Coding
TC1600001333.mm.2	4	4.41	-1.33	0.0181	0.9014	Olfr171	olfactory receptor 171	Coding
TC0400002034.mm.2	9.29	9.7	-1.33	0.0607	0.9582	A430005L14Rik	RIKEN cDNA A430005L14 gene	Multiple_Complex
TC0200002972.mm.2	5.96	6.37	-1.33	0.407	0.9747	Itga8	integrin alpha 8	Multiple_Complex
TC1000000097.mm.2	5.38	5.79	-1.33	0.9257	1	Adat2	adenosine deaminase, tRNA-specific 2	Coding
TC0300002220.mm.2	5.51	5.92	-1.33	0.0299	0.9219	Gucy1a3; Mir7010	guanylate cyclase 1, soluble, alpha 3; microRNA 7010	Multiple_Complex
TC0700001603.mm.2	3.59	4.01	-1.33	0.269	0.9681	Olfr510	olfactory receptor 510	Coding
TC1500000731.mm.2	6.09	6.51	-1.33	0.0116	0.8525	Tef	thyrotroph embryonic factor	Multiple_Complex
TC0X00001122.mm.2	4.45	4.86	-1.33	0.0185	0.9014	4933403O08Rik	RIKEN cDNA 4933403O08 gene	Coding
TC0500002947.mm.2	5.12	5.53	-1.33	0.5287	0.9836	Cplx1	complexin 1	Coding
TC0900001623.mm.2	6.91	7.33	-1.33	0.2079	0.9632	Deb1	differentially expressed in B16F10 1	Multiple_Complex
TC1100002218.mm.2	4.08	4.49	-1.33	0.4319	0.9774	Zpbp	zona pellucida binding protein	Multiple_Complex
TC0800001643.mm.2	8.28	8.7	-1.33	0.3743	0.973	Slc10a2	solute carrier family 10, member 2	Coding
TC1300000440.mm.2	5.94	6.35	-1.33	0.0168	0.9014	Riok1	RIO kinase 1 (yeast)	Multiple_Complex
TC0900000126.mm.2	6.55	6.97	-1.33	0.5451	0.985	Slc36a4	solute carrier family 36 (proton/amino acid symporter), member 4	Multiple_Complex
TC1800000249.mm.2	10.69	11.1	-1.33	0.1165	0.9618	Lims2	LIM and senescent cell antigen like domains 2	Coding
TC0600002422.mm.2	7.25	7.66	-1.33	0.1421	0.9632	Gadd45a	growth arrest and DNA-damage-inducible 45 alpha	Multiple_Complex
TC0200001859.mm.2	8.32	8.73	-1.33	0.011	0.8525	Sqrdl	sulfide quinone reductase-like (yeast)	Multiple_Complex
TC1300002691.mm.2	3.77	4.18	-1.33	0.0535	0.9581	Gzma	granzyme A	Coding
TC1400000360.mm.2	3.76	4.17	-1.33	0.3649	0.973	Ptpn20	protein tyrosine phosphatase, non-receptor type 20	Coding
TC1000001901.mm.2	9.38	9.8	-1.33	0.0611	0.9582	Akap7	A kinase (PRKA) anchor protein 7	Multiple_Complex
TC0700000219.mm.2	11.36	11.77	-1.33	0.0773	0.9582	Napa	N-ethylmaleimide sensitive fusion protein attachment protein alpha	Multiple_Complex
TC1000000541.mm.2	5.03	5.44	-1.33	0.0174	0.9014	Ascc1	activating signal cointegrator 1 complex subunit 1	Coding
TC1000002794.mm.2	6.31	6.72	-1.33	0.1029	0.9599	Tmtc2	transmembrane and tetratricopeptide repeat containing 2	Multiple_Complex
TC0500003496.mm.2	4.66	5.07	-1.33	0.1291	0.9618	Micall2	MICAL-like 2	Multiple_Complex
TC0400002788.mm.2	5.61	6.02	-1.33	0.1217	0.9618	Rnf183	ring finger protein 183	Coding
TC0300000444.mm.2	14.44	14.85	-1.33	0.0539	0.9581	Rnf13	ring finger protein 13	Multiple_Complex
TC0300001639.mm.2	6.89	7.3	-1.33	0.4298	0.9767	Fabp4	fatty acid binding protein 4, adipocyte	Coding
TC1700002311.mm.2	6.91	7.32	-1.33	0.1829	0.9632	Sh3gl1	SH3-domain GRB2-like 1	Coding
TC0100000255.mm.2	4.76	5.17	-1.33	0.1649	0.9632	Zap70	zeta-chain (TCR) associated protein kinase	Coding
TC1400001879.mm.2	4.36	4.77	-1.33	0.0362	0.9402	4930503E14Rik	RIKEN cDNA 4930503E14 gene	Coding
TC1000002229.mm.2	4.81	5.22	-1.33	0.5967	0.9889	Chst3	carbohydrate (chondroitin 6/keratan) sulfotransferase 3	Coding
TC0200003905.mm.2	4.36	4.77	-1.33	0.1975	0.9632	Olfr1016	olfactory receptor 1016	Coding
TC0200003260.mm.2	4.65	5.06	-1.33	0.3887	0.9738	Wdr34	WD repeat domain 34	Multiple_Complex
TC0300002329.mm.2	9.89	10.3	-1.33	0.3171	0.9697	Dap3	death associated protein 3	Multiple_Complex
TC0100003183.mm.2	3.92	4.33	-1.33	0.0723	0.9582	Crb1	crumbs family member 1, photoreceptor morphogenesis associated	Multiple_Complex
TSUnmapped00000001.mm.2	5.95	6.36	-1.33	0.3155	0.9697	Plppr2	phospholipid phosphatase related 2	Coding
TC1800001421.mm.2	5.35	5.75	-1.33	0.0237	0.9101	Arhgef37	Rho guanine nucleotide exchange factor (GEF) 37	Coding
TC0400001087.mm.2	14.96	15.37	-1.33	0.2242	0.9645	C8b	complement component 8, beta polypeptide	Multiple_Complex
TC0600001458.mm.2	10.17	10.57	-1.33	0.2464	0.9648	Scnn1a	sodium channel, nonvoltage-gated 1 alpha	Coding
TC0800000930.mm.2	5.65	6.06	-1.33	0.1056	0.9618	Gipc1	GIPC PDZ domain containing family, member 1	Coding
TC0500003398.mm.2	5	5.41	-1.33	0.3053	0.9697	Ccl26	chemokine (C-C motif) ligand 26	Coding
TC1400001544.mm.2	4.54	4.95	-1.33	0.4655	0.9796	Usp54	ubiquitin specific peptidase 54	Multiple_Complex
TC0300000360.mm.2	5.68	6.09	-1.33	0.0913	0.9599	Rab33b	RAB33B, member RAS oncogene family	Coding
TC1400001533.mm.2	5.73	6.14	-1.33	0.2117	0.9632	Dnajc9	DnaJ (Hsp40) homolog, subfamily C, member 9	Coding
TC0700001980.mm.2	10.76	11.17	-1.33	0.0792	0.9582	Glrx3; Gm12669	glutaredoxin 3; glutaredoxin 3 pseudogene	Multiple_Complex
TC1000003159.mm.2	7.84	8.24	-1.33	0.2295	0.9646	Rab5b	RAB5B, member RAS oncogene family	Coding
TC1800000374.mm.2	4.84	5.25	-1.33	0.0181	0.9014	Pcdhb17	protocadherin beta 17	Coding
TC1500000658.mm.2	8.79	9.2	-1.33	0.0289	0.9219	Lgals1	lectin, galactose binding, soluble 1	Coding
TC0300001530.mm.2	7.71	8.12	-1.33	0.0175	0.9014	Usp33	ubiquitin specific peptidase 33	Multiple_Complex
TC0900003089.mm.2	3.53	3.93	-1.33	0.9322	1	Fbxw15	F-box and WD-40 domain protein 15	Coding
TC1200001834.mm.2	4.92	5.33	-1.33	0.0931	0.9599	Mis18bp1	MIS18 binding protein 1	Multiple_Complex
TC1100001149.mm.2	5.72	6.13	-1.33	0.1563	0.9632	Rab34	RAB34, member RAS oncogene family	Multiple_Complex
TC1000001897.mm.2	16.06	16.47	-1.33	0.0235	0.9101	Arg1	arginase, liver	Coding
TC1400002151.mm.2	7.39	7.8	-1.33	0.1528	0.9632	Zdhhc20	zinc finger, DHHC domain containing 20	Multiple_Complex
TC0200003574.mm.2	4.59	5	-1.33	0.352	0.9697	Cytip	cytohesin 1 interacting protein	Multiple_Complex
TC1500001711.mm.2	3.4	3.81	-1.33	0.1735	0.9632	Mroh4	maestro heat-like repeat family member 4	Multiple_Complex
TC0X00000970.mm.2	4.23	4.64	-1.33	0.8235	0.9946	Foxo4	forkhead box O4	Multiple_Complex
TC1600000227.mm.2	3.14	3.55	-1.33	0.057	0.9582	Tssk1	testis-specific serine kinase 1	Coding
TC1800001176.mm.2	4.64	5.05	-1.33	0.0119	0.8525	Mzb1	marginal zone B and B1 cell-specific protein 1	Coding
TC1000002714.mm.2	9.79	10.2	-1.33	0.1608	0.9632	Plxnc1	plexin C1	Multiple_Complex
TC0700004030.mm.2	4.04	4.45	-1.33	0.0521	0.9581	Gm10081	predicted gene 10081	Coding
TC1700000550.mm.2	6.94	7.35	-1.33	0.0559	0.9582	Rrp1b	ribosomal RNA processing 1 homolog B (S. cerevisiae)	Multiple_Complex
TC1200000800.mm.2	9.22	9.63	-1.33	0.479	0.9796	Acot3	acyl-CoA thioesterase 3	Coding
TC0300002526.mm.2	3.78	4.18	-1.33	0.5166	0.9832	Nudt17	nudix (nucleoside diphosphate linked moiety X)-type motif 17	Multiple_Complex
TC0300002166.mm.2	4.31	4.72	-1.33	0.0111	0.8525	Serpini2	serine (or cysteine) peptidase inhibitor, clade I, member 2	Coding
TC0900002836.mm.2	5.41	5.82	-1.33	0.8206	0.9946	Zic1	zinc finger protein of the cerebellum 1	Coding
TC1600000009.mm.2	5.9	6.31	-1.33	0.0234	0.9101	Zfp263	zinc finger protein 263	Multiple_Complex
TC0800000824.mm.2	5.01	5.41	-1.33	0.0132	0.8525	1700030K09Rik	RIKEN cDNA 1700030K09 gene	Multiple_Complex
TC0700001533.mm.2	5.12	5.53	-1.33	0.0346	0.9402	Olfr663	olfactory receptor 663	Multiple_Complex
TC1800000538.mm.2	3.78	4.19	-1.33	0.3087	0.9697	Prdm6	PR domain containing 6	Coding
TC1100002480.mm.2	5.05	5.45	-1.32	0.2538	0.9648	Smim23	small integral membrane protein 23	Coding
TC0200003772.mm.2	5.16	5.57	-1.32	0.0369	0.9402	Lnp	limb and neural patterns	Multiple_Complex
TC0900000255.mm.2	8.88	9.29	-1.32	0.1933	0.9632	Ncapd3	non-SMC condensin II complex, subunit D3	Coding
TC0900003128.mm.2	7.36	7.76	-1.32	0.0124	0.8525	Mlh1	mutL homolog 1 (E. coli)	Multiple_Complex
TC0700002020.mm.2	3.99	4.39	-1.32	0.0354	0.9402	Olfr45	olfactory receptor 45	Coding
TC0700002786.mm.2	7.56	7.96	-1.32	0.2471	0.9648	Fxyd5; Mir7050	FXYD domain-containing ion transport regulator 5; microRNA 7050	Multiple_Complex
TC0800001021.mm.2	3.5	3.91	-1.32	0.0898	0.9599	4933402J07Rik	RIKEN cDNA 4933402J07 gene	Coding
TC1100001222.mm.2	3.2	3.61	-1.32	0.0865	0.9599	Ccl12	chemokine (C-C motif) ligand 12	Multiple_Complex
TC0300000411.mm.2	7.61	8.02	-1.32	0.3046	0.9697	Supt20	suppressor of Ty 20	Multiple_Complex
TC0900001817.mm.2	3.92	4.33	-1.32	0.2829	0.9688	Olfr847	olfactory receptor 847	Coding
TC0400004202.mm.2	4.78	5.19	-1.32	0.023	0.9101	Gm13247	predicted gene 13247	Coding
TC0X00000614.mm.2	5.62	6.02	-1.32	0.0752	0.9582	Fmr1nb	fragile X mental retardation 1 neighbor	Coding
TC1900000669.mm.2	7.3	7.7	-1.32	0.0596	0.9582	Btrc	beta-transducin repeat containing protein	Multiple_Complex
TC0300002582.mm.2	7.4	7.8	-1.32	0.1627	0.9632	Fam46c	family with sequence similarity 46, member C	Multiple_Complex
TC0700002535.mm.2	4.78	5.19	-1.32	0.5313	0.9836	Vmn1r121	vomeronasal 1 receptor 121	Coding
TC1000001986.mm.2	3.48	3.89	-1.32	0.1261	0.9618	Gm4794	predicted gene 4794	Coding
TC1400002013.mm.2	4.56	4.97	-1.32	0.0546	0.9582	Gm17079	predicted gene 17079 [Source:MGI Symbol;Acc:MGI:4937906]	Coding
TC1100002754.mm.2	6.27	6.67	-1.32	0.2093	0.9632	Slc22a4	solute carrier family 22 (organic cation transporter), member 4	Multiple_Complex
TC0700004536.mm.2	4.61	5.02	-1.32	0.935	1	Pddc1	Parkinson disease 7 domain containing 1	Multiple_Complex
TC0200002785.mm.2	11.39	11.8	-1.32	0.1619	0.9632	Rps21	ribosomal protein S21	Multiple_Complex
TC1600000290.mm.2	3.74	4.14	-1.32	0.3972	0.974	Fam131a	family with sequence similarity 131, member A	Multiple_Complex
TC1000000924.mm.2	4.62	5.02	-1.32	0.3006	0.9697	Gm4924	predicted gene 4924 [Source:MGI Symbol;Acc:MGI:3643133]; predicted gene 4924	Multiple_Complex
TC1700000879.mm.2	8.3	8.7	-1.32	0.3338	0.9697	Mrps18a	mitochondrial ribosomal protein S18A	Multiple_Complex
TC1900000561.mm.2	9.76	10.16	-1.32	0.4227	0.976	Cyp2c55	cytochrome P450, family 2, subfamily c, polypeptide 55	Coding
TC1800000443.mm.2	3.64	4.04	-1.32	0.6359	0.9889	Stk32a	serine/threonine kinase 32A	Coding
TC1400002106.mm.2	7.43	7.83	-1.32	0.0121	0.8525	Sdr39u1	short chain dehydrogenase/reductase family 39U, member 1	Coding
TC1700000359.mm.2	4.81	5.22	-1.32	0.4881	0.9797	Ift140	intraflagellar transport 140	Multiple_Complex
TC1700002585.mm.2	5.67	6.08	-1.32	0.4553	0.9796	Gm10190	predicted gene 10190	Multiple_Complex
TC0700000825.mm.2	7.86	8.27	-1.32	0.5764	0.9867	Irf3	interferon regulatory factor 3	Multiple_Complex
TC1100003055.mm.2	8.5	8.9	-1.32	0.8971	0.9991	Cd68	CD68 antigen	Multiple_Complex
TC0100000892.mm.2	10.18	10.58	-1.32	0.3078	0.9697	Scly	selenocysteine lyase	Multiple_Complex
TC1700001650.mm.2	5.68	6.08	-1.32	0.3943	0.9738	Cramp1l	Crm, cramped-like (Drosophila)	Multiple_Complex
TC1300000045.mm.2	11.48	11.88	-1.32	0.7588	0.9923	Idi1	isopentenyl-diphosphate delta isomerase	Multiple_Complex
TC1600000089.mm.2	14.25	14.65	-1.32	0.3831	0.9738	Abat	4-aminobutyrate aminotransferase	Multiple_Complex
TC1100000831.mm.2	4.81	5.21	-1.32	0.1999	0.9632	Hs3st3a1	heparan sulfate (glucosamine) 3-O-sulfotransferase 3A1	Coding
TC0600001088.mm.2	6.75	7.15	-1.32	0.3429	0.9697	Lsm3	LSM3 homolog, U6 small nuclear RNA associated (S. cerevisiae)	Multiple_Complex
TC0700001354.mm.2	7.6	8	-1.32	0.1255	0.9618	Ints4	integrator complex subunit 4	Coding
TC0800001485.mm.2	6.19	6.59	-1.32	0.5618	0.9854	Zc3h18	zinc finger CCCH-type containing 18	Multiple_Complex
TC0800001507.mm.2	5.64	6.05	-1.32	0.1648	0.9632	Spg7	spastic paraplegia 7 homolog (human)	Multiple_Complex
TC0300002114.mm.2	10.35	10.75	-1.32	0.1504	0.9632	Rarres1	retinoic acid receptor responder (tazarotene induced) 1	Coding
TC1000002381.mm.2	7.81	8.21	-1.32	0.4122	0.9752	Cabin1	calcineurin binding protein 1	Coding
TC0900001836.mm.2	7.25	7.65	-1.32	0.3131	0.9697	Zfp426; Zfp26	zinc finger protein 426; zinc finger protein 26	Multiple_Complex
TC0X00002165.mm.2	12.73	13.14	-1.32	0.1015	0.9599	Aifm1	apoptosis-inducing factor, mitochondrion-associated 1	Multiple_Complex
TC0500001642.mm.2	5.74	6.14	-1.32	0.3431	0.9697	Zscan21	zinc finger and SCAN domain containing 21	Coding
TC0400002857.mm.2	3.03	3.43	-1.32	0.0513	0.9581	Gm11487	predicted gene 11487	Coding
TC1100001209.mm.2	5.27	5.67	-1.32	0.1473	0.9632	Tmem98	transmembrane protein 98	Coding
TC0500002676.mm.2	7.5	7.9	-1.32	0.6642	0.9891	Uba6	ubiquitin-like modifier activating enzyme 6	Multiple_Complex
TC0400001472.mm.2	7.85	8.25	-1.32	0.1747	0.9632	AU040320	expressed sequence AU040320	Multiple_Complex
TC0700003866.mm.2	3.81	4.21	-1.32	0.186	0.9632	Olfr33	olfactory receptor 33	Coding
TC0X00003064.mm.2	5.44	5.84	-1.32	0.2598	0.9648	Ripply1	ripply1 homolog (zebrafish)	Coding
TC0200005462.mm.2	5.25	5.65	-1.32	0.434	0.9787	Entpd2	ectonucleoside triphosphate diphosphohydrolase 2	Multiple_Complex
TC1300002013.mm.2	6.28	6.68	-1.32	0.2122	0.9632	Nfil3	nuclear factor, interleukin 3, regulated	Coding
TC0400003829.mm.2	3.35	3.75	-1.32	0.6363	0.9889	Pla2g2f	phospholipase A2, group IIF	Coding
TC1600002019.mm.2	3.86	4.26	-1.32	0.0271	0.9219	Krtap19-4	keratin associated protein 19-4	Coding
TC1200000085.mm.2	3.95	4.35	-1.32	0.2464	0.9648	Nt5c1b	5-nucleotidase, cytosolic IB; 5'-nucleotidase, cytosolic IB	Coding
TC1200001933.mm.2	7.08	7.48	-1.32	0.0649	0.9582	Ppp2r5e	protein phosphatase 2, regulatory subunit B, epsilon; protein phosphatase 2, regulatory subunit B', epsilon	Multiple_Complex
TC0X00003281.mm.2	6.17	6.56	-1.32	0.3127	0.9697	Gja6	gap junction protein, alpha 6	Coding
TC0900000531.mm.2	9.45	9.85	-1.32	0.0966	0.9599	Mpzl2	myelin protein zero-like 2	Multiple_Complex
TC1000002650.mm.2	5.82	6.22	-1.32	0.2274	0.9646	Utp20	UTP20, small subunit (SSU) processome component, homolog (yeast)	Coding
TC1800000990.mm.2	6.53	6.93	-1.32	0.0753	0.9582	Tmem241	transmembrane protein 241	Multiple_Complex
TC0900003321.mm.2	3.2	3.6	-1.32	0.1836	0.9632	Ppp2r3d	protein phosphatase 2 (formerly 2A), regulatory subunit B, delta; protein phosphatase 2 (formerly 2A), regulatory subunit B'', delta	Multiple_Complex
TC1800001731.mm.2	4.57	4.97	-1.32	0.0261	0.9198	Dok6	docking protein 6	Multiple_Complex
TC0500000580.mm.2	3.42	3.82	-1.32	0.0723	0.9582	G6pd2	glucose-6-phosphate dehydrogenase 2	Coding
TC0900000139.mm.2	4.7	5.09	-1.32	0.3678	0.973	Olfr829	olfactory receptor 829	Coding
TC1300002507.mm.2	10.36	10.75	-1.32	0.0491	0.9581	Fcho2	FCH domain only 2	Multiple_Complex
TC1100000691.mm.2	3.31	3.71	-1.32	0.1623	0.9632	Gm12253	predicted gene 12253	Coding
TC1200002120.mm.2	6.57	6.97	-1.32	0.2254	0.9646	Vipas39	VPS33B interacting protein, apical-basolateral polarity regulator, spe-39 homolog	Multiple_Complex
TC0600003038.mm.2	5.9	6.3	-1.32	0.12	0.9618	B4galnt3	beta-1,4-N-acetyl-galactosaminyl transferase 3	Multiple_Complex
TC0600001238.mm.2	6.71	7.11	-1.32	0.3112	0.9697	Thumpd3	THUMP domain containing 3	Multiple_Complex
TC0X00003040.mm.2	3.77	4.17	-1.32	0.6224	0.9889	Glra4	glycine receptor, alpha 4 subunit	Multiple_Complex
TC1300001075.mm.2	6.57	6.97	-1.32	0.386	0.9738	Zbed3	zinc finger, BED type containing 3	Multiple_Complex
TC0900002698.mm.2	4.16	4.56	-1.32	0.1647	0.9632	Mlip	muscular LMNA-interacting protein	Multiple_Complex
TC0400000726.mm.2	5.42	5.82	-1.32	0.0985	0.9599	6330416G13Rik	RIKEN cDNA 6330416G13 gene	Multiple_Complex
TC1900000208.mm.2	4.57	4.97	-1.32	0.3348	0.9697	Vps37c	vacuolar protein sorting 37C (yeast)	Coding
TC0100003500.mm.2	4.45	4.85	-1.32	0.4941	0.9798	Nuf2	NUF2, NDC80 kinetochore complex component, homolog (S. cerevisiae)	Multiple_Complex
TC1400002366.mm.2	3.44	3.83	-1.32	0.2688	0.9681	LOC675947	PREDICTED: uncharacterized LOC675947 (LOC675947), mRNA.	Multiple_Complex
TC0300000586.mm.2	6.97	7.37	-1.32	0.1149	0.9618	Nmd3	NMD3 homolog (S. cerevisiae)	Multiple_Complex
TC0X00000728.mm.2	5.14	5.53	-1.32	0.0796	0.9582	Gm5936	predicted gene 5936	Coding
TC0600001019.mm.2	8.84	9.23	-1.32	0.296	0.9697	Copg1	coatomer protein complex, subunit gamma 1	Multiple_Complex
TC0600002491.mm.2	13.21	13.6	-1.32	0.1736	0.9632	Mat2a	methionine adenosyltransferase II, alpha	Multiple_Complex
TC1900000043.mm.2	9.36	9.76	-1.32	0.5255	0.9836	Rbm4b	RNA binding motif protein 4B	Multiple_Complex
TC1900000743.mm.2	5.06	5.46	-1.32	0.0203	0.9014	Ins1	insulin I	Coding
TC0700003848.mm.2	6.32	6.72	-1.32	0.2302	0.9646	Lrrc51	leucine rich repeat containing 51	Multiple_Complex
TC0600001402.mm.2	3.93	4.33	-1.32	0.0771	0.9582	Clec4b2	C-type lectin domain family 4, member b2	Coding
TC0X00002762.mm.2	4.28	4.68	-1.32	0.5389	0.9845	Dmrtc1a	DMRT-like family C1a	Coding
TC0500001762.mm.2	4.82	5.22	-1.32	0.1399	0.9632	1700018F24Rik	RIKEN cDNA 1700018F24 gene	Coding
TC0700004607.mm.2	6.96	7.36	-1.32	0.095	0.9599	Fadd	Fas (TNFRSF6)-associated via death domain	Coding
TC1400002848.mm.2	4.72	5.11	-1.32	0.0344	0.9402	Gm10406	predicted gene 10406	Coding
TC0X00002476.mm.2	6.56	6.95	-1.32	0.034	0.9402	Mtcp1; Cmc4	mature T cell proliferation 1; C-x(9)-C motif containing 4	Multiple_Complex
TC0400001220.mm.2	3.35	3.74	-1.32	0.029	0.9219	Cyp4a29	cytochrome P450, family 4, subfamily a, polypeptide 29	Multiple_Complex
TC0600000228.mm.2	4.28	4.68	-1.31	0.1271	0.9618	Fam71f1	family with sequence similarity 71, member F1	Multiple_Complex
TC0400001058.mm.2	4.4	4.8	-1.31	0.0284	0.9219	Sgip1	SH3-domain GRB2-like (endophilin) interacting protein 1	Multiple_Complex
TC0400001641.mm.2	9.34	9.74	-1.31	0.0428	0.9563	Paqr7	progestin and adipoQ receptor family member VII	Multiple_Complex
TC1400001948.mm.2	3.91	4.3	-1.31	0.3503	0.9697	Otx2	orthodenticle homolog 2	Coding
TC1100000973.mm.2	5.15	5.55	-1.31	0.1131	0.9618	Rpain	RPA interacting protein	Multiple_Complex
TC1600000666.mm.2	4.3	4.7	-1.31	0.1428	0.9632	Cd200r3	CD200 receptor 3	Multiple_Complex
TC1700002291.mm.2	3.57	3.96	-1.31	0.1784	0.9632	Gm324	PREDICTED: predicted gene 324 (Gm324), mRNA.	Coding
TC1300001251.mm.2	8.46	8.85	-1.31	0.6857	0.9898	Gm10198	predicted gene 10198 [Source:MGI Symbol;Acc:MGI:3642607]	Coding
TC0900001632.mm.2	4.89	5.28	-1.31	0.05	0.9581	1700048O20Rik	RIKEN cDNA 1700048O20 gene	Multiple_Complex
TC1300002453.mm.2	4.17	4.56	-1.31	0.0623	0.9582	Pde8b	phosphodiesterase 8B	Multiple_Complex
TC0X00000289.mm.2	3.86	4.26	-1.31	0.2487	0.9648	Gm2863	predicted gene 2863	Coding
TC0600001712.mm.2	10.8	11.19	-1.31	0.0582	0.9582	Lyrm5	LYR motif containing 5	Multiple_Complex
TC0100001365.mm.2	3.06	3.46	-1.31	0.198	0.9632	Colgalt2	collagen beta(1-O)galactosyltransferase 2	Coding
TC0400004001.mm.2	4.51	4.9	-1.31	0.1273	0.9618	Miip	migration and invasion inhibitory protein	Multiple_Complex
TC0X00000808.mm.2	5	5.4	-1.31	0.1944	0.9632	Dmd	dystrophin, muscular dystrophy	Multiple_Complex
TC1400002841.mm.2	5.19	5.59	-1.31	0.6664	0.9891	Gm3468	predicted gene 3468 [Source:MGI Symbol;Acc:MGI:3781644]; predicted gene 3468	Multiple_Complex
TC1700000813.mm.2	3.2	3.6	-1.31	0.1362	0.9632	Esp6; Esp5; Esp6Esp5	exocrine gland secreted peptide 6; exocrine gland secreted peptide 5; Esp6-Esp5 readthrough transcript	Coding
TC1700000865.mm.2	4.69	5.09	-1.31	0.323	0.9697	Slc35b2	solute carrier family 35, member B2	Multiple_Complex
TC1600002142.mm.2	4.47	4.87	-1.31	0.3244	0.9697	Itgb2l	integrin beta 2-like	Multiple_Complex
TC0600000418.mm.2	3.24	3.63	-1.31	0.1468	0.9632	1810009J06Rik	RIKEN cDNA 1810009J06 gene	Coding
TC0200000803.mm.2	5.08	5.48	-1.31	0.1281	0.9618	Lypd6b	LY6/PLAUR domain containing 6B	Multiple_Complex
TC0400004196.mm.2	11.27	11.66	-1.31	0.0737	0.9582	Aldh4a1	aldehyde dehydrogenase 4 family, member A1	Multiple_Complex
TC0600001254.mm.2	4.71	5.11	-1.31	0.0619	0.9582	Fancd2	Fanconi anemia, complementation group D2	Multiple_Complex
TC1000002629.mm.2	7.37	7.76	-1.31	0.0724	0.9582	Stab2	stabilin 2	Multiple_Complex
TC1100001587.mm.2	7.95	8.34	-1.31	0.1321	0.9625	Rara	retinoic acid receptor, alpha	Multiple_Complex
TC1400000609.mm.2	9.03	9.42	-1.31	0.2773	0.9687	Tox4	TOX high mobility group box family member 4	Multiple_Complex
TC0800002503.mm.2	8.43	8.83	-1.31	0.1086	0.9618	Tmem184c	transmembrane protein 184C	Multiple_Complex
TC0400004090.mm.2	3.9	4.29	-1.31	0.0538	0.9581	Espn	espin	Multiple_Complex
TC0200001776.mm.2	4.87	5.26	-1.31	0.0235	0.9101	Nusap1	nucleolar and spindle associated protein 1	Multiple_Complex
TC0200004219.mm.2	5.95	6.34	-1.31	0.8254	0.9953	Cd44	CD44 antigen	Multiple_Complex
TC1400002186.mm.2	11.94	12.33	-1.31	0.046	0.9581	Ebpl	emopamil binding protein-like	Multiple_Complex
TC0700000872.mm.2	4.53	4.92	-1.31	0.057	0.9582	Otog	otogelin	Coding
TC1800000869.mm.2	4.33	4.72	-1.31	0.3065	0.9697	Mbp	myelin basic protein	Multiple_Complex
TC1800000418.mm.2	5.71	6.1	-1.31	0.0836	0.9599	Kctd16	potassium channel tetramerisation domain containing 16	Multiple_Complex
TC1300000280.mm.2	9.19	9.58	-1.31	0.6818	0.9898	Tdp2	tyrosyl-DNA phosphodiesterase 2	Multiple_Complex
TC0X00000418.mm.2	4.23	4.62	-1.31	0.1537	0.9632	Actrt1	actin-related protein T1	Coding
TC0700000287.mm.2	4.33	4.72	-1.31	0.0623	0.9582	Six5	sine oculis-related homeobox 5	Coding
TC0600000846.mm.2	4.86	5.25	-1.31	0.2139	0.9632	Sftpb	surfactant associated protein B	Coding
TC1900000705.mm.2	8.77	9.16	-1.31	0.034	0.9402	Sfxn2	sideroflexin 2	Multiple_Complex
TC0800003076.mm.2	8.57	8.96	-1.31	0.0436	0.9563	Aprt	adenine phosphoribosyl transferase	Coding
TC0500000683.mm.2	14.58	14.97	-1.31	0.142	0.9632	Ociad1	OCIA domain containing 1	Multiple_Complex
TC1200002267.mm.2	8.91	9.3	-1.31	0.086	0.9599	Ddx24	DEAD (Asp-Glu-Ala-Asp) box polypeptide 24	Coding
TC1000002689.mm.2	4.45	4.84	-1.31	0.357	0.9705	Cfap54	cilia and flagella associated protein 54	Multiple_Complex
TC1000003204.mm.2	4.45	4.84	-1.31	0.0098	0.8525	Olfr825	olfactory receptor 825	Coding
TC1100001480.mm.2	6.31	6.7	-1.31	0.1896	0.9632	Gip	gastric inhibitory polypeptide	Multiple_Complex
TC0400003253.mm.2	8.1	8.49	-1.31	0.0196	0.9014	Zfyve9	zinc finger, FYVE domain containing 9	Multiple_Complex
TC1200000075.mm.2	5.41	5.8	-1.31	0.7204	0.9923	Ttc32	tetratricopeptide repeat domain 32	Coding
TC0200000379.mm.2	4.88	5.27	-1.31	0.0285	0.9219	Il1f5	interleukin 1 family, member 5 (delta)	Multiple_Complex
TC0X00000957.mm.2	4.05	4.44	-1.31	0.1224	0.9618	Arr3	arrestin 3, retinal	Multiple_Complex
TC1200000175.mm.2	6.2	6.58	-1.31	0.0552	0.9582	LOC105244763	zinc finger protein 431-like	Coding
TC1600001876.mm.2	3.35	3.74	-1.31	0.208	0.9632	Speer2	spermatogenesis associated glutamate (E)-rich protein 2	Coding
TC0200000087.mm.2	3.48	3.87	-1.31	0.2832	0.9688	Sfmbt2	Scm-like with four mbt domains 2	Multiple_Complex
TC1900001773.mm.2	5.35	5.74	-1.31	0.4879	0.9797	Lipo4	lipase, member O4	Coding
TC0300002977.mm.2	5.21	5.6	-1.31	0.0623	0.9582	Arhgef38	Rho guanine nucleotide exchange factor (GEF) 38	Multiple_Complex
TC0X00001322.mm.2	7.14	7.53	-1.31	0.0371	0.9402	Wbp5	WW domain binding protein 5	Coding
TC0700002639.mm.2	10.16	10.55	-1.31	0.1836	0.9632	Bckdha	branched chain ketoacid dehydrogenase E1, alpha polypeptide	Coding
TC0900000391.mm.2	3.73	4.12	-1.31	0.4154	0.9757	Olfr894	olfactory receptor 894	Coding
TC0800000472.mm.2	4.82	5.2	-1.31	0.11	0.9618	Micu3	mitochondrial calcium uptake family, member 3	Multiple_Complex
TC0900003220.mm.2	7.86	8.25	-1.31	0.0308	0.9219	Cmc1	COX assembly mitochondrial protein 1	Coding
TC1000002442.mm.2	10.27	10.66	-1.31	0.0887	0.9599	D10Jhu81e	DNA segment, Chr 10, Johns Hopkins University 81 expressed	Coding
TC0800003037.mm.2	5.15	5.53	-1.31	0.123	0.9618	Gins2	GINS complex subunit 2 (Psf2 homolog)	Multiple_Complex
TC1200001265.mm.2	5.11	5.5	-1.31	0.4079	0.9748	Zbtb42	zinc finger and BTB domain containing 42	Multiple_Complex
TC0X00003038.mm.2	11.73	12.12	-1.31	0.2716	0.9687	Morf4l2	mortality factor 4 like 2	Multiple_Complex
TC0900003050.mm.2	9.86	10.25	-1.31	0.0996	0.9599	Rnf123	ring finger protein 123	Multiple_Complex
TC0500000627.mm.2	4.08	4.46	-1.31	0.073	0.9582	Rhoh	ras homolog gene family, member H	Multiple_Complex
TC0200001628.mm.2	5.66	6.04	-1.31	0.3362	0.9697	Ccdc34	coiled-coil domain containing 34	Multiple_Complex
TC0300003147.mm.2	4.24	4.62	-1.31	0.0242	0.9101	Ak5	adenylate kinase 5	Coding
TC0800001612.mm.2	5.66	6.05	-1.31	0.8603	0.9982	Xab2	XPA binding protein 2	Multiple_Complex
TC1400001797.mm.2	4.29	4.68	-1.31	0.0187	0.9014	Gm7954	predicted gene 7954 [Source:MGI Symbol;Acc:MGI:3648778]	Coding
TC1500000584.mm.2	3.38	3.77	-1.31	0.0628	0.9582	Exosc4	exosome component 4	Multiple_Complex
TC0200000459.mm.2	7.69	8.08	-1.31	0.3062	0.9697	Surf2	surfeit gene 2	Multiple_Complex
TC0700004277.mm.2	5.13	5.52	-1.31	0.4309	0.9769	Cd19	CD19 antigen	Coding
TC0500003191.mm.2	4.83	5.22	-1.31	0.1883	0.9632	Mapkapk5; Adam1a	MAP kinase-activated protein kinase 5; a disintegrin and metallopeptidase domain 1a	Multiple_Complex
TC1800000791.mm.2	5.64	6.02	-1.31	0.1539	0.9632	Myo5b	myosin VB	Multiple_Complex
TC1100003723.mm.2	3.73	4.11	-1.31	0.2945	0.9697	Krtap4-1	keratin associated protein 4-1	Coding
TC0200001664.mm.2	7.23	7.61	-1.31	0.1959	0.9632	Katnbl1; Slc12a6	katanin p80 subunit B like 1; solute carrier family 12, member 6	Multiple_Complex
TC0100000944.mm.2	9.26	9.64	-1.31	0.4957	0.9798	Atg4b	autophagy related 4B, cysteine peptidase	Multiple_Complex
TC1500002162.mm.2	4.04	4.43	-1.31	0.9358	1	Col2a1	collagen, type II, alpha 1	Multiple_Complex
TC0500000723.mm.2	5.51	5.9	-1.31	0.8321	0.9967	Exoc1	exocyst complex component 1	Multiple_Complex
TC1900001551.mm.2	8.76	9.14	-1.31	0.6163	0.9889	Erlin1	ER lipid raft associated 1	Multiple_Complex
TC1900000266.mm.2	4.04	4.43	-1.31	0.0982	0.9599	Olfr1461	olfactory receptor 1461	Coding
TC1500002042.mm.2	6.11	6.49	-1.31	0.1472	0.9632	Dennd6b	DENN/MADD domain containing 6B	Coding
TC0700000526.mm.2	8.77	9.16	-1.31	0.0885	0.9599	Yif1b	Yip1 interacting factor homolog B (S. cerevisiae)	Multiple_Complex
TC1000001565.mm.2	8.66	9.05	-1.31	0.6858	0.9898	Stac3	SH3 and cysteine rich domain 3	Multiple_Complex
TC0500000172.mm.2	8.08	8.47	-1.31	0.145	0.9632	Fam185a	family with sequence similarity 185, member A	Multiple_Complex
TC1300000709.mm.2	11.32	11.7	-1.31	0.5806	0.9871	Idnk	idnK gluconokinase homolog (E. coli)	Multiple_Complex
TC1000001374.mm.2	4.11	4.49	-1.31	0.1326	0.9625	Mdm1	transformed mouse 3T3 cell double minute 1	Multiple_Complex
TC0400000982.mm.2	6.69	7.07	-1.31	0.526	0.9836	Inadl	InaD-like (Drosophila)	Multiple_Complex
TC1400002027.mm.2	6.28	6.67	-1.31	0.8049	0.9942	Chd8	chromodomain helicase DNA binding protein 8	Multiple_Complex
TC0700001473.mm.2	3.95	4.34	-1.31	0.4531	0.9796	Olfr576	olfactory receptor 576	Coding
TC1900000219.mm.2	4.05	4.44	-1.31	0.3048	0.9697	Ms4a4b	membrane-spanning 4-domains, subfamily A, member 4B	Multiple_Complex
TC1400001078.mm.2	4.14	4.53	-1.31	0.0244	0.9101	Enox1	ecto-NOX disulfide-thiol exchanger 1	Multiple_Complex
TC0200002056.mm.2	9.57	9.96	-1.31	0.5421	0.985	Plcb1	phospholipase C, beta 1	Multiple_Complex
TC0300001406.mm.2	5.75	6.14	-1.31	0.2863	0.9688	Trmt10a	tRNA methyltransferase 10A	Multiple_Complex
TC0400003275.mm.2	5.15	5.54	-1.31	0.1838	0.9632	Elavl4	ELAV (embryonic lethal, abnormal vision, Drosophila)-like 4 (Hu antigen D)	Multiple_Complex
TC0X00001069.mm.2	4.54	4.93	-1.31	0.9043	0.9997	Tlr13	toll-like receptor 13	Multiple_Complex
TC1900000090.mm.2	7.39	7.77	-1.31	0.293	0.9697	Slc25a45	solute carrier family 25, member 45	Coding
TC1500000240.mm.2	6.69	7.07	-1.31	0.4084	0.9749	Pop1	processing of precursor 1, ribonuclease P/MRP family, (S. cerevisiae)	Multiple_Complex
TC0500003582.mm.2	4.05	4.44	-1.31	0.0391	0.9402	Tmem130	transmembrane protein 130	Coding
TC0800002313.mm.2	8.92	9.3	-1.31	0.1291	0.9618	Msmo1	methylsterol monoxygenase 1	Multiple_Complex
TC0600001078.mm.2	6.12	6.5	-1.31	0.4654	0.9796	Slc41a3	solute carrier family 41, member 3	Coding
TC1100003366.mm.2	5.5	5.88	-1.31	0.4682	0.9796	Cct6b	chaperonin containing Tcp1, subunit 6b (zeta)	Coding
TC1500001401.mm.2	5.26	5.65	-1.31	0.1816	0.9632	Rrm2b	ribonucleotide reductase M2 B (TP53 inducible)	Multiple_Complex
TC0300000068.mm.2	5.53	5.92	-1.31	0.1045	0.96	Chmp4c	charged multivesicular body protein 4C	Multiple_Complex
TC1100003022.mm.2	5.39	5.78	-1.31	0.2551	0.9648	Arhgef15	Rho guanine nucleotide exchange factor (GEF) 15	Multiple_Complex
TC1200002108.mm.2	5.97	6.35	-1.31	0.1818	0.9632	Angel1	angel homolog 1 (Drosophila)	Multiple_Complex
TC1700000410.mm.2	7.07	7.45	-1.31	0.2834	0.9688	Luc7l	Luc7 homolog (S. cerevisiae)-like	Multiple_Complex
TC0900002389.mm.2	8.19	8.58	-1.31	0.1421	0.9632	Pml	promyelocytic leukemia	Multiple_Complex
TC1100002730.mm.2	4.75	5.13	-1.3	0.161	0.9632	Gm10447	predicted gene 10447 [Source:MGI Symbol;Acc:MGI:3642647]; predicted gene 10447	Coding
TC0800000543.mm.2	4.46	4.84	-1.3	0.1293	0.9618	Enpp6	ectonucleotide pyrophosphatase/phosphodiesterase 6	Multiple_Complex
TC1000001676.mm.2	9.6	9.99	-1.3	0.0917	0.9599	Rmnd1; Gm5512	required for meiotic nuclear division 1 homolog (S. cerevisiae); required for meiotic nuclear division 1 pseudogene	Multiple_Complex
TC0X00001515.mm.2	6.39	6.77	-1.3	0.1847	0.9632	Fam120c	family with sequence similarity 120, member C	Multiple_Complex
TC1200002085.mm.2	4.98	5.36	-1.3	0.2336	0.9648	Prox2	prospero homeobox 2	Multiple_Complex
TC0200005151.mm.2	5.96	6.34	-1.3	0.1304	0.9618	Trp53rka	transformation related protein 53 regulating kinase A	Multiple_Complex
TC1600001810.mm.2	4.27	4.65	-1.3	0.6495	0.9889	Epha6	Eph receptor A6	Multiple_Complex
TC0800000638.mm.2	5.98	6.36	-1.3	0.1838	0.9632	BC030500	cDNA sequence BC030500	Coding
TC1500002221.mm.2	4.74	5.12	-1.3	0.2364	0.9648	Cers5	ceramide synthase 5	Coding
TC0600001532.mm.2	6.47	6.85	-1.3	0.864	0.9984	Clec12a	C-type lectin domain family 12, member a	Multiple_Complex
TC0700002426.mm.2	6.89	7.27	-1.3	0.188	0.9632	Sae1	SUMO1 activating enzyme subunit 1	Coding
TC0900003018.mm.2	8.22	8.6	-1.3	0.022	0.9101	Rad54l2	RAD54 like 2 (S. cerevisiae)	Multiple_Complex
TC1900000022.mm.2	13.3	13.68	-1.3	0.2627	0.9648	Acy3	aspartoacylase (aminoacylase) 3	Coding
TC0700001284.mm.2	5.31	5.7	-1.3	0.0449	0.9565	LOC100862134	PREDICTED: uncharacterized LOC100862134 (LOC100862134), miscRNA.	NonCoding
TC1500002259.mm.2	5.71	6.09	-1.3	0.2193	0.9639	Krt83; Krt81; 5430421N21Rik; Krt85	keratin 83; keratin 81; RIKEN cDNA 5430421N21 gene; keratin 85	Multiple_Complex
TC1700000666.mm.2	8.61	8.99	-1.3	0.1658	0.9632	Abhd16a	abhydrolase domain containing 16A	Multiple_Complex
TC0400002578.mm.2	10.54	10.92	-1.3	0.011	0.8525	Slc25a51	solute carrier family 25, member 51	Multiple_Complex
TC1700001642.mm.2	8.32	8.7	-1.3	0.1664	0.9632	Ndufb10	NADH dehydrogenase (ubiquinone) 1 beta subcomplex, 10	Multiple_Complex
TC0100003175.mm.2	4.28	4.66	-1.3	0.1776	0.9632	Lhx9	LIM homeobox protein 9	Multiple_Complex
TC0900000351.mm.2	3.9	4.28	-1.3	0.2664	0.9652	Fez1	fasciculation and elongation protein zeta 1 (zygin I)	Multiple_Complex
TC0400003951.mm.2	5.3	5.68	-1.3	0.0541	0.9582	Gm13178	predicted gene 13178	Coding
TC0X00000064.mm.2	8.32	8.7	-1.3	0.185	0.9632	Wdr45	WD repeat domain 45	Multiple_Complex
TC1100001580.mm.2	6.98	7.36	-1.3	0.8608	0.9982	Thra	thyroid hormone receptor alpha	Multiple_Complex
TC0900001811.mm.2	4.43	4.81	-1.3	0.5578	0.985	Olfr828	olfactory receptor 828	Coding
TC0700002113.mm.2	5.1	5.48	-1.3	0.3395	0.9697	Fgf4	fibroblast growth factor 4	Coding
TC1500000374.mm.2	3.84	4.23	-1.3	0.0261	0.9198	Aard	alanine and arginine rich domain containing protein	Coding
TC1000002401.mm.2	5.43	5.81	-1.3	0.6218	0.9889	Ybey	ybeY metallopeptidase	Multiple_Complex
TC0900001251.mm.2	4.98	5.36	-1.3	0.1327	0.9625	Nme9; 1600029I14Rik	NME/NM23 family member 9; RIKEN cDNA 1600029I14 gene	Multiple_Complex
TC1300001383.mm.2	10.54	10.92	-1.3	0.0575	0.9582	Akr1e1	aldo-keto reductase family 1, member E1	Multiple_Complex
TC1100000286.mm.2	8.65	9.03	-1.3	0.0607	0.9582	Pnpt1	polyribonucleotide nucleotidyltransferase 1	Multiple_Complex
TC1000003173.mm.2	5.13	5.52	-1.3	0.4405	0.9795	Olfr767	olfactory receptor 767	Coding
TC0800000146.mm.2	7.85	8.23	-1.3	0.0929	0.9599	Cln8	ceroid-lipofuscinosis, neuronal 8	Multiple_Complex
TC0700002124.mm.2	4.55	4.93	-1.3	0.5376	0.9839	Nlrp12	NLR family, pyrin domain containing 12	Coding
TC1100002382.mm.2	4.35	4.73	-1.3	0.8739	0.9985	A830031A19Rik	RIKEN cDNA A830031A19 gene [Source:MGI Symbol;Acc:MGI:2685508]; RIKEN cDNA A830031A19 gene	Multiple_Complex
TC1200000255.mm.2	6.52	6.9	-1.3	0.6697	0.9891	Tmem18	transmembrane protein 18	Multiple_Complex
TC1700000217.mm.2	3.62	4	-1.3	0.0461	0.9581	Vmn2r91	vomeronasal 2, receptor 91	Coding
TC0300002531.mm.2	6.25	6.63	-1.3	0.7528	0.9923	Gpr89	G protein-coupled receptor 89	Multiple_Complex
TC1200001028.mm.2	3.47	3.85	-1.3	0.1008	0.9599	Otub2	OTU domain, ubiquitin aldehyde binding 2	Multiple_Complex
TC0600001229.mm.2	5	5.38	-1.3	0.5873	0.9886	Lmcd1	LIM and cysteine-rich domains 1	Coding
TC0600000691.mm.2	3.49	3.87	-1.3	0.5045	0.9799	Vmn1r15	vomeronasal 1 receptor 15	Coding
TC0300002445.mm.2	8.53	8.91	-1.3	0.8997	0.9996	Snx27	sorting nexin family member 27	Multiple_Complex
TC0400003795.mm.2	4.7	5.08	-1.3	0.1576	0.9632	Zbtb40	zinc finger and BTB domain containing 40	Multiple_Complex
TC0200000339.mm.2	4.39	4.77	-1.3	0.4657	0.9796	Thnsl1	threonine synthase-like 1 (bacterial)	Coding
TC0900000369.mm.2	4.73	5.11	-1.3	0.0367	0.9402	Vsig2	V-set and immunoglobulin domain containing 2	Coding
TC0400002606.mm.2	11.02	11.4	-1.3	0.4105	0.9752	Gabbr2	gamma-aminobutyric acid (GABA) B receptor, 2	Multiple_Complex
TC1300002302.mm.2	4.7	5.08	-1.3	0.3231	0.9697	Slc6a18	solute carrier family 6 (neurotransmitter transporter), member 18	Coding
TC0500000206.mm.2	6.42	6.8	-1.3	0.0148	0.8664	Nupl2	nucleoporin like 2	Multiple_Complex
TC1800001500.mm.2	6.03	6.41	-1.3	0.2357	0.9648	Mppe1	metallophosphoesterase 1	Coding
TC0100001685.mm.2	12.77	13.15	-1.3	0.0684	0.9582	Cox20	COX20 Cox2 chaperone	Multiple_Complex
TC1000001497.mm.2	4.56	4.94	-1.3	0.0536	0.9581	D930020B18Rik	RIKEN cDNA D930020B18 gene	Coding
TC0100003050.mm.2	3.85	4.23	-1.3	0.5641	0.9854	Il19	interleukin 19	Coding
TC1600000329.mm.2	8.33	8.71	-1.3	0.1993	0.9632	Eif4a2; Snord2; Snora81	eukaryotic translation initiation factor 4A2; small nucleolar RNA, C/D box 2; small nucleolar RNA, H/ACA box 81	Multiple_Complex
TC0200000431.mm.2	5.39	5.77	-1.3	0.9222	1	Obp2a	odorant binding protein 2A	Coding
TC1700002793.mm.2	3.53	3.91	-1.3	0.0837	0.9599	Frs3	fibroblast growth factor receptor substrate 3	Multiple_Complex
TC1700001622.mm.2	4.04	4.42	-1.3	0.3339	0.9697	Ccnf; Mir5134	cyclin F; microRNA 5134	Multiple_Complex
TC0200000517.mm.2	7.75	8.13	-1.3	0.2383	0.9648	Gle1	GLE1 RNA export mediator (yeast)	Multiple_Complex
TC1400001183.mm.2	8.49	8.87	-1.3	0.1544	0.9632	Cln5	ceroid-lipofuscinosis, neuronal 5	Multiple_Complex
TC0400001600.mm.2	3.57	3.95	-1.3	0.3159	0.9697	Ahdc1	AT hook, DNA binding motif, containing 1	Multiple_Complex
TC1000001226.mm.2	3.89	4.26	-1.3	0.0425	0.9563	1700017N19Rik	RIKEN cDNA 1700017N19 gene	Coding
TC0X00002453.mm.2	6.68	7.06	-1.3	0.021	0.9014	G6pdx	glucose-6-phosphate dehydrogenase X-linked	Multiple_Complex
TC0500003504.mm.2	5.42	5.8	-1.3	0.4416	0.9795	Mad1l1	MAD1 mitotic arrest deficient 1-like 1	Multiple_Complex
TC1400002789.mm.2	3.51	3.89	-1.3	0.109	0.9618	Gm2974	predicted gene 2974 [Source:MGI Symbol;Acc:MGI:3781152]	Coding
TC1100003906.mm.2	5.44	5.82	-1.3	0.0231	0.9101	1700052K11Rik	RIKEN cDNA 1700052K11 gene	Multiple_Complex
TC1900000680.mm.2	4.26	4.63	-1.3	0.1777	0.9632	Hps6	Hermansky-Pudlak syndrome 6	Coding
TC1100001321.mm.2	8.28	8.65	-1.3	0.0815	0.9597	Ptrh2	peptidyl-tRNA hydrolase 2	Multiple_Complex
TC1700000528.mm.2	4.38	4.75	-1.3	0.4627	0.9796	Abcg1	ATP-binding cassette, sub-family G (WHITE), member 1	Multiple_Complex
TC1000002000.mm.2	8.57	8.95	-1.3	0.1252	0.9618	Nt5dc1	5-nucleotidase domain containing 1; 5'-nucleotidase domain containing 1	Multiple_Complex
TC0200003265.mm.2	12.79	13.17	-1.3	0.261	0.9648	Ccbl1	cysteine conjugate-beta lyase 1	Multiple_Complex
TC0200005425.mm.2	7.97	8.35	-1.3	0.0774	0.9582	Ythdf1	YTH domain family 1	Coding
TC1100003567.mm.2	11.64	12.02	-1.3	0.1303	0.9618	Acsf2	acyl-CoA synthetase family member 2	Multiple_Complex
TC0800003015.mm.2	4.27	4.64	-1.3	0.0784	0.9582	Mphosph6	M phase phosphoprotein 6	Coding
TC0400001975.mm.2	9.41	9.78	-1.3	0.0165	0.9014	Rere	arginine glutamic acid dipeptide (RE) repeats	Multiple_Complex
TC1100000473.mm.2	8.08	8.46	-1.3	0.7233	0.9923	Med7	mediator complex subunit 7	Multiple_Complex
TC0600001070.mm.2	3.96	4.34	-1.3	0.0438	0.9563	BC048671	cDNA sequence BC048671	Coding
TC1600001296.mm.2	9.92	10.29	-1.3	0.6295	0.9889	Med15	mediator complex subunit 15	Multiple_Complex
TC0400001045.mm.2	4.76	5.13	-1.3	0.7362	0.9923	Gm12789	predicted gene 12789	Multiple_Complex
TC0300000675.mm.2	13.43	13.8	-1.3	0.4567	0.9796	Sh3d19	SH3 domain protein D19	Multiple_Complex
TC1400002310.mm.2	7.54	7.91	-1.3	0.2493	0.9648	Slc25a37	solute carrier family 25, member 37	Multiple_Complex
TC1200002260.mm.2	5.51	5.88	-1.3	0.6891	0.9903	Prima1	proline rich membrane anchor 1	Multiple_Complex
TC0700000891.mm.2	3.36	3.74	-1.3	0.2391	0.9648	Mrgprb8	MAS-related GPR, member B8	Coding
TC0900002149.mm.2	6.76	7.13	-1.3	0.7103	0.9921	Cbl	Casitas B-lineage lymphoma	Multiple_Complex
TC0900000923.mm.2	7.37	7.74	-1.3	0.1052	0.9618	Gtf2a2	general transcription factor II A, 2	Multiple_Complex
TC0700004291.mm.2	13.26	13.63	-1.3	0.0444	0.9563	Sult1a1	sulfotransferase family 1A, phenol-preferring, member 1	Coding
TC1400001676.mm.2	9.4	9.78	-1.3	0.0322	0.9308	Sh3bp5	SH3-domain binding protein 5 (BTK-associated)	Multiple_Complex
TC0700000946.mm.2	3.79	4.16	-1.3	0.2356	0.9648	Atp10a	ATPase, class V, type 10A	Coding
TC0500000971.mm.2	5.98	6.36	-1.3	0.0922	0.9599	Enoph1	enolase-phosphatase 1	Multiple_Complex
TC0400001393.mm.2	4.75	5.13	-1.3	0.1162	0.9618	Heyl	hairy/enhancer-of-split related with YRPW motif-like	Multiple_Complex
TC0500002093.mm.2	10.83	11.21	-1.3	0.1307	0.9618	Rheb	Ras homolog enriched in brain	Multiple_Complex
TC1700001987.mm.2	8.86	9.23	-1.3	0.0778	0.9582	Mrps18b	mitochondrial ribosomal protein S18B	Multiple_Complex
TC1200001874.mm.2	8.66	9.04	-1.3	0.0743	0.9582	L2hgdh	L-2-hydroxyglutarate dehydrogenase	Multiple_Complex
TC0X00001270.mm.2	3.86	4.23	-1.3	0.8109	0.9946	Tnmd	tenomodulin	Coding
TC0100001577.mm.2	7.01	7.38	-1.3	0.069	0.9582	Cfap126	cilia and flagella associated protein 126	Multiple_Complex
TC0400004198.mm.2	11.07	11.44	-1.3	0.1362	0.9632	Gm13139; Znf41-ps	predicted gene 13139; ZNF41, pseudogene	Multiple_Complex
TC1600001379.mm.2	7.38	7.76	-1.3	0.067	0.9582	Etv5	ets variant 5	Multiple_Complex
TC1300001131.mm.2	7.78	8.15	-1.3	0.1302	0.9618	Mrps27	mitochondrial ribosomal protein S27	Coding
TC0200000552.mm.2	7.73	8.1	-1.3	0.2298	0.9646	Fubp3	far upstream element (FUSE) binding protein 3	Multiple_Complex
TC1900001289.mm.2	6.33	6.7	-1.3	0.0849	0.9599	Cbwd1	COBW domain containing 1	Multiple_Complex
TC1600001750.mm.2	11.69	12.06	-1.3	0.5319	0.9836	Tfg	Trk-fused gene	Multiple_Complex
TC0400001918.mm.2	4.85	5.23	-1.3	0.6734	0.9891	Fv1	Friend virus susceptibility 1	Multiple_Complex
TC1700000297.mm.2	3.54	3.92	-1.3	0.9128	1	Vmn2r112	vomeronasal 2, receptor 112	Coding
TC0200001378.mm.2	7.19	7.56	-1.29	0.6662	0.9891	Ckap5; Snord67	cytoskeleton associated protein 5; small nucleolar RNA, C/D box 67	Multiple_Complex
TC1000001638.mm.2	3.68	4.05	-1.29	0.345	0.9697	Olfr781	olfactory receptor 781	Coding
TC0700000575.mm.2	4.55	4.93	-1.29	0.0617	0.9582	Dmkn	dermokine	Coding
TC0200000694.mm.2	4.18	4.55	-1.29	0.2087	0.9632	Crb2	crumbs family member 2	Multiple_Complex
TC1200000744.mm.2	8.11	8.48	-1.29	0.3877	0.9738	Susd6	sushi domain containing 6	Multiple_Complex
TC1500001233.mm.2	4.99	5.37	-1.29	0.1647	0.9632	Gm17756	PREDICTED: predicted gene, 17756 (Gm17756), mRNA.	Coding
TC0200000408.mm.2	4.25	4.62	-1.29	0.2014	0.9632	Lrrc26	leucine rich repeat containing 26	Coding
TC0200002067.mm.2	4.99	5.37	-1.29	0.3811	0.9738	Plcb4	phospholipase C, beta 4	Multiple_Complex
TC1100000880.mm.2	6.24	6.61	-1.29	0.0747	0.9582	Myh10	myosin, heavy polypeptide 10, non-muscle	Multiple_Complex
TC0900001941.mm.2	5.01	5.38	-1.29	0.479	0.9796	Gm1110	predicted gene 1110	Multiple_Complex
TC1100003603.mm.2	3.15	3.52	-1.29	0.0373	0.9402	B4galnt2	beta-1,4-N-acetyl-galactosaminyl transferase 2	Multiple_Complex
TC0700002659.mm.2	8.92	9.3	-1.29	0.5059	0.9799	Snrpa	small nuclear ribonucleoprotein polypeptide A	Multiple_Complex
TC1800000184.mm.2	7.09	7.46	-1.29	0.0388	0.9402	Mapre2	microtubule-associated protein, RP/EB family, member 2	Multiple_Complex
TC0200002232.mm.2	3.83	4.2	-1.29	0.0444	0.9563	Gins1	GINS complex subunit 1 (Psf1 homolog)	Multiple_Complex
TC0400001509.mm.2	13.45	13.82	-1.29	0.0124	0.8525	Ak2	adenylate kinase 2	Multiple_Complex
TC1700001935.mm.2	6.03	6.4	-1.29	0.4145	0.9757	Hspa1b; Hspa1a	heat shock protein 1B; heat shock protein 1A	Coding
TC1100003258.mm.2	6.32	6.69	-1.29	0.0833	0.9599	Nsrp1; Mir423	nuclear speckle regulatory protein 1; microRNA 423	Multiple_Complex
TC0300000693.mm.2	9.44	9.81	-1.29	0.4744	0.9796	Cd5l	CD5 antigen-like	Coding
TC0200000373.mm.2	3.19	3.56	-1.29	0.2179	0.9637	Il1f8	interleukin 1 family, member 8	Coding
TC0700003695.mm.2	4.18	4.55	-1.29	0.4309	0.9769	Olfr303	olfactory receptor 303	Coding
TC1500000747.mm.2	4.41	4.78	-1.29	0.6742	0.9891	2003-09-01	septin 3	Multiple_Complex
TC0400003404.mm.2	4.46	4.83	-1.29	0.0271	0.9219	Olfr1335	olfactory receptor 1335	Multiple_Complex
TC0900001604.mm.2	3.71	4.09	-1.29	0.6775	0.9895	Entpd3	ectonucleoside triphosphate diphosphohydrolase 3	Multiple_Complex
TC1700000221.mm.2	3.74	4.11	-1.29	0.0485	0.9581	Vmn2r95	vomeronasal 2, receptor 95	Coding
TC0700000614.mm.2	8.47	8.84	-1.29	0.9682	1	Scgb1b21	secretoglobin, family 1B, member 21 [Source:MGI Symbol;Acc:MGI:3782875]; secretoglobin, family 1B, member 21	Multiple_Complex
TC1700001944.mm.2	4.8	5.17	-1.29	0.3312	0.9697	Ly6g6f	lymphocyte antigen 6 complex, locus G6F	Coding
TC1300001646.mm.2	3.6	3.97	-1.29	0.0864	0.9599	Hist1h3a	histone cluster 1, H3a	Coding
TC0100001942.mm.2	3.66	4.03	-1.29	0.1018	0.9599	2610203C22Rik	RIKEN cDNA 2610203C22 gene	Multiple_Complex
TC0400003894.mm.2	6.51	6.88	-1.29	0.174	0.9632	Efhd2	EF hand domain containing 2	Coding
TC0500002170.mm.2	7.7	8.07	-1.29	0.0756	0.9582	Slc5a6	solute carrier family 5 (sodium-dependent vitamin transporter), member 6	Multiple_Complex
TC1100004195.mm.2	7.01	7.38	-1.29	0.4099	0.9751	Enthd2	ENTH domain containing 2	Multiple_Complex
TC0100001451.mm.2	5.9	6.27	-1.29	0.1352	0.9632	4930523C07Rik	RIKEN cDNA 4930523C07 gene	Multiple_Complex
TC1700001877.mm.2	13.4	13.77	-1.29	0.9433	1	Angptl4	angiopoietin-like 4	Multiple_Complex
TC0500002320.mm.2	3.82	4.19	-1.29	0.5615	0.9853	Prom1	prominin 1	Coding
TC0500000547.mm.2	8.17	8.54	-1.29	0.0494	0.9581	Stim2	stromal interaction molecule 2	Multiple_Complex
TC1100001775.mm.2	3.61	3.98	-1.29	0.2226	0.9639	Gm10840	predicted gene 10840 [Source:MGI Symbol;Acc:MGI:3642918]	Coding
TC1100002945.mm.2	4.31	4.68	-1.29	0.3773	0.9736	Lrrc75a	leucine rich repeat containing 75A	Multiple_Complex
TC0600003295.mm.2	3.31	3.68	-1.29	0.2598	0.9648	Kap	kidney androgen regulated protein	Coding
TC0100000292.mm.2	4.31	4.68	-1.29	0.1751	0.9632	Il1r2	interleukin 1 receptor, type II	Coding
TC1900000543.mm.2	4.59	4.96	-1.29	0.2469	0.9648	Cep55	centrosomal protein 55	Multiple_Complex
TC1700002777.mm.2	4.6	4.97	-1.29	0.3521	0.9697	Zbtb22	zinc finger and BTB domain containing 22	Coding
TC0600003201.mm.2	6.11	6.48	-1.29	0.5462	0.985	Rhno1	RAD9-HUS1-RAD1 interacting nuclear orphan 1	Multiple_Complex
TC0900001672.mm.2	3.87	4.24	-1.29	0.6741	0.9891	Cxcr6	chemokine (C-X-C motif) receptor 6	Coding
TC0300000914.mm.2	11.26	11.63	-1.29	0.0712	0.9582	Aph1a	anterior pharynx defective 1a homolog (C. elegans)	Multiple_Complex
TC0600001082.mm.2	7.15	7.52	-1.29	0.0507	0.9581	Hdac11	histone deacetylase 11	Multiple_Complex
TC0900001824.mm.2	4.05	4.42	-1.29	0.4343	0.9788	Olfr860	olfactory receptor 860	Coding
TC1100003414.mm.2	3.13	3.5	-1.29	0.1152	0.9618	Lhx1	LIM homeobox protein 1	Multiple_Complex
TC0200003182.mm.2	4.55	4.92	-1.29	0.1873	0.9632	Qsox2	quiescin Q6 sulfhydryl oxidase 2	Coding
TC0800000585.mm.2	8.31	8.68	-1.29	0.3277	0.9697	Aga	aspartylglucosaminidase	Coding
TC0800001055.mm.2	11.27	11.64	-1.29	0.7772	0.9923	Rbl2	retinoblastoma-like 2	Multiple_Complex
TC0700004176.mm.2	10.26	10.63	-1.29	0.1863	0.9632	Gde1	glycerophosphodiester phosphodiesterase 1	Multiple_Complex
TC0300001803.mm.2	7.41	7.78	-1.29	0.1032	0.9599	Mrpl47	mitochondrial ribosomal protein L47	Multiple_Complex
TC1600001639.mm.2	7.11	7.48	-1.29	0.1575	0.9632	Gramd1c	GRAM domain containing 1C	Coding
TC1500001965.mm.2	6.83	7.2	-1.29	0.2141	0.9632	Rrp7a	ribosomal RNA processing 7 homolog A (S. cerevisiae)	Multiple_Complex
TC0400001844.mm.2	5.45	5.82	-1.29	0.7061	0.9921	Oog2	oogenesin 2	Multiple_Complex
TC0500000582.mm.2	4.4	4.77	-1.29	0.4658	0.9796	Nwd2	NACHT and WD repeat domain containing 2	Multiple_Complex
TC0X00000104.mm.2	4.54	4.91	-1.29	0.1362	0.9632	Fthl17f	ferritin, heavy polypeptide-like 17, member F	Coding
TC0300000199.mm.2	6.6	6.97	-1.29	0.1493	0.9632	Mynn	myoneurin	Coding
TC1900001553.mm.2	7.38	7.75	-1.29	0.4254	0.9763	Cwf19l1	CWF19-like 1, cell cycle control (S. pombe)	Coding
TC1800000834.mm.2	6.39	6.75	-1.29	0.0263	0.9219	Pstpip2	proline-serine-threonine phosphatase-interacting protein 2	Coding
TC0400003888.mm.2	7.42	7.78	-1.29	0.762	0.9923	Plekhm2	pleckstrin homology domain containing, family M (with RUN domain) member 2	Multiple_Complex
TC0500000527.mm.2	6.2	6.57	-1.29	0.4572	0.9796	Sod3	superoxide dismutase 3, extracellular	Coding
TC1400000580.mm.2	8.91	9.27	-1.29	0.9582	1	Rnase6	ribonuclease, RNase A family, 6	Coding
TC1300002543.mm.2	4.35	4.71	-1.29	0.0475	0.9581	Ccnb1	cyclin B1	Multiple_Complex
TC0300001999.mm.2	4.46	4.83	-1.29	0.2995	0.9697	Nbea	neurobeachin	Multiple_Complex
TC0700002981.mm.2	3.8	4.17	-1.29	0.3591	0.9713	Bcl2l12	BCL2-like 12 (proline rich)	Multiple_Complex
TC1500002039.mm.2	4.53	4.89	-1.29	0.0439	0.9563	Mapk11	mitogen-activated protein kinase 11	Coding
TC0200003930.mm.2	4.54	4.91	-1.29	0.1243	0.9618	Olfr1055	olfactory receptor 1055	Coding
TC0200004165.mm.2	5.39	5.75	-1.29	0.6688	0.9891	Accsl	1-aminocyclopropane-1-carboxylate synthase (non-functional)-like	Multiple_Complex
TC0300003106.mm.2	8.31	8.67	-1.29	0.2105	0.9632	Prkacb	protein kinase, cAMP dependent, catalytic, beta	Multiple_Complex
TC1900001021.mm.2	4	4.37	-1.29	0.1433	0.9632	Tex40	testis expressed 40	Coding
TC0100003826.mm.2	8.43	8.79	-1.29	0.0627	0.9582	Rcor3	REST corepressor 3	Multiple_Complex
TC0300001035.mm.2	5.51	5.88	-1.29	0.1787	0.9632	Tspan2	tetraspanin 2	Multiple_Complex
TC1700001688.mm.2	13.04	13.41	-1.29	0.2235	0.9644	Decr2	2-4-dienoyl-Coenzyme A reductase 2, peroxisomal	Multiple_Complex
TC1800000306.mm.2	9.27	9.64	-1.29	0.0216	0.9101	Ctnna1	catenin (cadherin associated protein), alpha 1	Multiple_Complex
TC0500001253.mm.2	10.59	10.95	-1.29	0.1129	0.9618	Coq5	coenzyme Q5 homolog, methyltransferase (yeast)	Multiple_Complex
TC0900000026.mm.2	7.28	7.64	-1.29	0.1795	0.9632	Msantd4	Myb/SANT-like DNA-binding domain containing 4 with coiled-coils	Multiple_Complex
TC1400001819.mm.2	4.91	5.27	-1.29	0.0882	0.9599	Gm17027	predicted gene 17027 [Source:MGI Symbol;Acc:MGI:4937854]	Coding
TC0500000357.mm.2	6.31	6.67	-1.29	0.0796	0.9582	Uvssa	UV stimulated scaffold protein A	Multiple_Complex
TC0700004621.mm.2	6.83	7.19	-1.29	0.2601	0.9648	Tarsl2	threonyl-tRNA synthetase-like 2	Multiple_Complex
TC1500001002.mm.2	14.11	14.47	-1.29	0.627	0.9889	Tuba1c	tubulin, alpha 1C	Coding
TC1000003195.mm.2	3.45	3.81	-1.29	0.1191	0.9618	Olfr815	olfactory receptor 815	Coding
TC1900001095.mm.2	17.7	18.06	-1.29	0.0717	0.9582	Fads2	fatty acid desaturase 2	Coding
TC0400003163.mm.2	5.47	5.84	-1.29	0.0553	0.9582	Gm12790	predicted gene 12790 [Source:MGI Symbol;Acc:MGI:3649398]	Coding
TC0200002006.mm.2	4.03	4.4	-1.29	0.2553	0.9648	Gm11037	predicted gene 11037 [Source:MGI Symbol;Acc:MGI:3779261]	Coding
TC0700001910.mm.2	7.9	8.27	-1.29	0.4782	0.9796	Plekha1	pleckstrin homology domain containing, family A (phosphoinositide binding specific) member 1	Multiple_Complex
TC0500001495.mm.2	4.17	4.54	-1.29	0.0402	0.9516	Fzd10	frizzled homolog 10 (Drosophila)	Coding
TC1700000932.mm.2	4.23	4.6	-1.29	0.1154	0.9618	Trem1	triggering receptor expressed on myeloid cells 1	Coding
TC1000000409.mm.2	8.25	8.61	-1.29	0.1144	0.9618	Rtn4ip1	reticulon 4 interacting protein 1	Coding
TC1000002428.mm.2	6.17	6.53	-1.29	0.7859	0.9923	Gm3238	predicted gene 3238	Coding
TC1400002050.mm.2	18.14	18.51	-1.29	0.9609	1	Dad1	defender against cell death 1	Coding
TC1100000081.mm.2	4.46	4.83	-1.29	0.1278	0.9618	Aebp1	AE binding protein 1	Multiple_Complex
TC0800000206.mm.2	4.96	5.33	-1.29	0.0564	0.9582	Gm21119	predicted gene, 21119	Coding
TC0700004104.mm.2	6.58	6.95	-1.29	0.0701	0.9582	Lyve1	lymphatic vessel endothelial hyaluronan receptor 1	Coding
TC0700001736.mm.2	6.58	6.95	-1.29	0.0349	0.9402	Eef2k	eukaryotic elongation factor-2 kinase	Multiple_Complex
TC1900000467.mm.2	14.47	14.84	-1.29	0.1577	0.9632	Papss2	3-phosphoadenosine 5-phosphosulfate synthase 2; 3'-phosphoadenosine 5'-phosphosulfate synthase 2	Multiple_Complex
TC0100003887.mm.2	8.6	8.97	-1.29	0.0658	0.9582	Nos1ap	nitric oxide synthase 1 (neuronal) adaptor protein	Multiple_Complex
TC0200005482.mm.2	10.89	11.26	-1.29	0.4768	0.9796	Hypk	huntingtin interacting protein K	Multiple_Complex
TC1100003562.mm.2	4.33	4.69	-1.29	0.9946	1	Cacna1g	calcium channel, voltage-dependent, T type, alpha 1G subunit	Multiple_Complex
TC0800002393.mm.2	4.1	4.46	-1.29	0.1542	0.9632	Tmem59l	transmembrane protein 59-like	Coding
TC1800000008.mm.2	4.35	4.71	-1.29	0.0689	0.9582	Bambi	BMP and activin membrane-bound inhibitor	Coding
TC0300002451.mm.2	6.35	6.71	-1.29	0.0632	0.9582	BC021767	cingulin pseudogene	Multiple_Complex
TC1200001003.mm.2	3.73	4.09	-1.29	0.08	0.9582	Catsperb	catsper channel auxiliary subunit beta	Multiple_Complex
TC0600001399.mm.2	3.6	3.97	-1.29	0.2232	0.9644	Clec4a4	C-type lectin domain family 4, member a4	Coding
TC1700000750.mm.2	7.36	7.72	-1.29	0.0651	0.9582	Rnf39	ring finger protein 39	Coding
TC1100003182.mm.2	3.31	3.67	-1.29	0.2881	0.9697	Olfr395	olfactory receptor 395	Coding
TC1400002058.mm.2	6.29	6.66	-1.29	0.4774	0.9796	Haus4	HAUS augmin-like complex, subunit 4	Coding
TC0600001813.mm.2	12.2	12.56	-1.29	0.032	0.9308	Slc25a13	solute carrier family 25 (mitochondrial carrier, adenine nucleotide translocator), member 13	Multiple_Complex
TC0800001569.mm.2	4.02	4.39	-1.29	0.4794	0.9796	BC021891	cDNA sequence BC021891	Coding
TC0100000055.mm.2	6.48	6.85	-1.29	0.3461	0.9697	Prex2	phosphatidylinositol-3,4,5-trisphosphate-dependent Rac exchange factor 2	Multiple_Complex
TC0500002784.mm.2	3.91	4.28	-1.29	0.0537	0.9581	A430089I19Rik	RIKEN cDNA A430089I19 gene	Coding
TC0100002054.mm.2	4.96	5.32	-1.29	0.1197	0.9618	Rims1	regulating synaptic membrane exocytosis 1	Coding
TC1700001989.mm.2	7.28	7.64	-1.29	0.1899	0.9632	Abcf1	ATP-binding cassette, sub-family F (GCN20), member 1	Multiple_Complex
TC1600002097.mm.2	5.53	5.89	-1.29	0.0186	0.9014	Runx1	runt related transcription factor 1	Multiple_Complex
TC1700002720.mm.2	3.67	4.04	-1.29	0.2454	0.9648	Fshr	follicle stimulating hormone receptor	Coding
TC1600000787.mm.2	4.02	4.38	-1.29	0.3607	0.9713	Stx19	syntaxin 19	Coding
TC0X00003143.mm.2	5.26	5.63	-1.29	0.6903	0.9905	Il13ra2	interleukin 13 receptor, alpha 2	Coding
TC0400001661.mm.2	3.73	4.09	-1.29	0.7812	0.9923	Ifnlr1	interferon lambda receptor 1	Coding
TC1000001131.mm.2	8.6	8.96	-1.29	0.1862	0.9632	Lta4h	leukotriene A4 hydrolase	Coding
TC0700000904.mm.2	4.82	5.18	-1.28	0.0487	0.9581	Prmt3	protein arginine N-methyltransferase 3	Multiple_Complex
TC0600001637.mm.2	8.86	9.22	-1.28	0.094	0.9599	Dera	2-deoxyribose-5-phosphate aldolase homolog (C. elegans)	Multiple_Complex
TC1600001124.mm.2	6.25	6.61	-1.28	0.1278	0.9618	Adcy9	adenylate cyclase 9	Coding
TC0200002040.mm.2	4.88	5.24	-1.28	0.167	0.9632	1110034G24Rik	RIKEN cDNA 1110034G24 gene	Multiple_Complex
TC1700000704.mm.2	7.3	7.66	-1.28	0.2172	0.9637	Flot1	flotillin 1	Multiple_Complex
TC1700000850.mm.2	5.66	6.02	-1.28	0.2904	0.9697	Supt3	suppressor of Ty 3	Multiple_Complex
TC0100001175.mm.2	8.62	8.98	-1.28	0.1576	0.9632	Pm20d1	peptidase M20 domain containing 1	Multiple_Complex
TC0700002499.mm.2	8.72	9.08	-1.28	0.6121	0.9889	Pvrl2	poliovirus receptor-related 2	Coding
TC1700002724.mm.2	6.68	7.04	-1.28	0.8031	0.9942	Nrxn1	neurexin I	Multiple_Complex
TC0100001262.mm.2	4.39	4.75	-1.28	0.4062	0.9747	Kif21b	kinesin family member 21B	Multiple_Complex
TC1200001597.mm.2	6.75	7.11	-1.28	0.0261	0.9198	Bcap29	B cell receptor associated protein 29	Coding
TC0600000215.mm.2	4.96	5.32	-1.28	0.1559	0.9632	Snd1	staphylococcal nuclease and tudor domain containing 1	Multiple_Complex
TC1100001988.mm.2	5.38	5.74	-1.28	0.4784	0.9796	C1qtnf1	C1q and tumor necrosis factor related protein 1	Coding
TC0200000419.mm.2	4.1	4.46	-1.28	0.1537	0.9632	Clic3	chloride intracellular channel 3	Multiple_Complex
TC0500001995.mm.2	5.74	6.1	-1.28	0.0391	0.9402	Gnai1	guanine nucleotide binding protein (G protein), alpha inhibiting 1	Multiple_Complex
TC1200001253.mm.2	9.38	9.74	-1.28	0.1327	0.9625	Aspg	asparaginase homolog (S. cerevisiae)	Coding
TC0100001616.mm.2	4.91	5.27	-1.28	0.233	0.9646	Igsf9	immunoglobulin superfamily, member 9	Multiple_Complex
TC1600002094.mm.2	9.01	9.37	-1.28	0.1016	0.9599	Rcan1	regulator of calcineurin 1	Coding
TC0800002620.mm.2	11.17	11.53	-1.28	0.1254	0.9618	Itfg1	integrin alpha FG-GAP repeat containing 1	Multiple_Complex
TC1900000356.mm.2	3.75	4.11	-1.28	0.0807	0.9582	Trpm3	transient receptor potential cation channel, subfamily M, member 3	Multiple_Complex
TC0700001467.mm.2	3.32	3.68	-1.28	0.1799	0.9632	Olfr561	olfactory receptor 561	Coding
TC0400000275.mm.2	5.31	5.67	-1.28	0.7111	0.9921	Rragd	Ras-related GTP binding D	Multiple_Complex
TC1800001340.mm.2	7.53	7.88	-1.28	0.4661	0.9796	Cep120	centrosomal protein 120	Multiple_Complex
TC0400002601.mm.2	7.51	7.87	-1.28	0.1018	0.9599	Trim14	tripartite motif-containing 14	Multiple_Complex
TC0300002706.mm.2	7.89	8.25	-1.28	0.0539	0.9581	Rbm15	RNA binding motif protein 15	Multiple_Complex
TC0200005363.mm.2	7.11	7.47	-1.28	0.7032	0.9921	Gm14409	predicted gene 14409 [Source:MGI Symbol;Acc:MGI:3649811]	Coding
TC1300002380.mm.2	9.26	9.62	-1.28	0.5976	0.9889	Rasa1	RAS p21 protein activator 1	Multiple_Complex
TC1900001608.mm.2	9.42	9.78	-1.28	0.1676	0.9632	Arl3	ADP-ribosylation factor-like 3	Multiple_Complex
TC0900003182.mm.2	11.21	11.57	-1.28	0.8123	0.9946	Stt3b	STT3, subunit of the oligosaccharyltransferase complex, homolog B (S. cerevisiae)	Coding
TC1900001527.mm.2	7.21	7.57	-1.28	0.457	0.9796	Loxl4	lysyl oxidase-like 4	Multiple_Complex
TC0700004610.mm.2	8.85	9.21	-1.28	0.1754	0.9632	Ccnd1; Mir3962	cyclin D1; microRNA 3962	Multiple_Complex
TC1700001905.mm.2	7.8	8.16	-1.28	0.5997	0.9889	H2-Aa	histocompatibility 2, class II antigen A, alpha	Multiple_Complex
TC1200002169.mm.2	4.2	4.56	-1.28	0.094	0.9599	1700019M22Rik	NFX-like protein	Multiple_Complex
TSUnmapped00000020.mm.2	4.74	5.1	-1.28	0.0563	0.9582	Snx29	sorting nexin 29	Coding
TC1600001825.mm.2	5.56	5.92	-1.28	0.1488	0.9632	Arl13b	ADP-ribosylation factor-like 13B	Multiple_Complex
TC0600000655.mm.2	7.97	8.33	-1.28	0.043	0.9563	Plekha8	pleckstrin homology domain containing, family A (phosphoinositide binding specific) member 8	Multiple_Complex
TC0800001253.mm.2	5.04	5.4	-1.28	0.1411	0.9632	Cdh3	cadherin 3	Coding
TC0700002883.mm.2	5.48	5.84	-1.28	0.2919	0.9697	Gm5591	predicted gene 5591	Coding
TC0400001235.mm.2	8.24	8.6	-1.28	0.1467	0.9632	Atpaf1	ATP synthase mitochondrial F1 complex assembly factor 1	Multiple_Complex
TC0700000101.mm.2	6.62	6.97	-1.28	0.0924	0.9599	Zfp418	zinc finger protein 418	Multiple_Complex
TC0X00002158.mm.2	12.68	13.03	-1.28	0.313	0.9697	Zdhhc9	zinc finger, DHHC domain containing 9	Multiple_Complex
TC0700000115.mm.2	3.55	3.91	-1.28	0.1825	0.9632	Zscan4f	zinc finger and SCAN domain containing 4F	Coding
TC0600002002.mm.2	4.42	4.78	-1.28	0.0198	0.9014	Cep41	centrosomal protein 41	Multiple_Complex
TC0X00000710.mm.2	7.54	7.9	-1.28	0.1943	0.9632	Fam50a	family with sequence similarity 50, member A	Multiple_Complex
TC1700002065.mm.2	5.32	5.68	-1.28	0.1794	0.9632	Olfr101	olfactory receptor 101	Coding
TC0200003352.mm.2	7.14	7.5	-1.28	0.3904	0.9738	Fbxw2	F-box and WD-40 domain protein 2	Multiple_Complex
TC1100004159.mm.2	7.53	7.89	-1.28	0.3304	0.9697	Lgals3bp	lectin, galactoside-binding, soluble, 3 binding protein	Multiple_Complex
TC1200000155.mm.2	7.42	7.78	-1.28	0.0776	0.9582	5730507C01Rik	RIKEN cDNA 5730507C01 gene	Coding
TC0800002544.mm.2	7.66	8.02	-1.28	0.093	0.9599	Zfp330	zinc finger protein 330	Coding
TC0700001746.mm.2	3.81	4.17	-1.28	0.356	0.9705	Scnn1g	sodium channel, nonvoltage-gated 1 gamma	Coding
TC1100000362.mm.2	5.02	5.38	-1.28	0.9541	1	Lcp2	lymphocyte cytosolic protein 2	Multiple_Complex
TC0100002734.mm.2	4.08	4.44	-1.28	0.221	0.9639	Gpr55	G protein-coupled receptor 55	Coding
TC1100001989.mm.2	6.47	6.82	-1.28	0.1439	0.9632	Engase	endo-beta-N-acetylglucosaminidase	Multiple_Complex
TC1700002347.mm.2	4.7	5.06	-1.28	0.0166	0.9014	Dennd1c	DENN/MADD domain containing 1C	Coding
TC0200002632.mm.2	7.95	8.31	-1.28	0.4315	0.9772	Tshz2	teashirt zinc finger family member 2	Multiple_Complex
TC1600000618.mm.2	12.9	13.25	-1.28	0.2485	0.9648	Zbtb20; Mir568	zinc finger and BTB domain containing 20; microRNA 568	Multiple_Complex
TC0900001318.mm.2	8.05	8.4	-1.28	0.9809	1	Mrpl3	mitochondrial ribosomal protein L3	Multiple_Complex
TC0900001042.mm.2	16.45	16.81	-1.28	0.4317	0.9773	Elovl5	ELOVL family member 5, elongation of long chain fatty acids (yeast)	Multiple_Complex
TC0800001572.mm.2	4.9	5.25	-1.28	0.2893	0.9697	Kcnk1	potassium channel, subfamily K, member 1	Coding
TC1300002037.mm.2	8.35	8.71	-1.28	0.3877	0.9738	Cltb	clathrin, light polypeptide (Lcb)	Multiple_Complex
TC1300000624.mm.2	3.85	4.2	-1.28	0.2151	0.9634	Hrh2	histamine receptor H2	Coding
TC0X00002760.mm.2	3.47	3.83	-1.28	0.5227	0.9836	1700031F05Rik	RIKEN cDNA 1700031F05 gene	Coding
TC0600000839.mm.2	7.48	7.83	-1.28	0.1682	0.9632	Polr1a	polymerase (RNA) I polypeptide A	Multiple_Complex
TC1900000060.mm.2	3.43	3.79	-1.28	0.2092	0.9632	Gal3st3	galactose-3-O-sulfotransferase 3	Multiple_Complex
TC0500003198.mm.2	6.12	6.48	-1.28	0.7987	0.9937	Sh2b3	SH2B adaptor protein 3	Coding
TC1600001312.mm.2	7.78	8.13	-1.28	0.3291	0.9697	Tango2	transport and golgi organization 2	Multiple_Complex
TC1700001741.mm.2	7.83	8.18	-1.28	0.0854	0.9599	Nudt3	nudix (nucleotide diphosphate linked moiety X)-type motif 3	Multiple_Complex
TC0800000234.mm.2	4.05	4.4	-1.28	0.421	0.976	Defa2	defensin, alpha, 2	Multiple_Complex
TC0800000235.mm.2	4.05	4.4	-1.28	0.421	0.976	Gm21002	predicted gene, 21002	Multiple_Complex
TC1200001797.mm.2	9.04	9.39	-1.28	0.3973	0.974	Slc25a21	solute carrier family 25 (mitochondrial oxodicarboxylate carrier), member 21	Multiple_Complex
TC0600000103.mm.2	6.41	6.77	-1.28	0.6201	0.9889	Foxp2	forkhead box P2	Multiple_Complex
TC1000000166.mm.2	14.31	14.66	-1.28	0.4072	0.9747	Aldh8a1	aldehyde dehydrogenase 8 family, member A1	Multiple_Complex
TC1800000505.mm.2	5.44	5.79	-1.28	0.1371	0.9632	Tnfaip8	tumor necrosis factor, alpha-induced protein 8	Multiple_Complex
TC0100000585.mm.2	3.54	3.9	-1.28	0.4619	0.9796	Spag16	sperm associated antigen 16	Multiple_Complex
TC1500001718.mm.2	5.96	6.32	-1.28	0.1195	0.9618	Ly6d	lymphocyte antigen 6 complex, locus D	Coding
TC1700002331.mm.2	8.48	8.83	-1.28	0.3477	0.9697	Safb2	scaffold attachment factor B2	Multiple_Complex
TC1300000405.mm.2	5.77	6.12	-1.28	0.2333	0.9646	Cdyl	chromodomain protein, Y chromosome-like	Multiple_Complex
TC1600001151.mm.2	10.96	11.31	-1.28	0.1627	0.9632	Glyr1	glyoxylate reductase 1 homolog (Arabidopsis)	Multiple_Complex
TC0900003310.mm.2	6.91	7.26	-1.28	0.0517	0.9581	Lztfl1	leucine zipper transcription factor-like 1	Multiple_Complex
TC0700001927.mm.2	9.7	10.06	-1.28	0.3479	0.9697	Bub3	budding uninhibited by benzimidazoles 3 homolog (S. cerevisiae)	Coding
TC0900002327.mm.2	4.12	4.47	-1.28	0.1974	0.9632	Chrna3	cholinergic receptor, nicotinic, alpha polypeptide 3	Multiple_Complex
TC0100001237.mm.2	3.57	3.93	-1.28	0.4888	0.9797	Syt2	synaptotagmin II	Coding
TC0600003345.mm.2	8.61	8.96	-1.28	0.0278	0.9219	Slc15a5	solute carrier family 15, member 5	Multiple_Complex
TC1600001692.mm.2	5.01	5.36	-1.28	0.6275	0.9889	Dzip3	DAZ interacting protein 3, zinc finger	Multiple_Complex
TC0200002974.mm.2	6.96	7.31	-1.28	0.858	0.9982	Fam188a	family with sequence similarity 188, member A	Multiple_Complex
TC0200002963.mm.2	11.19	11.54	-1.28	0.2637	0.9651	Rbm17	RNA binding motif protein 17	Multiple_Complex
TC0600001943.mm.2	11.08	11.43	-1.28	0.0247	0.9133	Ndufa5	NADH dehydrogenase (ubiquinone) 1 alpha subcomplex, 5	Multiple_Complex
TC1800000535.mm.2	6.74	7.1	-1.28	0.7079	0.9921	Snx24	sorting nexing 24	Multiple_Complex
TC1000002422.mm.2	4.9	5.26	-1.28	0.0469	0.9581	Fam207a	family with sequence similarity 207, member A	Coding
TC0500002842.mm.2	8.52	8.87	-1.28	0.6242	0.9889	Coq2	coenzyme Q2 homolog, prenyltransferase (yeast)	Multiple_Complex
TC0700003879.mm.2	3.05	3.4	-1.28	0.1496	0.9632	Olfr589	olfactory receptor 589	Coding
TC1800001153.mm.2	9.54	9.89	-1.28	0.026	0.9198	Brd8	bromodomain containing 8	Multiple_Complex
TC1800001700.mm.2	7.63	7.98	-1.28	0.0752	0.9582	Tshz1	teashirt zinc finger family member 1	Multiple_Complex
TC1600001785.mm.2	2.95	3.3	-1.28	0.123	0.9618	Olfr181	olfactory receptor 181	Coding
TC0300002051.mm.2	5.01	5.36	-1.28	0.0244	0.9101	P2ry14; F630111L10Rik	purinergic receptor P2Y, G-protein coupled, 14; RIKEN cDNA F630111L10 gene	Multiple_Complex
TC1400000355.mm.2	5.02	5.37	-1.28	0.4269	0.9764	Lrrc18	leucine rich repeat containing 18	Multiple_Complex
TC1500000654.mm.2	8.52	8.87	-1.28	0.0657	0.9582	Cdc42ep1	CDC42 effector protein (Rho GTPase binding) 1	Multiple_Complex
TC0200004985.mm.2	5.99	6.34	-1.28	0.1642	0.9632	Scand1	SCAN domain-containing 1	Coding
TC0700004258.mm.2	8.52	8.87	-1.28	0.0481	0.9581	Nsmce1	non-SMC element 1 homolog (S. cerevisiae)	Multiple_Complex
TC1100001019.mm.2	3.32	3.67	-1.28	0.1398	0.9632	Trpv1	transient receptor potential cation channel, subfamily V, member 1	Multiple_Complex
TC0500002095.mm.2	9.23	9.58	-1.28	0.1493	0.9632	Prkag2	protein kinase, AMP-activated, gamma 2 non-catalytic subunit	Multiple_Complex
TC1100002666.mm.2	6.24	6.6	-1.28	0.0592	0.9582	Ltc4s	leukotriene C4 synthase	Coding
TC0X00002424.mm.2	5.82	6.17	-1.28	0.3295	0.9697	Xlr3c	X-linked lymphocyte-regulated 3C	Coding
TC0700000285.mm.2	7.38	7.73	-1.28	0.0882	0.9599	Dmpk	dystrophia myotonica-protein kinase	Multiple_Complex
TC1500001348.mm.2	4.86	5.21	-1.28	0.2346	0.9648	Nipal2	NIPA-like domain containing 2	Multiple_Complex
TC0200003103.mm.2	4.73	5.08	-1.28	0.0459	0.9581	Mastl	microtubule associated serine/threonine kinase-like	Multiple_Complex
TC0600002466.mm.2	12.16	12.51	-1.28	0.346	0.9697	Rmnd5a	required for meiotic nuclear division 5 homolog A (S. cerevisiae)	Multiple_Complex
TC1500000738.mm.2	3.65	4	-1.28	0.2135	0.9632	4930407I10Rik	RIKEN cDNA 4930407I10 gene	Coding
TC0X00000223.mm.2	4.77	5.12	-1.28	0.642	0.9889	Ssxa1	synovial sarcoma, X member A, breakpoint 1	Multiple_Complex
TC0200000929.mm.2	4.42	4.77	-1.28	0.8358	0.9973	Slc4a10	solute carrier family 4, sodium bicarbonate cotransporter-like, member 10	Multiple_Complex
TC1100002788.mm.2	3.82	4.18	-1.28	0.1835	0.9632	Glra1	glycine receptor, alpha 1 subunit	Multiple_Complex
TC0700000354.mm.2	4.82	5.18	-1.28	0.178	0.9632	Vmn1r169	vomeronasal 1 receptor 169	Coding
TC0100000648.mm.2	4.05	4.4	-1.28	0.7539	0.9923	Cdk5r2	cyclin-dependent kinase 5, regulatory subunit 2 (p39)	Multiple_Complex
TC0700002997.mm.2	4.7	5.05	-1.28	0.1903	0.9632	Dkkl1	dickkopf-like 1	Multiple_Complex
TC1700000594.mm.2	6.81	7.17	-1.28	0.2326	0.9646	Ndufa7	NADH dehydrogenase (ubiquinone) 1 alpha subcomplex, 7 (B14.5a)	Multiple_Complex
TC1100002063.mm.2	10.15	10.51	-1.28	0.0309	0.9219	Foxk2	forkhead box K2	Multiple_Complex
TSUnmapped00000064.mm.2	3.8	4.15	-1.28	0.4769	0.9796	Olfr255	olfactory receptor 255	Coding
TC1200001351.mm.2	6.04	6.39	-1.28	0.3004	0.9697	Cenpo	centromere protein O	Multiple_Complex
TC0700003572.mm.2	9.27	9.62	-1.28	0.0891	0.9599	Ap3s2	adaptor-related protein complex 3, sigma 2 subunit	Coding
TC0X00003402.mm.2	5.07	5.42	-1.28	0.1902	0.9632	Bhlhb9	basic helix-loop-helix domain containing, class B9	Multiple_Complex
TC0300001986.mm.2	5.04	5.39	-1.28	0.0768	0.9582	Gm21958	predicted gene, 21958 [Source:MGI Symbol;Acc:MGI:5439427]	Coding
TC0400004041.mm.2	5.99	6.34	-1.27	0.0489	0.9581	Rbp7	retinol binding protein 7, cellular	Multiple_Complex
TC0500001501.mm.2	7.04	7.39	-1.27	0.1548	0.9632	Adgrd1	adhesion G protein-coupled receptor D1	Multiple_Complex
TC1400001847.mm.2	3.9	4.25	-1.27	0.3171	0.9697	Gm3123; Gm8094	predicted gene 3123 [Source:MGI Symbol;Acc:MGI:3781299]; predicted gene 8094 [Source:MGI Symbol;Acc:MGI:3645750]; predicted gene 8094	Multiple_Complex
TC0700001684.mm.2	5.99	6.34	-1.27	0.3705	0.973	Nucb2	nucleobindin 2	Multiple_Complex
TC1700000593.mm.2	5.47	5.82	-1.27	0.6586	0.9891	Kank3	KN motif and ankyrin repeat domains 3	Multiple_Complex
TC0700000827.mm.2	7.47	7.82	-1.27	0.0599	0.9582	Nosip	nitric oxide synthase interacting protein	Multiple_Complex
TC1900001509.mm.2	4.02	4.37	-1.27	0.1043	0.9599	Slit1	slit homolog 1 (Drosophila)	Multiple_Complex
TC0400004139.mm.2	6.88	7.23	-1.27	0.1324	0.9625	Prkcz	protein kinase C, zeta	Multiple_Complex
TC1200000142.mm.2	9.32	9.67	-1.27	0.2166	0.9637	Odc1	ornithine decarboxylase, structural 1	Coding
TC0200001546.mm.2	4.56	4.91	-1.27	0.5639	0.9854	Lmo2	LIM domain only 2	Multiple_Complex
TC0600001436.mm.2	11.53	11.88	-1.27	0.1255	0.9618	Mlf2	myeloid leukemia factor 2	Multiple_Complex
TC1700001628.mm.2	6.77	7.12	-1.27	0.0774	0.9582	E4f1	E4F transcription factor 1	Multiple_Complex
TC0600001435.mm.2	6.58	6.93	-1.27	0.1435	0.9632	A230083G16Rik	RIKEN cDNA A230083G16 gene	Coding
TC0X00001829.mm.2	9.13	9.48	-1.27	0.6345	0.9889	Cybb	cytochrome b-245, beta polypeptide	Multiple_Complex
TC1900001191.mm.2	3.47	3.82	-1.27	0.5735	0.9865	Olfr1504	olfactory receptor 1504	Coding
TC1500000693.mm.2	5.02	5.37	-1.27	0.4268	0.9764	Syngr1	synaptogyrin 1	Coding
TC0600002641.mm.2	6.01	6.36	-1.27	0.211	0.9632	Mxd1	MAX dimerization protein 1	Multiple_Complex
TC0400001637.mm.2	7.32	7.67	-1.27	0.1103	0.9618	Pafah2	platelet-activating factor acetylhydrolase 2	Multiple_Complex
TC0500002879.mm.2	6.94	7.29	-1.27	0.3935	0.9738	Klhl8	kelch-like 8	Multiple_Complex
TC0200001134.mm.2	11.09	11.44	-1.27	0.1762	0.9632	Plekha3	pleckstrin homology domain-containing, family A (phosphoinositide binding specific) member 3	Multiple_Complex
TC0100003719.mm.2	5.08	5.42	-1.27	0.1064	0.9618	Ccdc185	coiled-coil domain containing 185	Coding
TC0100001177.mm.2	6.9	7.25	-1.27	0.2492	0.9648	Rab29	RAB29, member RAS oncogene family	Coding
TC0400003732.mm.2	4.67	5.01	-1.27	0.3318	0.9697	Zfp593	zinc finger protein 593	Multiple_Complex
TC1100003146.mm.2	8.17	8.52	-1.27	0.1468	0.9632	Spns2	spinster homolog 2	Multiple_Complex
TC0900002908.mm.2	7.88	8.22	-1.27	0.6638	0.9891	Mrps22	mitochondrial ribosomal protein S22	Coding
TC0600000131.mm.2	10.96	11.31	-1.27	0.2306	0.9646	Met	met proto-oncogene	Multiple_Complex
TC0600002358.mm.2	4.47	4.82	-1.27	0.098	0.9599	Vmn1r22	vomeronasal 1 receptor 22	Coding
TC1300002161.mm.2	4.49	4.84	-1.27	0.0927	0.9599	Gm3604	predicted gene 3604	Coding
TC1000000479.mm.2	3.03	3.38	-1.27	0.2837	0.9688	Pln	phospholamban	Coding
TC0600001589.mm.2	5.42	5.77	-1.27	0.3079	0.9697	Borcs5	BLOC-1 related complex subunit 5	Coding
TC1400000915.mm.2	4.61	4.96	-1.27	0.0296	0.9219	Prss52	protease, serine 52	Coding
TC1100002706.mm.2	8.39	8.74	-1.27	0.1575	0.9632	Ube2b	ubiquitin-conjugating enzyme E2B	Multiple_Complex
TC1100002511.mm.2	9.77	10.12	-1.27	0.2126	0.9632	Rars	arginyl-tRNA synthetase	Multiple_Complex
TC0300000825.mm.2	4.35	4.7	-1.27	0.2309	0.9646	Sprr2e	small proline-rich protein 2E	Coding
TC0500001842.mm.2	7.61	7.96	-1.27	0.0763	0.9582	Uspl1	ubiquitin specific peptidase like 1	Multiple_Complex
TC1500000139.mm.2	4.58	4.92	-1.27	0.1963	0.9632	Cdh12	cadherin 12	Coding
TC0800002823.mm.2	4.3	4.65	-1.27	0.1039	0.9599	Zdhhc1	zinc finger, DHHC domain containing 1	Coding
TC1200001051.mm.2	10.29	10.64	-1.27	0.0283	0.9219	Glrx5	glutaredoxin 5 homolog (S. cerevisiae)	Coding
TC0900001204.mm.2	8.23	8.58	-1.27	0.0779	0.9582	Xrn1	5-3 exoribonuclease 1; 5'-3' exoribonuclease 1	Multiple_Complex
TC0600003602.mm.2	6.79	7.14	-1.27	0.6352	0.9889	Eif4e3	eukaryotic translation initiation factor 4E member 3	Coding
TC1700001738.mm.2	5.46	5.8	-1.27	0.3075	0.9697	Grm4	glutamate receptor, metabotropic 4	Multiple_Complex
TC0300000957.mm.2	10.42	10.76	-1.27	0.2085	0.9632	Rnf115	ring finger protein 115	Multiple_Complex
TC1200001916.mm.2	7.14	7.48	-1.27	0.193	0.9632	Trmt5	TRM5 tRNA methyltransferase 5	Coding
TC0X00000454.mm.2	4.36	4.71	-1.27	0.3013	0.9697	Stk26	serine/threonine kinase 26	Multiple_Complex
TC1600000109.mm.2	4.21	4.56	-1.27	0.736	0.9923	Rpl39l	ribosomal protein L39-like	Coding
TC1100003161.mm.2	9.76	10.1	-1.27	0.0307	0.9219	Aspa	aspartoacylase	Multiple_Complex
TC0400001413.mm.2	11.48	11.83	-1.27	0.1529	0.9632	Rragc	Ras-related GTP binding C	Multiple_Complex
TC1900000240.mm.2	4.7	5.04	-1.27	0.0797	0.9582	Olfr235	olfactory receptor 235	Coding
TC0600001124.mm.2	3.34	3.69	-1.27	0.0326	0.9308	Gm10234	predicted gene 10234 [Source:MGI Symbol;Acc:MGI:3642207]	Coding
TC0700002165.mm.2	7.37	7.72	-1.27	0.4705	0.9796	Tmem86b	transmembrane protein 86B	Coding
TC0800003047.mm.2	5.9	6.25	-1.27	0.2511	0.9648	Mthfsd	methenyltetrahydrofolate synthetase domain containing	Multiple_Complex
TC0800003202.mm.2	8.47	8.81	-1.27	0.0424	0.9563	Rbm34	RNA binding motif protein 34	Multiple_Complex
TC1900001594.mm.2	11.57	11.92	-1.27	0.4016	0.9747	Ldb1	LIM domain binding 1	Multiple_Complex
TC0400000435.mm.2	5.94	6.29	-1.27	0.3324	0.9697	Rusc2	RUN and SH3 domain containing 2	Multiple_Complex
TC0500000130.mm.2	4.45	4.8	-1.27	0.1094	0.9618	Speer4f1	spermatogenesis associated glutamate (E)-rich protein 4F1	Coding
TC0500000432.mm.2	7.95	8.29	-1.27	0.9076	1	Stx18	syntaxin 18	Multiple_Complex
TC1100004067.mm.2	6.05	6.4	-1.27	0.0466	0.9581	Hid1	HID1 domain containing	Multiple_Complex
TC0700000288.mm.2	3.98	4.33	-1.27	0.0562	0.9582	Fbxo46	F-box protein 46	Multiple_Complex
TC0900002818.mm.2	4.11	4.45	-1.27	0.0492	0.9581	Ankrd34c	ankyrin repeat domain 34C	Coding
TC1000002612.mm.2	9.41	9.76	-1.27	0.0898	0.9599	Rtcb	RNA 2,3-cyclic phosphate and 5-OH ligase; RNA 2',3'-cyclic phosphate and 5'-OH ligase	Multiple_Complex
TC0X00003426.mm.2	7.23	7.58	-1.27	0.3497	0.9697	C1galt1c1	C1GALT1-specific chaperone 1	Coding
TC1700001531.mm.2	4.33	4.68	-1.27	0.1219	0.9618	Vmn2r104	vomeronasal 2, receptor 104	Coding
TC1100003744.mm.2	4.61	4.96	-1.27	0.0428	0.9563	Krtap29-1	keratin associated protein 29-1 [Source:MGI Symbol;Acc:MGI:3652056]	Coding
TC1200001262.mm.2	7.35	7.7	-1.27	0.2386	0.9648	Adssl1	adenylosuccinate synthetase like 1	Coding
TC1100000659.mm.2	6.72	7.07	-1.27	0.0775	0.9582	Mfap3	microfibrillar-associated protein 3	Multiple_Complex
TC0700000260.mm.2	3.27	3.61	-1.27	0.0782	0.9582	Gm5155	predicted gene 5155	Coding
TC1100001164.mm.2	10.43	10.77	-1.27	0.4477	0.9796	Poldip2	polymerase (DNA-directed), delta interacting protein 2	Multiple_Complex
TC1400002856.mm.2	4.09	4.44	-1.27	0.125	0.9618	Gm3383; Gm3194	predicted gene 3383 (Gm3383), mRNA.; predicted gene 3194 [Source:MGI Symbol;Acc:MGI:3781373]; predicted gene 3194	Coding
TC0400001934.mm.2	9.68	10.03	-1.27	0.0869	0.9599	Srm	spermidine synthase	Multiple_Complex
TC0400003707.mm.2	3.99	4.33	-1.27	0.4135	0.9754	Sfn	stratifin	Coding
TC0200002363.mm.2	6.98	7.33	-1.27	0.5627	0.9854	Map1lc3a	microtubule-associated protein 1 light chain 3 alpha	Multiple_Complex
TC1400002487.mm.2	3.59	3.94	-1.27	0.1739	0.9632	Rgcc	regulator of cell cycle	Coding
TC0900001431.mm.2	8	8.34	-1.27	0.3856	0.9738	Shisa5	shisa family member 5	Multiple_Complex
TC1500002206.mm.2	5.65	5.99	-1.27	0.0417	0.9545	Mcrs1	microspherule protein 1	Coding
TC1800000968.mm.2	8.4	8.75	-1.27	0.3751	0.9731	Usp14	ubiquitin specific peptidase 14	Multiple_Complex
TC0X00001729.mm.2	4.22	4.56	-1.27	0.1752	0.9632	Gm21951; Gm14346	predicted gene, 21951; predicted gene 14346	Coding
TC1100003067.mm.2	3.81	4.16	-1.27	0.0659	0.9582	4933402P03Rik	RIKEN cDNA 4933402P03 gene	Coding
TC0500003378.mm.2	4.58	4.92	-1.27	0.1887	0.9632	Limk1	LIM-domain containing, protein kinase	Multiple_Complex
TC1500000485.mm.2	9.65	10	-1.27	0.6344	0.9889	Phf20l1	PHD finger protein 20-like 1	Multiple_Complex
TC1700000036.mm.2	4.64	4.99	-1.27	0.4643	0.9796	Zdhhc14	zinc finger, DHHC domain containing 14	Multiple_Complex
TC0400003613.mm.2	7.29	7.64	-1.27	0.1008	0.9599	Khdrbs1	KH domain containing, RNA binding, signal transduction associated 1	Multiple_Complex
TC0100000027.mm.2	12.58	12.92	-1.27	0.1164	0.9618	Pcmtd1	protein-L-isoaspartate (D-aspartate) O-methyltransferase domain containing 1	Multiple_Complex
TC0600002351.mm.2	11.26	11.6	-1.27	0.187	0.9632	Ppm1k	protein phosphatase 1K (PP2C domain containing)	Multiple_Complex
TC1000000744.mm.2	9.48	9.82	-1.27	0.1283	0.9618	Lss	lanosterol synthase	Multiple_Complex
TC1100001400.mm.2	7.88	8.23	-1.27	0.0193	0.9014	Cox11	cytochrome c oxidase assembly protein 11	Coding
TC0200002783.mm.2	8.69	9.03	-1.27	0.0488	0.9581	Osbpl2	oxysterol binding protein-like 2	Multiple_Complex
TC0X00001787.mm.2	6.84	7.18	-1.27	0.1748	0.9632	Hdac6	histone deacetylase 6	Multiple_Complex
TC0600000350.mm.2	5.29	5.63	-1.27	0.0592	0.9582	Chrm2	cholinergic receptor, muscarinic 2, cardiac	Multiple_Complex
TC0X00002504.mm.2	5.09	5.43	-1.27	0.5979	0.9889	Prkx	protein kinase, X-linked	Multiple_Complex
TC0X00000515.mm.2	3.81	4.15	-1.27	0.012	0.8525	Zfp449	zinc finger protein 449	Coding
TC0900001370.mm.2	4.78	5.12	-1.27	0.3426	0.9697	Tmem115	transmembrane protein 115	Coding
TC0100000947.mm.2	5.87	6.21	-1.27	0.1324	0.9625	D2hgdh	D-2-hydroxyglutarate dehydrogenase	Multiple_Complex
TC0800002039.mm.2	8.26	8.6	-1.27	0.8853	0.9987	Tnks	tankyrase, TRF1-interacting ankyrin-related ADP-ribose polymerase	Multiple_Complex
TC0600003199.mm.2	4.67	5.01	-1.27	0.2927	0.9697	Tulp3	tubby-like protein 3	Multiple_Complex
TC1800000712.mm.2	6.45	6.79	-1.27	0.0963	0.9599	Cep192	centrosomal protein 192	Multiple_Complex
TC1700000625.mm.2	4.96	5.31	-1.27	0.0325	0.9308	H2-Ob	histocompatibility 2, O region beta locus	Multiple_Complex
TC0800000130.mm.2	7.44	7.78	-1.27	0.3767	0.9733	Cdc16	CDC16 cell division cycle 16	Multiple_Complex
TC1700000305.mm.2	4.52	4.86	-1.27	0.1385	0.9632	Vmn2r113	vomeronasal 2, receptor 113	Coding
TC0600003305.mm.2	5.56	5.9	-1.27	0.1323	0.9625	Mansc1	MANSC domain containing 1	Coding
TC1700001887.mm.2	3.78	4.13	-1.27	0.0276	0.9219	B3galt4	UDP-Gal:betaGlcNAc beta 1,3-galactosyltransferase, polypeptide 4	Coding
TC1400000165.mm.2	6.94	7.28	-1.27	0.5552	0.985	Fam149b	family with sequence similarity 149, member B	Multiple_Complex
TC0800001541.mm.2	8.03	8.37	-1.27	0.6645	0.9891	Urb2	URB2 ribosome biogenesis 2 homolog (S. cerevisiae)	Multiple_Complex
TC1900001625.mm.2	3.3	3.64	-1.27	0.3019	0.9697	Calhm3	calcium homeostasis modulator 3 [Source:MGI Symbol;Acc:MGI:3645665]	Coding
TC0200003161.mm.2	4.65	4.99	-1.27	0.1282	0.9618	Gm996	predicted gene 996	Coding
TC0100000632.mm.2	6.11	6.45	-1.27	0.9721	1	Slc11a1	solute carrier family 11 (proton-coupled divalent metal ion transporters), member 1	Multiple_Complex
TC1900000259.mm.2	6.92	7.26	-1.27	0.0735	0.9582	Gm5512	required for meiotic nuclear division 1 pseudogene	Multiple_Complex
TC0500002552.mm.2	5.6	5.94	-1.27	0.2308	0.9646	Gnpda2	glucosamine-6-phosphate deaminase 2	Multiple_Complex
TC0700002827.mm.2	6.18	6.52	-1.27	0.8744	0.9985	Pdcd2l	programmed cell death 2-like	Multiple_Complex
TC1800001655.mm.2	5.05	5.39	-1.27	0.9797	1	Hsbp1l1	heat shock factor binding protein 1-like 1	Multiple_Complex
TC1100001273.mm.2	8.07	8.41	-1.27	0.0874	0.9599	Synrg	synergin, gamma	Multiple_Complex
TC1000002916.mm.2	8.88	9.22	-1.27	0.3946	0.9738	Rab3ip	RAB3A interacting protein	Coding
TC1400001709.mm.2	4.79	5.13	-1.27	0.0916	0.9599	Wdfy4	WD repeat and FYVE domain containing 4	Coding
TC0700002509.mm.2	3.9	4.24	-1.27	0.1273	0.9618	Igsf23	immunoglobulin superfamily, member 23	Coding
TC0900000664.mm.2	11.34	11.69	-1.27	0.1162	0.9618	Ireb2	iron responsive element binding protein 2	Multiple_Complex
TC0500000661.mm.2	7.03	7.37	-1.27	0.2852	0.9688	Guf1	GUF1 GTPase homolog (S. cerevisiae)	Multiple_Complex
TC0800001324.mm.2	3.91	4.25	-1.27	0.0772	0.9582	St3gal2	ST3 beta-galactoside alpha-2,3-sialyltransferase 2	Multiple_Complex
TC0700004351.mm.2	4.34	4.68	-1.27	0.6099	0.9889	Pycard	PYD and CARD domain containing	Coding
TC0700002004.mm.2	8.01	8.35	-1.27	0.1184	0.9618	Mtg1	mitochondrial GTPase 1 homolog (S. cerevisiae)	Multiple_Complex
TC1900000728.mm.2	3.29	3.63	-1.27	0.0466	0.9581	Gsto2	glutathione S-transferase omega 2	Coding
TC0700003801.mm.2	7.03	7.37	-1.27	0.086	0.9599	Gm4980	predicted gene 4980	Coding
TC1900000894.mm.2	13.23	13.57	-1.27	0.3381	0.9697	Ndufv1	NADH dehydrogenase (ubiquinone) flavoprotein 1	Multiple_Complex
TC0200000924.mm.2	8.45	8.79	-1.27	0.3839	0.9738	Psmd14	proteasome (prosome, macropain) 26S subunit, non-ATPase, 14	Multiple_Complex
TC0X00003414.mm.2	3.84	4.18	-1.27	0.2826	0.9688	Ssxb6	synovial sarcoma, X member B, breakpoint 6	Coding
TC0500003194.mm.2	8.27	8.61	-1.27	0.1497	0.9632	Acad12	acyl-Coenzyme A dehydrogenase family, member 12	Coding
TC0200003958.mm.2	3.28	3.62	-1.27	0.1268	0.9618	Olfr1095	olfactory receptor 1095	Coding
TC1900000634.mm.2	8.16	8.5	-1.27	0.2759	0.9687	Entpd7	ectonucleoside triphosphate diphosphohydrolase 7	Multiple_Complex
TC0400003097.mm.2	10.64	10.98	-1.27	0.2854	0.9688	Cyp2j6	cytochrome P450, family 2, subfamily j, polypeptide 6	Coding
TC1100000668.mm.2	6.66	7	-1.27	0.2649	0.9652	Sap30l	SAP30-like	Coding
TC0X00001679.mm.2	3.69	4.03	-1.27	0.1805	0.9632	Gemin8	gem (nuclear organelle) associated protein 8	Multiple_Complex
TC0X00000346.mm.2	3.72	4.06	-1.27	0.3794	0.9738	Rhox4c	reproductive homeobox 4C	Multiple_Complex
TC0200004560.mm.2	5.23	5.57	-1.27	0.9961	1	Zfp661	zinc finger protein 661	Multiple_Complex
TC0X00003412.mm.2	5.03	5.37	-1.26	0.4431	0.9796	Ccdc22	coiled-coil domain containing 22	Multiple_Complex
TC1500002291.mm.2	7.73	8.06	-1.26	0.308	0.9697	Aaas	achalasia, adrenocortical insufficiency, alacrimia	Multiple_Complex
TC0200001342.mm.2	3.86	4.2	-1.26	0.1852	0.9632	Olfr1263	olfactory receptor 1263	Coding
TC0400001034.mm.2	10.52	10.85	-1.26	0.1281	0.9618	Ak4	adenylate kinase 4	Multiple_Complex
TC1800001255.mm.2	7.12	7.46	-1.26	0.2033	0.9632	Lars	leucyl-tRNA synthetase	Coding
TC1100003721.mm.2	4.75	5.09	-1.26	0.6484	0.9889	Gm11937	predicted gene 11937	Coding
TC1400001530.mm.2	3.57	3.91	-1.26	0.1369	0.9632	Kcnk16	potassium channel, subfamily K, member 16	Coding
TC1000000915.mm.2	5.61	5.95	-1.26	0.1862	0.9632	Zfp873	zinc finger protein 873	Coding
TC1700002054.mm.2	3.96	4.3	-1.26	0.1604	0.9632	Olfr93	olfactory receptor 93	Coding
TC0600003500.mm.2	4.24	4.57	-1.26	0.1264	0.9618	Gimap1	GTPase, IMAP family member 1	Multiple_Complex
TC1300000016.mm.2	15.22	15.56	-1.26	0.0734	0.9582	Akr1c14	aldo-keto reductase family 1, member C14	Multiple_Complex
TC1100004284.mm.2	12.19	12.53	-1.26	0.3172	0.9697	Afmid	arylformamidase	Multiple_Complex
TC0700004403.mm.2	3.63	3.97	-1.26	0.3543	0.9704	Cpxm2	carboxypeptidase X 2 (M14 family)	Multiple_Complex
TC1300002269.mm.2	7.23	7.57	-1.26	0.2193	0.9639	Mtrr	5-methyltetrahydrofolate-homocysteine methyltransferase reductase	Coding
TC1400000368.mm.2	5.03	5.37	-1.26	0.0312	0.9219	Anxa8	annexin A8	Coding
TC0100003799.mm.2	5.77	6.11	-1.26	0.0403	0.9516	Tatdn3	TatD DNase domain containing 3	Multiple_Complex
TC1200001761.mm.2	6.85	7.19	-1.26	0.0917	0.9599	Gm2436	PREDICTED: predicted gene 2436 (Gm2436), mRNA.	Coding
TC0700000693.mm.2	10.43	10.77	-1.26	0.6918	0.9905	1600014C10Rik	RIKEN cDNA 1600014C10 gene	Multiple_Complex
TC0200004154.mm.2	3.44	3.77	-1.26	0.1833	0.9632	Tspan18	tetraspanin 18	Multiple_Complex
TC0100001649.mm.2	3.37	3.71	-1.26	0.7696	0.9923	Olfr414	olfactory receptor 414	Coding
TC1100001830.mm.2	10.44	10.78	-1.26	0.6205	0.9889	Amz2	archaelysin family metallopeptidase 2	Multiple_Complex
TC0100001812.mm.2	4.5	4.83	-1.26	0.0303	0.9219	Ush2a	Usher syndrome 2A (autosomal recessive, mild)	Multiple_Complex
TC0300001695.mm.2	9.58	9.92	-1.26	0.0721	0.9582	Armc1	armadillo repeat containing 1	Multiple_Complex
TC1200002122.mm.2	9.47	9.8	-1.26	0.7568	0.9923	Sptlc2	serine palmitoyltransferase, long chain base subunit 2	Multiple_Complex
TC0400003721.mm.2	9.51	9.85	-1.26	0.0715	0.9582	Hmgn2	high mobility group nucleosomal binding domain 2	Multiple_Complex
TC0200005113.mm.2	4.03	4.37	-1.26	0.4085	0.9749	Matn4	matrilin 4	Multiple_Complex
TC1100002269.mm.2	6.6	6.93	-1.26	0.0596	0.9582	Meis1	Meis homeobox 1	Multiple_Complex
TC0700002455.mm.2	4.67	5.01	-1.26	0.0699	0.9582	Psg27	pregnancy-specific glycoprotein 27	Coding
TC0400001318.mm.2	4.01	4.34	-1.26	0.8221	0.9946	Olfr1331	olfactory receptor 1331	Coding
TC0600001793.mm.2	10.56	10.9	-1.26	0.1873	0.9632	Tfpi2	tissue factor pathway inhibitor 2	Coding
TC0300002730.mm.2	7.65	7.99	-1.26	0.7893	0.9923	Ampd2	adenosine monophosphate deaminase 2	Multiple_Complex
TC0200005516.mm.2	5.66	6	-1.26	0.0354	0.9402	Tmem189	transmembrane protein 189	Multiple_Complex
TC0900002063.mm.2	3.66	4	-1.26	0.0392	0.9402	Olfr918	olfactory receptor 918	Coding
TC0200003939.mm.2	4.34	4.68	-1.26	0.0439	0.9563	Olfr1065	olfactory receptor 1065	Coding
TC0500003480.mm.2	4.7	5.04	-1.26	0.2131	0.9632	1700123K08Rik	RIKEN cDNA 1700123K08 gene	Coding
TC0300002565.mm.2	4.71	5.05	-1.26	0.0485	0.9581	Hsd3b1	hydroxy-delta-5-steroid dehydrogenase, 3 beta- and steroid delta-isomerase 1	Coding
TC0600001802.mm.2	5.69	6.02	-1.26	0.104	0.9599	Sgce	sarcoglycan, epsilon	Multiple_Complex
TC1800000318.mm.2	10.85	11.19	-1.26	0.2631	0.9648	Ube2d2a	ubiquitin-conjugating enzyme E2D 2A	Coding
TC0400001642.mm.2	3.82	4.16	-1.26	0.1545	0.9632	Aunip	aurora kinase A and ninein interacting protein	Coding
TC1500000142.mm.2	5.73	6.06	-1.26	0.1669	0.9632	Cdh18	cadherin 18	Multiple_Complex
TC1100001640.mm.2	7.55	7.89	-1.26	0.258	0.9648	Coasy	Coenzyme A synthase	Multiple_Complex
TC0900000196.mm.2	5.95	6.29	-1.26	0.0934	0.9599	Qtrt1	queuine tRNA-ribosyltransferase 1	Coding
TC0700002173.mm.2	6.15	6.48	-1.26	0.4898	0.9797	Ube2s	ubiquitin-conjugating enzyme E2S	Coding
TC1400000541.mm.2	7.01	7.35	-1.26	0.1956	0.9632	Ap5m1	adaptor-related protein complex 5, mu 1 subunit	Coding
TC1700001313.mm.2	7.65	7.99	-1.26	0.0446	0.9565	Msh2	mutS homolog 2 (E. coli)	Multiple_Complex
TC1100001033.mm.2	5.07	5.4	-1.26	0.4071	0.9747	Zfp616	zinc finger protein 616	Multiple_Complex
TC0200001204.mm.2	5.61	5.95	-1.26	0.7112	0.9921	Fam171b	family with sequence similarity 171, member B	Multiple_Complex
TC1900000232.mm.2	7.31	7.65	-1.26	0.2319	0.9646	Mrpl16	mitochondrial ribosomal protein L16	Multiple_Complex
TC0400002515.mm.2	5.4	5.73	-1.26	0.5893	0.9889	Pigo	phosphatidylinositol glycan anchor biosynthesis, class O	Multiple_Complex
TC0300000987.mm.2	4.63	4.97	-1.26	0.2834	0.9688	Wars2	tryptophanyl tRNA synthetase 2 (mitochondrial)	Multiple_Complex
TC0900003337.mm.2	8.16	8.49	-1.26	0.1901	0.9632	Ip6k1	inositol hexaphosphate kinase 1	Multiple_Complex
TC0700000512.mm.2	5.14	5.48	-1.26	0.0537	0.9581	Rinl	Ras and Rab interactor-like	Coding
TC1300002774.mm.2	4.21	4.54	-1.26	0.0808	0.9582	Zfp456	zinc finger protein 456	Coding
TC0300003023.mm.2	7.39	7.73	-1.26	0.537	0.9836	Rap1gds1	RAP1, GTP-GDP dissociation stimulator 1	Coding
TC1000001498.mm.2	6.12	6.46	-1.26	0.0544	0.9582	BC048403	cDNA sequence BC048403	Multiple_Complex
TC0500000417.mm.2	5.58	5.92	-1.26	0.3046	0.9697	Ppp2r2c	protein phosphatase 2, regulatory subunit B, gamma	Multiple_Complex
TC1000001804.mm.2	4.05	4.39	-1.26	0.0499	0.9581	Ect2l	epithelial cell transforming sequence 2 oncogene-like	Multiple_Complex
TC0X00003236.mm.2	12.3	12.64	-1.26	0.934	1	Sat1	spermidine/spermine N1-acetyl transferase 1	Multiple_Complex
TC0700001281.mm.2	3.03	3.36	-1.26	0.3185	0.9697	Ccdc89	coiled-coil domain containing 89	Coding
TC1500001585.mm.2	11.56	11.89	-1.26	0.0101	0.8525	Mtss1	metastasis suppressor 1	Multiple_Complex
TC0800001124.mm.2	7.97	8.31	-1.26	0.0974	0.9599	Polr2c	polymerase (RNA) II (DNA directed) polypeptide C	Coding
TC1700001105.mm.2	4.98	5.32	-1.26	0.5674	0.9859	Epb41l3	erythrocyte membrane protein band 4.1 like 3	Multiple_Complex
TC0100001438.mm.2	4.06	4.39	-1.26	0.0958	0.9599	Astn1	astrotactin 1	Coding
TC0X00002050.mm.2	8.34	8.67	-1.26	0.5402	0.9847	C330007P06Rik	RIKEN cDNA C330007P06 gene	Multiple_Complex
TC0200004619.mm.2	10.92	11.25	-1.26	0.1098	0.9618	Idh3b	isocitrate dehydrogenase 3 (NAD+) beta	Multiple_Complex
TC1700000563.mm.2	7.15	7.49	-1.26	0.1994	0.9632	Cyp4f17	cytochrome P450, family 4, subfamily f, polypeptide 17	Coding
TC1400000310.mm.2	7.52	7.85	-1.26	0.392	0.9738	Sfmbt1	Scm-like with four mbt domains 1	Multiple_Complex
TC0700002769.mm.2	3.9	4.24	-1.26	0.1233	0.9618	Zbtb32	zinc finger and BTB domain containing 32	Multiple_Complex
TC0800001851.mm.2	5.74	6.07	-1.26	0.2764	0.9687	AY761184	cDNA sequence AY761184	Coding
TC0100003549.mm.2	5.95	6.29	-1.26	0.3629	0.973	Ly9	lymphocyte antigen 9	Multiple_Complex
TC0200002177.mm.2	8.66	8.99	-1.26	0.1851	0.9632	Kiz	kizuna centrosomal protein	Multiple_Complex
TSUnmapped00000044.mm.2	5.01	5.34	-1.26	0.1113	0.9618	Rora	RAR-related orphan receptor alpha	Coding
TC0Y00000235.mm.2	10.97	11.31	-1.26	0.2745	0.9687	Ddx3y	DEAD (Asp-Glu-Ala-Asp) box polypeptide 3, Y-linked	Multiple_Complex
TC0400004218.mm.2	5.44	5.78	-1.26	0.0804	0.9582	Ccdc24	coiled-coil domain containing 24	Multiple_Complex
TC0100003857.mm.2	4.03	4.36	-1.26	0.1239	0.9618	Cr2	complement receptor 2	Coding
TC0800000133.mm.2	7.23	7.57	-1.26	0.4852	0.9796	Champ1	chromosome alignment maintaining phosphoprotein 1	Multiple_Complex
TC1100003700.mm.2	5.08	5.41	-1.26	0.5262	0.9836	Krt24	keratin 24	Coding
TC1800000789.mm.2	4.76	5.09	-1.26	0.0832	0.9599	Cfap53	cilia and flagella associated protein 53	Multiple_Complex
TC0400000873.mm.2	6.37	6.71	-1.26	0.041	0.9545	Acer2	alkaline ceramidase 2	Multiple_Complex
TC1000001626.mm.2	6.3	6.64	-1.26	0.2558	0.9648	Itga7	integrin alpha 7	Coding
TC1300000298.mm.2	3.85	4.18	-1.26	0.8533	0.9982	Prl3a1	prolactin family 3, subfamily a, member 1	Coding
TC0900002179.mm.2	7.62	7.95	-1.26	0.104	0.9599	Tmem25	transmembrane protein 25	Multiple_Complex
TC1000000286.mm.2	5.12	5.45	-1.26	0.1251	0.9618	Trdn	triadin	Multiple_Complex
TC0100001909.mm.2	8.68	9.01	-1.26	0.1335	0.9632	Mrpl15	mitochondrial ribosomal protein L15	Multiple_Complex
TC1700000707.mm.2	4.92	5.25	-1.26	0.1315	0.9625	Ppp1r18	protein phosphatase 1, regulatory subunit 18	Coding
TC0100000295.mm.2	10.71	11.04	-1.26	0.1368	0.9632	Il1r1	interleukin 1 receptor, type I	Coding
TC0500001635.mm.2	7.15	7.48	-1.26	0.2434	0.9648	Ppp1r35	protein phosphatase 1, regulatory subunit 35	Multiple_Complex
TC1700001869.mm.2	5.19	5.52	-1.26	0.9555	1	Zfp81	zinc finger protein 81	Multiple_Complex
TC0500000096.mm.2	4.46	4.79	-1.26	0.524	0.9836	Pclo	piccolo (presynaptic cytomatrix protein)	Multiple_Complex
TC1500002118.mm.2	3.87	4.2	-1.26	0.2273	0.9646	Nell2	NEL-like 2	Coding
TC1500000543.mm.2	5.81	6.15	-1.26	0.1571	0.9632	Them6	thioesterase superfamily member 6	Coding
TC0400000294.mm.2	3.6	3.93	-1.26	0.4948	0.9798	Cnr1	cannabinoid receptor 1 (brain)	Multiple_Complex
TC0900000096.mm.2	7.9	8.24	-1.26	0.2283	0.9646	Fam76b	family with sequence similarity 76, member B	Multiple_Complex
TC0500000878.mm.2	5.34	5.67	-1.26	0.2625	0.9648	Shroom3	shroom family member 3	Multiple_Complex
TC1000000171.mm.2	8.22	8.55	-1.26	0.1611	0.9632	Sgk1	serum/glucocorticoid regulated kinase 1	Multiple_Complex
TC0600001008.mm.2	5.36	5.69	-1.26	0.0911	0.9599	Bmp10	bone morphogenetic protein 10	Coding
TC0800001432.mm.2	4.36	4.69	-1.26	0.1329	0.9626	Crispld2	cysteine-rich secretory protein LCCL domain containing 2	Multiple_Complex
TC0200002084.mm.2	6.93	7.26	-1.26	0.3903	0.9738	Btbd3	BTB (POZ) domain containing 3	Multiple_Complex
TC0100002762.mm.2	5.84	6.17	-1.26	0.6677	0.9891	Kcnj13	potassium inwardly-rectifying channel, subfamily J, member 13	Coding
TC1200001277.mm.2	5.92	6.26	-1.26	0.0369	0.9402	Pacs2	phosphofurin acidic cluster sorting protein 2	Multiple_Complex
TC0500002577.mm.2	4.97	5.3	-1.26	0.1129	0.9618	Gm5868	predicted gene 5868	Coding
TC1500002214.mm.2	5.08	5.41	-1.26	0.2592	0.9648	Faim2	Fas apoptotic inhibitory molecule 2	Coding
TC0900000892.mm.2	10.09	10.42	-1.26	0.162	0.9632	Rora	RAR-related orphan receptor alpha	Multiple_Complex
TC1100002071.mm.2	4.13	4.46	-1.26	0.1676	0.9632	Ptchd3	patched domain containing 3	Multiple_Complex
TC1600000972.mm.2	6.48	6.82	-1.26	0.3023	0.9697	Gm10061	predicted gene 10061 [Source:MGI Symbol;Acc:MGI:3642175]	Coding
TC0Y00000133.mm.2	4.38	4.72	-1.26	0.422	0.976	Gm21800	predicted gene, 21800 [Source:MGI Symbol;Acc:MGI:5433964]	Coding
TC1900000517.mm.2	7.98	8.31	-1.26	0.034	0.9402	Pcgf5	polycomb group ring finger 5	Multiple_Complex
TC0700000804.mm.2	5.11	5.44	-1.26	0.5656	0.9859	Lrrc4b	leucine rich repeat containing 4B	Coding
TC0700004182.mm.2	3.7	4.03	-1.26	0.9831	1	Gp2	glycoprotein 2 (zymogen granule membrane)	Coding
[truncated: 20,211 more rows]
