# Supplementary material for: Hepatic transcriptome and DNA methylation patterns following perinatal and chronic BPS exposure in male mice
Source: BMC Genomics. 2020 Dec 9;21:881. doi: 10.1186/s12864-020-07294-3 (PMC7727143; doi:10.1186/s12864-020-07294-3)
Supplement: Supplementary file 11 — Additional file 11. Complete list of DMR in exons and promoters after RRBS analysis. [file 12864_2020_7294_MOESM11_ESM.xlsx]

## Sheet: BPS vs control_DMR_ exon
seqnames	start	end	width	strand	pvalue	qvalue	meth.diff	annot.seqnames	annot.start	annot.end	annot.width	annot.strand	annot.id	annot.tx_id	annot.gene_id	annot.symbol	annot.type
chr1	15312661	15312661	1	+	6.35151077528839e-07	2.66930597650777e-05	-29.9173427215674	chr1	15312452	15313030	579	+	exon:809	uc007aje.1	98741	Kcnb2	mm10_genes_exons
chr1	20935354	20935354	1	+	1.61840263559888e-08	1.52458525269302e-06	-26.5864661654135	chr1	20934582	20938756	4175	+	exon:970	uc007ald.1	74229	Paqr8	mm10_genes_exons
chr1	20935354	20935354	1	+	1.61840263559888e-08	1.52458525269302e-06	-26.5864661654135	chr1	20934624	20935688	1065	+	exon:974	uc033fig.1	NA	NA	mm10_genes_exons
chr1	22398623	22398623	1	-	3.76769421095357e-09	4.83969386159568e-07	-27.0477975632615	chr1	22398599	22398781	183	-	exon:16504	uc029qni.1	116837	Rims1	mm10_genes_exons
chr1	24195288	24195288	1	+	1.16720048685956e-05	0.000248394082916914	26.1904761904762	chr1	24195203	24195457	255	+	exon:1077	uc007amp.3	12839	Col9a1	mm10_genes_exons
chr1	24195441	24195441	1	-	3.11067721069026e-06	9.02850720367767e-05	30.3948942959713	chr1	24195203	24195457	255	+	exon:1077	uc007amp.3	12839	Col9a1	mm10_genes_exons
chr1	24323020	24323020	1	+	2.38363011722041e-07	1.25188092857442e-05	26.1945185544506	chr1	24322939	24323028	90	-	exon:16695	uc011wir.1	12823	Col19a1	mm10_genes_exons
chr1	34189334	34189334	1	-	7.19116927010005e-07	2.94235808073927e-05	-27.2108843537415	chr1	34187972	34193263	5292	+	exon:1245	uc007aon.2	13518	Dst	mm10_genes_exons
chr1	34722941	34722941	1	+	2.21693897955343e-09	3.16664574821612e-07	25.0099896108048	chr1	34721704	34724301	2598	+	exon:1624	uc007ape.1	NA	NA	mm10_genes_exons
chr1	34722941	34722941	1	+	2.21693897955343e-09	3.16664574821612e-07	25.0099896108048	chr1	34721924	34725159	3236	+	exon:1625	uc007apf.1	226970	Arhgef4	mm10_genes_exons
chr1	35879892	35879892	1	-	7.85010354171869e-05	0.00104993656959594	-25.5490578297596	chr1	35879845	35879972	128	+	exon:1674	uc007apm.1	NA	NA	mm10_genes_exons
chr1	36367973	36367973	1	+	4.77266931528313e-06	0.000125541306526255	31.1912225705329	chr1	36367750	36368014	265	-	exon:17203	uc011wji.1	226976	Kansl3	mm10_genes_exons
chr1	36550100	36550100	1	-	5.931836967122e-06	0.000148247698845094	-26.9949066213922	chr1	36548639	36550368	1730	-	exon:17388	uc007aqq.4	20353	Sema4c	mm10_genes_exons
chr1	36555952	36555952	1	+	1.83772991883823e-06	6.04952761202299e-05	-39.5585738539898	chr1	36555932	36556080	149	-	exon:17375	uc007aqq.4	20353	Sema4c	mm10_genes_exons
chr1	36555983	36555983	1	+	1.11986931165805e-05	0.000240731573530291	-35.9083191850594	chr1	36555932	36556080	149	-	exon:17375	uc007aqq.4	20353	Sema4c	mm10_genes_exons
chr1	43032949	43032949	1	+	1.82217826847661e-12	1.09897501932616e-09	-25.7425742574257	chr1	43031952	43035449	3498	+	exon:2601	uc007avd.2	93690	Gpr45	mm10_genes_exons
chr1	43032949	43032949	1	+	1.82217826847661e-12	1.09897501932616e-09	-25.7425742574257	chr1	43032199	43033320	1122	+	exon:2602	uc033fiy.1	NA	NA	mm10_genes_exons
chr1	58307414	58307414	1	+	0.000126138927498372	0.00150030840496651	25.9273927392739	chr1	58307350	58307442	93	+	exon:3713	uc007bbp.1	213043	Aox2	mm10_genes_exons
chr1	58354352	58354352	1	-	9.52390492146404e-06	0.000212522228145339	27.0909948137671	chr1	58354310	58354498	189	+	exon:3730	uc007bbp.1	213043	Aox2	mm10_genes_exons
chr1	60991526	60991526	1	+	0.000102168603570768	0.00127839815788553	33.4415584415584	chr1	60989479	60991963	2485	+	exon:4297	uc057auq.1	NA	NA	mm10_genes_exons
chr1	63163683	63163683	1	-	3.45286436851009e-10	7.3425419950994e-08	-38.0063626723224	chr1	63163667	63163852	186	-	exon:19575	uc007bfu.2	227197	Ndufs1	mm10_genes_exons
chr1	64735177	64735177	1	+	9.24249710041969e-09	9.81306664444097e-07	-27.2665935734166	chr1	64730558	64736853	6296	-	exon:19721	uc007bgy.1	14367	Fzd5	mm10_genes_exons
chr1	64735177	64735177	1	+	9.24249710041969e-09	9.81306664444097e-07	-27.2665935734166	chr1	64734843	64736600	1758	-	exon:19724	uc033fjh.1	NA	NA	mm10_genes_exons
chr1	66644282	66644282	1	-	2.82693660400018e-14	3.86353500740881e-11	-40.5190428041793	chr1	66644272	66644452	181	+	exon:4934	uc007bih.2	329178	Unc80	mm10_genes_exons
chr1	70726358	70726358	1	-	1.47603162470463e-10	3.73204011205489e-08	-27.673434856176	chr1	70725715	70726438	724	+	exon:5081	uc007bjj.1	320460	Vwc2l	mm10_genes_exons
chr1	71645573	71645573	1	+	1.71159220027714e-14	2.54884246006438e-11	-32.9896907216495	chr1	71645547	71645702	156	-	exon:20096	uc007bju.2	14268	Fn1	mm10_genes_exons
chr1	72264812	72264812	1	+	1.14698439502711e-05	0.000245120660388931	-28.125	chr1	72264743	72264892	150	+	exon:5145	uc007bkh.1	NA	NA	mm10_genes_exons
chr1	74571559	74571559	1	-	6.19766965567585e-12	2.91844096815431e-09	-25.9842519685039	chr1	74569679	74572583	2905	-	exon:20742	uc007bml.2	77264	Zfp142	mm10_genes_exons
chr1	74594259	74594259	1	+	6.62266436738005e-07	2.758100726469e-05	-29.906279813682	chr1	74593748	74594402	655	-	exon:20777	uc007bms.3	57751	Rnf25	mm10_genes_exons
chr1	74793495	74793495	1	+	1.07598642271798e-06	4.00752457352573e-05	25.1283826668975	chr1	74793363	74793625	263	+	exon:5650	uc007bnf.2	22409	Wnt10a	mm10_genes_exons
chr1	74926634	74926634	1	-	9.48066867225947e-11	2.64008452587068e-08	-27.9306549257017	chr1	74926431	74926696	266	-	exon:20835	uc007bnj.1	241116	Cfap65	mm10_genes_exons
chr1	75375380	75375380	1	+	1.50787934295204e-05	0.000302092281208813	-27.0086686505369	chr1	75375297	75375833	537	+	exon:5841	uc007boz.1	11790	Speg	mm10_genes_exons
chr1	75477322	75477322	1	+	6.34259049289192e-08	4.43059301162277e-06	-31.3620071684588	chr1	75477245	75478746	1502	-	exon:21208	uc007bph.1	74241	Chpf	mm10_genes_exons
chr1	75477642	75477642	1	-	9.04177629174669e-09	9.64498741148263e-07	27.027027027027	chr1	75477245	75478746	1502	-	exon:21208	uc007bph.1	74241	Chpf	mm10_genes_exons
chr1	75480276	75480276	1	-	1.27058693818813e-05	0.000265061395340727	25.2645502645503	chr1	75480193	75480397	205	+	exon:5989	uc007bpl.2	319998	Tmem198	mm10_genes_exons
chr1	78102771	78102771	1	+	2.07200321078341e-07	1.12108847309065e-05	39.5356895356895	chr1	78101267	78103574	2308	-	exon:21310	uc007bqb.2	18505	Pax3	mm10_genes_exons
chr1	87148011	87148011	1	-	7.35551138746593e-05	0.000999684848872672	-27.4620829120324	chr1	87147655	87148086	432	-	exon:22164	uc007bwd.1	13599	Ecel1	mm10_genes_exons
chr1	87148052	87148052	1	+	2.23947752990229e-07	1.19196861650686e-05	31.0536522301228	chr1	87147655	87148086	432	-	exon:22164	uc007bwd.1	13599	Ecel1	mm10_genes_exons
chr1	87184802	87184802	1	+	6.78948088742381e-08	4.68639136306073e-06	27.9433352906635	chr1	87184753	87184942	190	+	exon:7033	uc007bwe.3	69453	Prss56	mm10_genes_exons
chr1	87188004	87188004	1	+	2.22275773358931e-06	6.98306334537748e-05	25.503355704698	chr1	87187945	87188405	461	+	exon:7042	uc007bwe.3	69453	Prss56	mm10_genes_exons
chr1	87510246	87510246	1	-	1.04479732763061e-05	0.000228084358097361	-25.53911205074	chr1	87510093	87510362	270	-	exon:22186	uc007bwx.2	53972	Ngef	mm10_genes_exons
chr1	87510325	87510325	1	+	5.11196528086084e-10	9.92633137376048e-08	-29	chr1	87510093	87510362	270	-	exon:22186	uc007bwx.2	53972	Ngef	mm10_genes_exons
chr1	92919913	92919913	1	+	4.66439309233202e-07	2.10559461053516e-05	-25.0286631506535	chr1	92919562	92920585	1024	+	exon:8161	uc007cbw.2	108657	Rnpepl1	mm10_genes_exons
chr1	93297853	93297853	1	+	5.39934089651833e-11	1.67131447124776e-08	-40.9156785243742	chr1	93296299	93298927	2629	+	exon:8270	uc057avb.1	NA	NA	mm10_genes_exons
chr1	93403982	93403982	1	+	2.3433479660983e-06	7.27266891235208e-05	26.8665158371041	chr1	93402950	93404304	1355	+	exon:8306	uc007cdw.2	404545	Ano7	mm10_genes_exons
chr1	106542231	106542231	1	-	6.86336874569149e-08	4.72640686210739e-06	29.3665950505292	chr1	106541945	106542439	495	+	exon:8882	uc007cgx.1	NA	NA	mm10_genes_exons
chr1	106542231	106542231	1	-	6.86336874569149e-08	4.72640686210739e-06	29.3665950505292	chr1	106538176	106543398	5223	-	exon:23451	uc007cgw.3	12043	Bcl2	mm10_genes_exons
chr1	106712597	106712597	1	+	5.55846550097519e-10	1.05994656828797e-07	37.1290545203589	chr1	106712305	106714290	1986	-	exon:23450	uc007cgw.3	12043	Bcl2	mm10_genes_exons
chr1	127491122	127491122	1	+	1.01887564007775e-09	1.70981095399378e-07	30.8761415525114	chr1	127490342	127491660	1319	-	exon:24007	uc007cku.1	72160	Tmem163	mm10_genes_exons
chr1	130210270	130210270	1	-	2.57047062898855e-06	7.80935169258442e-05	-30.3093964858671	chr1	130210241	130210328	88	+	exon:9691	uc007clv.2	210417	Thsd7b	mm10_genes_exons
chr1	130697895	130697895	1	-	1.42030718351935e-06	4.96910013938343e-05	-34.2465753424657	chr1	130697017	130698085	1069	-	exon:24296	uc007cme.2	18640	Pfkfb2	mm10_genes_exons
chr1	130841607	130841607	1	+	6.3758972030448e-09	7.33518829419175e-07	41.9854280510018	chr1	130841497	130841841	345	+	exon:9727	uc011wrk.1	18703	Pigr	mm10_genes_exons
chr1	131196322	131196322	1	+	0.000854567580047031	0.00621810719825694	-25.7142857142857	chr1	131195440	131200098	4659	-	exon:24436	uc056ydv.1	NA	NA	mm10_genes_exons
chr1	131199380	131199380	1	-	2.97908585958584e-09	4.02674523682352e-07	-27	chr1	131195440	131200098	4659	-	exon:24436	uc056ydv.1	NA	NA	mm10_genes_exons
chr1	131199391	131199391	1	-	2.97908585958584e-09	4.02674523682352e-07	-27	chr1	131195440	131200098	4659	-	exon:24436	uc056ydv.1	NA	NA	mm10_genes_exons
chr1	131199403	131199403	1	-	2.54200170430153e-12	1.42670102144485e-09	-36	chr1	131195440	131200098	4659	-	exon:24436	uc056ydv.1	NA	NA	mm10_genes_exons
chr1	131599536	131599536	1	-	0.000607771475407754	0.00483588045619151	-25.027808676307	chr1	131599114	131600671	1558	+	exon:9833	uc007cnl.1	26361	Avpr1b	mm10_genes_exons
chr1	132331425	132331425	1	-	0.000286795194586703	0.00277029123313921	-28.8235294117647	chr1	132331321	132333488	2168	+	exon:10007	uc007coo.2	74137	Nuak2	mm10_genes_exons
chr1	132939199	132939199	1	-	1.0424351562271e-21	2.70886383649451e-17	-52.3432801295397	chr1	132936981	132940005	3025	+	exon:10093	uc007cpi.2	16980	Lrrn2	mm10_genes_exons
chr1	132939199	132939199	1	-	1.0424351562271e-21	2.70886383649451e-17	-52.3432801295397	chr1	132937199	132939391	2193	+	exon:10094	uc033flc.1	NA	NA	mm10_genes_exons
chr1	133256341	133256341	1	+	6.64293078798136e-12	3.07842495638116e-09	33.9525775378427	chr1	133256108	133257159	1052	-	exon:24895	uc007cpw.2	100502933	Gm19461	mm10_genes_exons
chr1	133383621	133383621	1	-	5.73614497927299e-11	1.75157478718843e-08	31.8840579710145	chr1	133382300	133383924	1625	-	exon:24907	uc007cqj.1	20668	Sox13	mm10_genes_exons
chr1	134234235	134234235	1	-	2.93386810970377e-05	0.000500241245544889	28.2064384261625	chr1	134234015	134235457	1443	-	exon:25140	uc007crj.2	11539	Adora1	mm10_genes_exons
chr1	134987644	134987644	1	-	2.09283448309329e-06	6.66718561292874e-05	-26.0843300712819	chr1	134986353	134988191	1839	-	exon:25333	uc007csq.1	329252	Lgr6	mm10_genes_exons
chr1	135766836	135766836	1	+	3.43322439313092e-05	0.000562856063325349	-32.7743406056659	chr1	135766085	135766894	810	+	exon:10588	uc007ctq.2	27280	Phlda3	mm10_genes_exons
chr1	135984285	135984285	1	-	2.80907529240747e-10	6.21775218450952e-08	-34.3345543345543	chr1	135984214	135984309	96	-	exon:25706	uc011wst.1	226438	Igfn1	mm10_genes_exons
chr1	136172815	136172815	1	-	6.90732484320735e-06	0.000166467148296463	30.7692307692308	chr1	136172803	136173002	200	+	exon:10959	uc007cul.1	16565	Kif21b	mm10_genes_exons
chr1	136174906	136174906	1	-	1.08454041068083e-06	4.03129049975064e-05	-28.1678657074341	chr1	136174037	136178014	3978	+	exon:10960	uc007cul.1	16565	Kif21b	mm10_genes_exons
chr1	136175990	136175990	1	+	6.61578693680667e-10	1.21819182595107e-07	-35.3246753246753	chr1	136174037	136178014	3978	+	exon:10960	uc007cul.1	16565	Kif21b	mm10_genes_exons
chr1	150407493	150407493	1	-	3.39365578640826e-07	1.64782124726738e-05	-34.2808474395827	chr1	150407490	150407577	88	+	exon:11377	uc007cyb.2	108989	Tpr	mm10_genes_exons
chr1	150407533	150407533	1	-	3.04613371037984e-05	0.000514588604829957	-29.6923240711168	chr1	150407490	150407577	88	+	exon:11377	uc007cyb.2	108989	Tpr	mm10_genes_exons
chr1	153425465	153425465	1	+	1.61791466766919e-10	4.00695772209821e-08	-30.4429678848283	chr1	153425209	153425586	378	+	exon:11799	uc007czx.1	71836	Shcbp1l	mm10_genes_exons
chr1	153425583	153425583	1	-	1.38495390861835e-05	0.000283213093458568	-33.1568682084146	chr1	153425209	153425586	378	+	exon:11799	uc007czx.1	71836	Shcbp1l	mm10_genes_exons
chr1	154725810	154725810	1	-	2.49643702112162e-07	1.29640721428289e-05	-27.3677964844619	chr1	154725651	154725920	270	-	exon:26934	uc007dav.1	12290	Cacna1e	mm10_genes_exons
chr1	155225984	155225984	1	+	1.47715390631416e-06	5.11853929042159e-05	-26.0504201680672	chr1	155224911	155226448	1538	-	exon:27010	uc007dbe.1	NA	NA	mm10_genes_exons
chr1	155778643	155778643	1	+	2.37309627044869e-09	3.34420365751999e-07	29.6546052631579	chr1	155778155	155778851	697	-	exon:27071	uc007dbo.1	104009	Qsox1	mm10_genes_exons
chr1	158249361	158249361	1	+	8.32098129513953e-08	5.49849633936544e-06	26.1714511196606	chr1	158249289	158249511	223	-	exon:27592	uc007ddp.2	240843	Brinp2	mm10_genes_exons
chr1	158295585	158295585	1	-	1.52252523873461e-07	8.78793392492824e-06	25.9276437847866	chr1	158295426	158295770	345	-	exon:27588	uc007ddp.2	240843	Brinp2	mm10_genes_exons
chr1	160085208	160085208	1	+	4.70695550634384e-10	9.31388367135438e-08	-28.5250557922499	chr1	160085032	160086168	1137	-	exon:27654	uc007dee.2	329278	Tnn	mm10_genes_exons
chr1	160126431	160126431	1	+	9.61173688973342e-11	2.66741336701036e-08	34.1722255912674	chr1	160126332	160126595	264	-	exon:27640	uc007dee.2	329278	Tnn	mm10_genes_exons
chr1	160147558	160147558	1	+	3.17929703166295e-11	1.09281698122262e-08	-30.0065832784727	chr1	160147447	160147888	442	-	exon:27634	uc007dee.2	329278	Tnn	mm10_genes_exons
chr1	160147571	160147571	1	+	4.16435821925267e-09	5.2391521030143e-07	-27.0931449502878	chr1	160147447	160147888	442	-	exon:27634	uc007dee.2	329278	Tnn	mm10_genes_exons
chr1	160989530	160989530	1	-	3.240034759164e-09	4.30446265912838e-07	26.2350552673133	chr1	160989379	160989748	370	+	exon:12264	uc007dem.2	11905	Serpinc1	mm10_genes_exons
chr1	160989573	160989573	1	-	1.79393349592207e-12	1.08601084195325e-09	33.7619369877434	chr1	160989379	160989748	370	+	exon:12264	uc007dem.2	11905	Serpinc1	mm10_genes_exons
chr1	164287582	164287582	1	+	2.17399128693535e-07	1.16480757517764e-05	-27.6308539944904	chr1	164287507	164287847	341	+	exon:12579	uc007dif.2	74895	Ccdc181	mm10_genes_exons
chr1	166238574	166238574	1	-	2.4871391973832e-07	1.29261208965818e-05	39.8962194217939	chr1	166238535	166238744	210	-	exon:28569	uc007dkk.1	98558	Mael	mm10_genes_exons
chr1	166309448	166309448	1	-	2.65894134836602e-09	3.67185023139049e-07	-25.2494873547505	chr1	166308847	166309543	697	+	exon:12861	uc011wvd.1	100039795	Ildr2	mm10_genes_exons
chr1	170682032	170682032	1	-	7.34286904783351e-10	1.31905807074987e-07	-47.593984962406	chr1	170681724	170682789	1066	+	exon:13016	uc007dmi.2	320078	Olfml2b	mm10_genes_exons
chr1	171057783	171057783	1	-	2.25310774146643e-06	7.05538126048085e-05	-27.3152528119416	chr1	171057691	171058052	362	-	exon:28965	uc007dmy.2	14131	Fcgr3	mm10_genes_exons
chr1	171160060	171160060	1	+	3.43153626959098e-09	4.51102227753771e-07	27.4895884370407	chr1	171159942	171161130	1189	+	exon:13047	uc007dnc.2	17528	Mpz	mm10_genes_exons
chr1	171160148	171160148	1	-	4.28626636923312e-06	0.000115586854263601	32.0697259267038	chr1	171159942	171161130	1189	+	exon:13047	uc007dnc.2	17528	Mpz	mm10_genes_exons
chr1	171220384	171220384	1	+	3.32122813583617e-06	9.50052831468825e-05	-33.601453035807	chr1	171220301	171220423	123	-	exon:29008	uc007dni.1	641376	Tomm40l	mm10_genes_exons
chr1	171251243	171251243	1	+	1.04403656759739e-08	1.07991849996818e-06	32.0300751879699	chr1	171250422	171251469	1048	+	exon:13112	uc007dnn.1	240913	Adamts4	mm10_genes_exons
chr1	171285438	171285438	1	+	3.92619765400256e-10	8.10855274254352e-08	-32.5906816760475	chr1	171284463	171286970	2508	-	exon:29108	uc007dnv.2	30941	Usp21	mm10_genes_exons
chr1	171285453	171285453	1	-	2.3883400840453e-07	1.25386571964209e-05	33.4558823529412	chr1	171284463	171286970	2508	-	exon:29108	uc007dnv.2	30941	Usp21	mm10_genes_exons
chr1	171286913	171286913	1	-	0.000115475183368306	0.00140289818615903	-26.3410502540937	chr1	171286350	171286970	621	-	exon:29067	uc011wwa.1	30941	Usp21	mm10_genes_exons
chr1	171286919	171286919	1	-	0.000148805984328714	0.0016963124794115	-27.1880293619424	chr1	171286350	171286970	621	-	exon:29067	uc011wwa.1	30941	Usp21	mm10_genes_exons
chr1	171389252	171389252	1	+	3.71766129288568e-10	7.7770231697317e-08	36.3582653905235	chr1	171388960	171389363	404	+	exon:13191	uc007doh.2	226652	Arhgap30	mm10_genes_exons
chr1	171389276	171389276	1	+	0.000121182109451692	0.00145542598881499	25.652841781874	chr1	171388960	171389363	404	+	exon:13191	uc007doh.2	226652	Arhgap30	mm10_genes_exons
chr1	172027726	172027726	1	-	9.04361733711911e-07	3.50827464321391e-05	-35.7979797979798	chr1	172026998	172028045	1048	-	exon:29202	uc007dpi.2	93840	Vangl2	mm10_genes_exons
chr1	172246850	172246850	1	-	3.90892898701137e-14	4.94292567661609e-11	-26.1904761904762	chr1	172246632	172246900	269	-	exon:29266	uc011wwk.1	27222	Atp1a4	mm10_genes_exons
chr1	172541296	172541296	1	+	4.12057624555942e-06	0.000112154779383325	-31.1650485436893	chr1	172541185	172541378	194	+	exon:13616	uc007dqq.2	71870	Cfap45	mm10_genes_exons
chr1	172588164	172588164	1	+	4.25872741851022e-11	1.37731122977199e-08	26.5900812552536	chr1	172587909	172588235	327	-	exon:29356	uc007dqu.1	74748	Slamf8	mm10_genes_exons
chr1	180168397	180168397	1	-	2.0442112974685e-08	1.82875341249245e-06	-25.0640800120621	chr1	180168322	180168408	87	-	exon:29910	uc007dvx.2	67426	Coq8a	mm10_genes_exons
chr1	180333110	180333110	1	+	0.000780573540712953	0.00582022565467381	26.8901394666014	chr1	180332112	180334230	2119	+	exon:14197	uc007dwg.1	320404	Itpkb	mm10_genes_exons
chr1	180333323	180333323	1	-	0.000654592286637414	0.00510919898694908	25.0327653997379	chr1	180332112	180334230	2119	+	exon:14197	uc007dwg.1	320404	Itpkb	mm10_genes_exons
chr1	182748854	182748854	1	+	4.18294568529827e-08	3.19112511193665e-06	-26.9402319357716	chr1	182747126	182749180	2055	-	exon:30183	uc007dyj.1	433386	Ccdc185	mm10_genes_exons
chr1	185284422	185284422	1	+	1.1020004441368e-13	1.13512579937811e-10	-44.5959223777942	chr1	185283847	185286746	2900	+	exon:14688	uc007dyu.2	98732	Rab3gap2	mm10_genes_exons
chr1	187225950	187225950	1	+	4.69846147843803e-06	0.000124016101746915	25.9402744148507	chr1	187225503	187226219	717	+	exon:14866	uc007dzx.2	67769	Gpatch2	mm10_genes_exons
chr1	187225961	187225961	1	+	1.16516054709652e-06	4.26325461414593e-05	26.8603712671509	chr1	187225503	187226219	717	+	exon:14866	uc007dzx.2	67769	Gpatch2	mm10_genes_exons
chr1	189786887	189786887	1	+	1.04594470027658e-07	6.56874801567949e-06	30.4617909048289	chr1	189786636	189786948	313	+	exon:15038	uc007eas.1	19250	Ptpn14	mm10_genes_exons
chr1	190948862	190948862	1	+	0.000163053976590663	0.0018169646019347	-26.5977742448331	chr1	190947646	190950256	2611	-	exon:30640	uc007ebr.2	226841	Vash2	mm10_genes_exons
chr1	191171239	191171239	1	+	0.00023771206602707	0.00240815826297355	-27.0182555780933	chr1	191170297	191171679	1383	-	exon:30714	uc007ece.1	11910	Atf3	mm10_genes_exons
chr10	7867454	7867454	1	+	4.27062611297404e-05	0.000664577623205645	28.3194634206931	chr10	7867264	7870397	3134	+	exon:277319	uc007eiq.2	237256	Zc3h12d	mm10_genes_exons
chr10	7867477	7867477	1	+	0.00010455715413278	0.00130139216259639	28.8530927835052	chr10	7867264	7870397	3134	+	exon:277319	uc007eiq.2	237256	Zc3h12d	mm10_genes_exons
chr10	7867486	7867486	1	+	0.000188064401627587	0.00202233563800757	-28.0385241454151	chr10	7867264	7870397	3134	+	exon:277319	uc007eiq.2	237256	Zc3h12d	mm10_genes_exons
chr10	7867573	7867573	1	+	2.84195078079549e-08	2.37228454704908e-06	-33.0129520014066	chr10	7867264	7870397	3134	+	exon:277319	uc007eiq.2	237256	Zc3h12d	mm10_genes_exons
chr10	7867588	7867588	1	+	5.10075799692301e-07	2.25469526695775e-05	-29.4934355756942	chr10	7867264	7870397	3134	+	exon:277319	uc007eiq.2	237256	Zc3h12d	mm10_genes_exons
chr10	7867600	7867600	1	+	9.6022881025578e-07	3.67176995826504e-05	-29.2562855300944	chr10	7867264	7870397	3134	+	exon:277319	uc007eiq.2	237256	Zc3h12d	mm10_genes_exons
chr10	13090798	13090798	1	-	5.84744349651929e-06	0.000146625053864507	26.9472228133646	chr10	13090788	13091024	237	+	exon:277494	uc011xag.1	22634	Plagl1	mm10_genes_exons
chr10	13090814	13090814	1	-	5.84744349651929e-06	0.000146625053864507	26.9472228133646	chr10	13090788	13091024	237	+	exon:277494	uc011xag.1	22634	Plagl1	mm10_genes_exons
chr10	24905939	24905939	1	-	6.49350694238509e-05	0.000910470441367434	-25.3238640099954	chr10	24905822	24906765	944	+	exon:278340	uc011xbu.2	70208	Med23	mm10_genes_exons
chr10	28493025	28493025	1	+	7.38175168932743e-11	2.15529911836475e-08	-26.2806681051706	chr10	28492914	28493187	274	+	exon:278597	uc007esk.1	19272	Ptprk	mm10_genes_exons
chr10	33222751	33222751	1	-	1.37963352654584e-10	3.53997026109166e-08	30.4429253675438	chr10	33222345	33223921	1577	-	exon:292097	uc007euc.1	442820	D830005E20Rik	mm10_genes_exons
chr10	36832926	36832926	1	-	1.13148191633343e-07	6.98897088239503e-06	29.3063773833005	chr10	36832578	36834394	1817	+	exon:278926	uc007evc.1	319415	Hs3st5	mm10_genes_exons
chr10	41546952	41546952	1	-	2.93700774789192e-05	0.000500663576931472	28.4031537950033	chr10	41546883	41547003	121	-	exon:292413	uc056ygq.2	75973	Ccdc162	mm10_genes_exons
chr10	56115815	56115815	1	-	0.000171940071742686	0.0018907057293656	28.6070982700196	chr10	56114854	56116880	2027	+	exon:279989	uc007fcb.1	73390	Msl3l2	mm10_genes_exons
chr10	56115815	56115815	1	-	0.000171940071742686	0.0018907057293656	28.6070982700196	chr10	56115181	56116296	1116	+	exon:279990	uc033fpf.1	NA	NA	mm10_genes_exons
chr10	58628524	58628524	1	-	8.36181336259364e-12	3.71434918724716e-09	28.0923520923521	chr10	58628460	58628641	182	-	exon:292998	uc007fdh.2	13608	Edar	mm10_genes_exons
chr10	59950109	59950109	1	-	2.29068655794473e-05	0.000415101824081794	29.9771167048055	chr10	59949675	59951029	1355	-	exon:293055	uc007fee.1	74747	Ddit4	mm10_genes_exons
chr10	60186138	60186138	1	+	1.17170947418577e-09	1.91170792513207e-07	39.055023923445	chr10	60181528	60186883	5356	-	exon:293062	uc007fem.2	53374	Chst3	mm10_genes_exons
chr10	60186172	60186172	1	+	1.32483690883063e-05	0.000273703481811002	27.7511961722488	chr10	60181528	60186883	5356	-	exon:293062	uc007fem.2	53374	Chst3	mm10_genes_exons
chr10	61037899	61037899	1	-	3.50048880226493e-12	1.85355940881289e-09	38.8673318551367	chr10	61037876	61038080	205	+	exon:280534	uc007ffi.1	327760	Gm20611	mm10_genes_exons
chr10	61738503	61738503	1	-	3.29382300963302e-05	0.000545607037657989	-32.0512820512821	chr10	61736583	61738652	2070	+	exon:280651	uc007fgi.2	71361	Aifm2	mm10_genes_exons
chr10	62109014	62109014	1	+	5.69826957259607e-11	1.74205631808027e-08	-38.7921022067364	chr10	62107656	62109123	1468	-	exon:293773	uc007fgs.1	69894	2010107G23Rik	mm10_genes_exons
chr10	62405595	62405595	1	-	4.94812190564131e-08	3.64150406363686e-06	-25.3155125040749	chr10	62405425	62405608	184	-	exon:293880	uc007fhc.1	216019	Hkdc1	mm10_genes_exons
chr10	63122090	63122090	1	-	5.50607195572521e-07	2.39164822082056e-05	-26.2405498281787	chr10	63121902	63122684	783	-	exon:294168	uc007fjx.2	68802	Mypn	mm10_genes_exons
chr10	63145856	63145856	1	+	2.9179264820037e-09	3.96325702728677e-07	-28.8592694092367	chr10	63145836	63146208	373	-	exon:294181	uc007fjy.2	68802	Mypn	mm10_genes_exons
chr10	64089204	64089204	1	-	1.20117580544861e-06	4.36219138410288e-05	33.6092872775716	chr10	64087848	64089382	1535	-	exon:294215	uc007fkk.1	216028	Lrrtm3	mm10_genes_exons
chr10	67547835	67547835	1	+	2.01536974739607e-06	6.48399659365982e-05	29.7101449275362	chr10	67544511	67548955	4445	-	exon:294282	uc007flz.2	211488	Ado	mm10_genes_exons
chr10	67888682	67888682	1	+	6.02103239001966e-08	4.25573443067065e-06	26.4622124863089	chr10	67886105	67889091	2987	-	exon:294287	uc007fma.1	216049	Zfp365	mm10_genes_exons
chr10	70949955	70949955	1	-	1.22293372579565e-05	0.000257393269864454	-32.0590520590521	chr10	70949939	70950125	187	-	exon:294399	uc033fpy.1	83675	Bicc1	mm10_genes_exons
chr10	70950000	70950000	1	-	6.22797306194273e-20	8.4072530100934e-16	-67.1017871017871	chr10	70949939	70950125	187	-	exon:294399	uc033fpy.1	83675	Bicc1	mm10_genes_exons
chr10	75174070	75174070	1	-	4.85435962166995e-05	0.00073185878085845	-30.8112177677395	chr10	75173971	75174167	197	+	exon:282831	uc007fqc.2	110279	Bcr	mm10_genes_exons
chr10	76569784	76569784	1	+	2.75653737931371e-06	8.22833329729684e-05	26.4705882352941	chr10	76569666	76570200	535	+	exon:283220	uc007fur.1	76573	Spatc1l	mm10_genes_exons
chr10	76576566	76576566	1	+	9.31447987589459e-09	9.87537106859111e-07	34.1599281221923	chr10	76576501	76576684	184	+	exon:283226	uc007fut.2	14317	Ftcd	mm10_genes_exons
chr10	76576582	76576582	1	+	8.43642729689488e-08	5.55958509629673e-06	31.7559523809524	chr10	76576501	76576684	184	+	exon:283226	uc007fut.2	14317	Ftcd	mm10_genes_exons
chr10	76576599	76576599	1	+	3.07906389898687e-08	2.52285396314811e-06	32.0238095238095	chr10	76576501	76576684	184	+	exon:283226	uc007fut.2	14317	Ftcd	mm10_genes_exons
chr10	77267211	77267211	1	+	8.88627871245038e-05	0.00115230051761477	-26.2362637362637	chr10	77267184	77267307	124	+	exon:283269	uc007fvj.1	80294	Pofut2	mm10_genes_exons
chr10	77267235	77267235	1	+	2.28145905436556e-06	7.12035026424573e-05	-32.2802197802198	chr10	77267184	77267307	124	+	exon:283269	uc007fvj.1	80294	Pofut2	mm10_genes_exons
chr10	78042615	78042615	1	-	1.63378957723444e-09	2.49079073372515e-07	40.2777777777778	chr10	78042517	78042672	156	-	exon:295526	uc007fwr.2	11634	Aire	mm10_genes_exons
chr10	79640044	79640044	1	-	1.60080509110107e-06	5.445350758491e-05	-29.6137822317307	chr10	79639526	79640379	854	-	exon:295973	uc007fze.1	382384	Odf3l2	mm10_genes_exons
chr10	79810993	79810993	1	+	3.92354180426907e-13	3.17870148650933e-10	-28.5382513661202	chr10	79810212	79813286	3075	+	exon:283730	uc056yhn.1	NA	NA	mm10_genes_exons
chr10	79822701	79822701	1	-	2.7810043041886e-06	8.28583256155731e-05	28.6911970190964	chr10	79822643	79822735	93	+	exon:283741	uc007gaa.1	78906	Misp	mm10_genes_exons
chr10	79861581	79861581	1	+	5.31735977606135e-08	3.85779283542313e-06	-29.3333333333333	chr10	79860475	79861796	1322	-	exon:296053	uc011xid.1	216152	Plppr3	mm10_genes_exons
chr10	79886991	79886991	1	-	2.88534071198535e-08	2.39891978464309e-06	33.7011884550085	chr10	79886983	79887124	142	+	exon:283797	uc007gai.1	50701	Elane	mm10_genes_exons
chr10	79892434	79892434	1	-	3.93072625331777e-05	0.000623986955681891	31.1463046757164	chr10	79892425	79892660	236	+	exon:283804	uc007gaj.3	11537	Cfd	mm10_genes_exons
chr10	79978116	79978116	1	-	1.77458369860176e-07	9.93385186283324e-06	30.9187952725886	chr10	79977963	79978304	342	-	exon:296120	uc007gaw.1	216157	Tmem259	mm10_genes_exons
chr10	80017949	80017949	1	-	4.51057212147484e-06	0.000120241458810323	-30.8001339136257	chr10	80017780	80018104	325	+	exon:284015	uc007gbd.2	70719	Arhgap45	mm10_genes_exons
chr10	80017958	80017958	1	-	2.01623229886563e-12	1.18470671977288e-09	-43.3333333333333	chr10	80017780	80018104	325	+	exon:284015	uc007gbd.2	70719	Arhgap45	mm10_genes_exons
chr10	80017983	80017983	1	-	7.23291140358552e-08	4.92864480190932e-06	-36.0822510822511	chr10	80017780	80018104	325	+	exon:284015	uc007gbd.2	70719	Arhgap45	mm10_genes_exons
chr10	80020806	80020806	1	-	1.97463319025581e-05	0.000371024391151378	28.5714285714286	chr10	80020690	80020833	144	+	exon:284016	uc007gbd.2	70719	Arhgap45	mm10_genes_exons
chr10	80075433	80075433	1	+	3.17033158146254e-05	0.000530423090079114	32.2000971345313	chr10	80075228	80075439	212	-	exon:296257	uc007gbq.1	216161	Sbno2	mm10_genes_exons
chr10	80131996	80131996	1	-	2.00676230449176e-10	4.74824203500969e-08	-32.4042309891367	chr10	80130434	80132251	1818	-	exon:296295	uc007gbw.1	100503659	Cbarp	mm10_genes_exons
chr10	80131996	80131996	1	-	2.00676230449176e-10	4.74824203500969e-08	-32.4042309891367	chr10	80130547	80132832	2286	-	exon:296316	uc029rac.1	NA	NA	mm10_genes_exons
chr10	80156472	80156472	1	+	3.86764459412464e-09	4.93826207530984e-07	28.051948051948	chr10	80156365	80158368	2004	+	exon:284195	uc007gca.2	59090	Midn	mm10_genes_exons
chr10	80158256	80158256	1	+	0.000151237466365545	0.00171767699374058	-26.0337552742616	chr10	80156365	80158368	2004	+	exon:284195	uc007gca.2	59090	Midn	mm10_genes_exons
chr10	80253778	80253778	1	+	1.93023842857758e-06	6.27321073076242e-05	25.3663301856073	chr10	80253660	80253783	124	+	exon:284265	uc007gci.1	75406	Ndufs7	mm10_genes_exons
chr10	80253779	80253779	1	-	5.97389034056312e-08	4.22902803887057e-06	34.3515037593985	chr10	80253660	80253783	124	+	exon:284265	uc007gci.1	75406	Ndufs7	mm10_genes_exons
chr10	80312004	80312004	1	+	1.98091700468188e-10	4.69885478885237e-08	34.6848231934988	chr10	80311033	80318256	7224	+	exon:284344	uc007gcp.1	23805	Apc2	mm10_genes_exons
chr10	80313343	80313343	1	+	4.81194218496683e-06	0.000126315380383468	-26.0177503376423	chr10	80311033	80318256	7224	+	exon:284344	uc007gcp.1	23805	Apc2	mm10_genes_exons
chr10	80314328	80314328	1	+	2.3200665866564e-07	1.22644700604138e-05	-25.2531573557856	chr10	80311033	80318256	7224	+	exon:284344	uc007gcp.1	23805	Apc2	mm10_genes_exons
chr10	80314629	80314629	1	-	5.48303349044721e-09	6.51642712350295e-07	-34.1083730789613	chr10	80311033	80318256	7224	+	exon:284344	uc007gcp.1	23805	Apc2	mm10_genes_exons
chr10	80314635	80314635	1	-	1.63139940097358e-07	9.27747393000118e-06	-32.972972972973	chr10	80311033	80318256	7224	+	exon:284344	uc007gcp.1	23805	Apc2	mm10_genes_exons
chr10	80334031	80334031	1	+	1.70868696144234e-08	1.59060897110511e-06	-29.4774688398849	chr10	80333966	80334134	169	+	exon:284348	uc007gct.2	70335	Reep6	mm10_genes_exons
chr10	80514622	80514622	1	-	3.24205740728802e-14	4.32594865152058e-11	-46.2040133779264	chr10	80513857	80517260	3404	+	exon:284387	uc007gdn.1	246086	Onecut3	mm10_genes_exons
chr10	80528508	80528508	1	+	2.31481274182186e-05	0.000418328791132323	-36.3841807909604	chr10	80528494	80528606	113	-	exon:296580	uc007gdo.1	67331	Atp8b3	mm10_genes_exons
chr10	80606511	80606511	1	-	3.15419895792473e-07	1.55722935691112e-05	-25.5783212161269	chr10	80606314	80607654	1341	+	exon:284391	uc007gdx.1	100113398	Adat3	mm10_genes_exons
chr10	80606511	80606511	1	-	3.15419895792473e-07	1.55722935691112e-05	-25.5783212161269	chr10	80606330	80607379	1050	+	exon:284406	uc033frd.1	NA	NA	mm10_genes_exons
chr10	80834688	80834688	1	+	3.13009261765441e-06	9.07034755839025e-05	35.5470412941677	chr10	80832801	80836141	3341	-	exon:296761	uc007gey.3	237403	Lingo3	mm10_genes_exons
chr10	80834688	80834688	1	+	3.13009261765441e-06	9.07034755839025e-05	35.5470412941677	chr10	80834325	80836094	1770	-	exon:296762	uc033frh.1	NA	NA	mm10_genes_exons
chr10	80853747	80853747	1	-	4.45130979867404e-12	2.25370458776859e-09	34.0425531914894	chr10	80852821	80853829	1009	-	exon:296765	uc007gez.1	66094	Lsm7	mm10_genes_exons
chr10	80897218	80897218	1	-	3.92448022195539e-07	1.84204694685607e-05	36.3586956521739	chr10	80897198	80897369	172	+	exon:284697	uc011xja.1	432478	Tmprss9	mm10_genes_exons
chr10	80898092	80898092	1	+	2.1889287244795e-07	1.17136183028815e-05	29.6106785317019	chr10	80897844	80898106	263	+	exon:284698	uc011xja.1	432478	Tmprss9	mm10_genes_exons
chr10	80898099	80898099	1	+	3.27444582169284e-07	1.60289145313422e-05	29.2965949820789	chr10	80897844	80898106	263	+	exon:284698	uc011xja.1	432478	Tmprss9	mm10_genes_exons
chr10	80952893	80952893	1	+	6.40788439934527e-07	2.68778148378309e-05	26.6323024054983	chr10	80952831	80952946	116	-	exon:296796	uc007gfm.1	14708	Gng7	mm10_genes_exons
chr10	81019911	81019911	1	-	1.00039683448645e-09	1.68697169546212e-07	-30.955500955501	chr10	81019590	81022470	2881	-	exon:296803	uc007gfo.1	208666	Diras1	mm10_genes_exons
chr10	81029076	81029076	1	+	0.000358724459095261	0.00327442110124672	26.4705882352941	chr10	81028540	81031700	3161	-	exon:296806	uc007gfq.1	106947	Slc39a3	mm10_genes_exons
chr10	81098865	81098865	1	+	1.69412714526136e-09	2.55838764350994e-07	-30.3630363036304	chr10	81098656	81098872	217	-	exon:296839	uc007gfw.1	208677	Creb3l3	mm10_genes_exons
chr10	81144848	81144848	1	+	4.44969668207348e-05	0.000685689114764473	-26.7666798262929	chr10	81143962	81145217	1256	+	exon:284755	uc007gfz.1	16969	Zbtb7a	mm10_genes_exons
chr10	81240031	81240031	1	-	3.97293249164331e-08	3.071928864747e-06	29.4940392377734	chr10	81239934	81242417	2484	+	exon:284834	uc007ggq.2	103406	Zfr2	mm10_genes_exons
chr10	81306390	81306390	1	+	6.00626248862468e-07	2.55845040311754e-05	-33.0877742946708	chr10	81306308	81306425	118	+	exon:284928	uc007ghc.3	18717	Pip5k1c	mm10_genes_exons
chr10	81333043	81333043	1	+	2.39230416243694e-05	0.000428673484269414	-25.402527423183	chr10	81332392	81333255	864	+	exon:285007	uc007ghg.2	21390	Tbxa2r	mm10_genes_exons
chr10	81364898	81364898	1	-	9.47735478456733e-09	1.00112926633183e-06	-40.1021972406745	chr10	81364742	81364980	239	-	exon:297013	uc007ghq.2	432479	4930404N11Rik	mm10_genes_exons
chr10	81404845	81404845	1	+	3.94158324502396e-08	3.05116072401099e-06	-25.1474450040897	chr10	81404824	81405008	185	-	exon:297053	uc007ghx.1	18029	Nfic	mm10_genes_exons
chr10	81529353	81529353	1	-	1.38342138293791e-07	8.16595609735934e-06	-28.5766853105681	chr10	81528732	81530985	2254	-	exon:297176	uc007gil.1	14672	Gna11	mm10_genes_exons
chr10	81587765	81587765	1	+	1.99607172254142e-07	1.08907071054689e-05	25.228126677402	chr10	81587553	81587800	248	+	exon:285081	uc007gio.2	21886	Tle2	mm10_genes_exons
chr10	81644845	81644845	1	+	4.81541993525363e-14	5.81338562010726e-11	41.8817586234115	chr10	81642517	81645967	3451	+	exon:285226	uc007gjd.1	70615	Ankrd24	mm10_genes_exons
chr10	85598521	85598521	1	-	2.64024452497364e-08	2.24103176678609e-06	25.5048287971905	chr10	85598411	85598577	167	+	exon:285656	uc007glh.1	74007	Btbd11	mm10_genes_exons
chr10	85658617	85658617	1	+	2.18648044540301e-09	3.13002119214264e-07	-32.2405782137326	chr10	85658140	85660292	2153	+	exon:285655	uc007glg.2	74007	Btbd11	mm10_genes_exons
chr10	90967417	90967417	1	+	6.95493334512295e-06	0.000167401045228216	29.9354838709677	chr10	90967006	90972984	5979	+	exon:286194	uc033frw.1	77531	Anks1b	mm10_genes_exons
chr10	90969502	90969502	1	-	5.8615928049737e-10	1.10777375831261e-07	-32.0859402667926	chr10	90967006	90972984	5979	+	exon:286194	uc033frw.1	77531	Anks1b	mm10_genes_exons
chr10	92163363	92163363	1	-	1.73604313401658e-11	6.72320133803105e-09	-36.280487804878	chr10	92162105	92163902	1798	-	exon:298598	uc007gub.1	NA	NA	mm10_genes_exons
chr10	92163363	92163363	1	-	1.73604313401658e-11	6.72320133803105e-09	-36.280487804878	chr10	92162148	92164772	2625	-	exon:298600	uc007guc.2	110333	Rmst	mm10_genes_exons
chr10	99354148	99354148	1	+	5.16921419101856e-08	3.77057671037478e-06	-29.916458613405	chr10	99353359	99356150	2792	+	exon:286807	uc007gxl.1	NA	NA	mm10_genes_exons
chr10	107484089	107484089	1	+	1.58117522682264e-08	1.49806929779763e-06	-34.5545545545545	chr10	107482908	107484210	1303	-	exon:299139	uc007gyz.1	17877	Myf5	mm10_genes_exons
chr10	116331396	116331396	1	-	4.5893562756103e-07	2.07976026350822e-05	25.1748251748252	chr10	116331209	116331472	264	+	exon:287664	uc007hbv.2	19263	Ptprb	mm10_genes_exons
chr10	116418372	116418372	1	+	4.98698034268146e-12	2.47400365075552e-09	-33.124701385571	chr10	116418121	116418596	476	+	exon:287688	uc007hbx.1	67342	Kcnmb4os1	mm10_genes_exons
chr10	116418372	116418372	1	+	4.98698034268146e-12	2.47400365075552e-09	-33.124701385571	chr10	116417868	116418406	539	-	exon:299571	uc007hbw.1	58802	Kcnmb4	mm10_genes_exons
chr10	116418375	116418375	1	+	4.32441704630136e-09	5.39610865966819e-07	-28.1939799331104	chr10	116418121	116418596	476	+	exon:287688	uc007hbx.1	67342	Kcnmb4os1	mm10_genes_exons
chr10	116418375	116418375	1	+	4.32441704630136e-09	5.39610865966819e-07	-28.1939799331104	chr10	116417868	116418406	539	-	exon:299571	uc007hbw.1	58802	Kcnmb4	mm10_genes_exons
chr10	116418383	116418383	1	+	7.22895262892894e-09	8.0917939742619e-07	-26.0341100168148	chr10	116418121	116418596	476	+	exon:287688	uc007hbx.1	67342	Kcnmb4os1	mm10_genes_exons
chr10	116418383	116418383	1	+	7.22895262892894e-09	8.0917939742619e-07	-26.0341100168148	chr10	116417868	116418406	539	-	exon:299571	uc007hbw.1	58802	Kcnmb4	mm10_genes_exons
chr10	116992744	116992744	1	+	2.96735560736806e-10	6.51262419933083e-08	-28.0494581828286	chr10	116992703	116995904	3202	+	exon:287727	uc056yij.1	NA	NA	mm10_genes_exons
chr10	121099811	121099811	1	+	1.49268333494939e-11	5.95604641697069e-09	-25.748502994012	chr10	121099758	121100642	885	+	exon:288178	uc007hfj.2	24117	Wif1	mm10_genes_exons
chr10	121099918	121099918	1	-	4.75349982851875e-14	5.75869810846049e-11	-41.7169974115617	chr10	121099758	121100642	885	+	exon:288178	uc007hfj.2	24117	Wif1	mm10_genes_exons
chr10	121693225	121693225	1	+	3.11831915880963e-07	1.54303337236949e-05	35.602766798419	chr10	121692359	121693914	1556	+	exon:288236	uc007hfw.1	216393	D930020B18Rik	mm10_genes_exons
chr10	127080478	127080478	1	+	5.62046703307675e-07	2.43067220862038e-05	-29.8031496062992	chr10	127078907	127080771	1865	+	exon:288442	uc007hhx.2	216439	Agap2	mm10_genes_exons
chr10	127083504	127083504	1	-	0.00014605312470862	0.00167322086838083	-29.8728813559322	chr10	127083431	127083578	148	+	exon:288446	uc007hhx.2	216439	Agap2	mm10_genes_exons
chr10	127173638	127173638	1	-	0.000193863496536924	0.00206983581524347	-25.5777207189413	chr10	127173624	127173706	83	-	exon:300681	uc033fsx.1	216441	Slc26a10	mm10_genes_exons
chr10	127331545	127331545	1	+	2.43005298795379e-05	0.000433796629219891	-26.6335814722912	chr10	127329882	127331800	1919	-	exon:300916	uc007hjf.1	14632	Gli1	mm10_genes_exons
chr10	127331650	127331650	1	-	9.73334681382722e-08	6.22175729291426e-06	-29.5310210063508	chr10	127329882	127331800	1919	-	exon:300916	uc007hjf.1	14632	Gli1	mm10_genes_exons
chr10	127508434	127508434	1	+	2.67254128683796e-08	2.26314339953709e-06	44.8067632850242	chr10	127508380	127508815	436	+	exon:288786	uc007hjr.1	237611	Stac3	mm10_genes_exons
chr10	127517216	127517216	1	-	1.9718192038829e-07	1.07893666827249e-05	25.8606421714664	chr10	127517123	127517916	794	-	exon:300947	uc007hju.2	108037	Shmt2	mm10_genes_exons
chr10	127588177	127588177	1	-	3.76319321158577e-06	0.000104579893808368	-26.8309614717112	chr10	127588069	127588194	126	-	exon:300976	uc007hjx.1	16971	Lrp1	mm10_genes_exons
chr10	128227693	128227693	1	+	6.66953153486447e-07	2.77396154998856e-05	-30.0965759438104	chr10	128227633	128227713	81	+	exon:289171	uc007hlr.2	17339	Mip	mm10_genes_exons
chr11	3291139	3291139	1	+	9.32304357328222e-15	1.53091867589948e-11	-46.3917525773196	chr11	3289869	3295429	5561	+	exon:301688	uc007hsj.2	56218	Patz1	mm10_genes_exons
chr11	3291505	3291505	1	-	4.33861372854628e-06	0.000116671799561276	-31.9345044458903	chr11	3289869	3295429	5561	+	exon:301688	uc007hsj.2	56218	Patz1	mm10_genes_exons
chr11	3291523	3291523	1	-	2.64118439161536e-08	2.24128045852339e-06	-37.7683363148479	chr11	3289869	3295429	5561	+	exon:301688	uc007hsj.2	56218	Patz1	mm10_genes_exons
chr11	3291529	3291529	1	+	7.72312121860754e-08	5.18016192550722e-06	-40.6360906360906	chr11	3289869	3295429	5561	+	exon:301688	uc007hsj.2	56218	Patz1	mm10_genes_exons
chr11	3291555	3291555	1	+	1.95469920052595e-09	2.85885242186495e-07	-27.1307207454097	chr11	3289869	3295429	5561	+	exon:301688	uc007hsj.2	56218	Patz1	mm10_genes_exons
chr11	3292209	3292209	1	+	5.81588522256805e-07	2.49524054143316e-05	38.2716049382716	chr11	3289869	3295429	5561	+	exon:301688	uc007hsj.2	56218	Patz1	mm10_genes_exons
chr11	3292219	3292219	1	+	2.82991530182606e-07	1.42965652489873e-05	39.5061728395062	chr11	3289869	3295429	5561	+	exon:301688	uc007hsj.2	56218	Patz1	mm10_genes_exons
chr11	3292239	3292239	1	+	3.981467262914e-07	1.86258781427724e-05	39.5886075949367	chr11	3289869	3295429	5561	+	exon:301688	uc007hsj.2	56218	Patz1	mm10_genes_exons
chr11	3863391	3863391	1	+	6.58208328746632e-08	4.56770046868004e-06	-30.4336329984135	chr11	3863233	3863903	671	-	exon:320593	uc007htq.1	74309	Osbp2	mm10_genes_exons
chr11	4222226	4222226	1	-	4.22201084320227e-10	8.57299029189329e-08	35	chr11	4221843	4222409	567	+	exon:301948	uc007hur.1	71962	Gatsl3	mm10_genes_exons
chr11	4222256	4222256	1	-	8.84187602829691e-06	0.000200759814381594	37	chr11	4221843	4222409	567	+	exon:301948	uc007hur.1	71962	Gatsl3	mm10_genes_exons
chr11	4620456	4620456	1	-	0.000970266796643233	0.00682514418573619	-27.8697421981004	chr11	4620275	4620991	717	-	exon:320783	uc007huz.1	327860	Gm11961	mm10_genes_exons
chr11	4646584	4646584	1	-	4.73112086724008e-05	0.000718069004562903	26.6781907231345	chr11	4646562	4646720	159	+	exon:301961	uc007hva.2	75452	Ascc2	mm10_genes_exons
chr11	5715612	5715612	1	-	4.48350908618984e-11	1.43837180409824e-08	30.2083333333333	chr11	5713417	5718263	4847	-	exon:321068	uc007hwu.1	72046	Urgcp	mm10_genes_exons
chr11	5715653	5715653	1	-	7.73617921216881e-05	0.00103861512675784	-33.9052848318463	chr11	5713417	5718263	4847	-	exon:321068	uc007hwu.1	72046	Urgcp	mm10_genes_exons
chr11	6602077	6602077	1	+	2.52744720049431e-06	7.71004814184774e-05	-29.8650472334683	chr11	6599376	6602918	3543	-	exon:321339	uc007hyy.1	192950	Nacad	mm10_genes_exons
chr11	6602082	6602082	1	+	3.82300717822947e-06	0.00010587697458985	-29.4197031039136	chr11	6599376	6602918	3543	-	exon:321339	uc007hyy.1	192950	Nacad	mm10_genes_exons
chr11	6602337	6602337	1	+	1.99174025710453e-07	1.08727916395269e-05	-30.7692307692308	chr11	6599376	6602918	3543	-	exon:321339	uc007hyy.1	192950	Nacad	mm10_genes_exons
chr11	6602632	6602632	1	-	3.60103457331861e-09	4.67180242252053e-07	-27.4336283185841	chr11	6599376	6602918	3543	-	exon:321339	uc007hyy.1	192950	Nacad	mm10_genes_exons
chr11	8492150	8492150	1	-	7.07032243860461e-07	2.9040004015449e-05	34.125	chr11	8492093	8493337	1245	-	exon:321426	uc007hzk.1	319939	Tns3	mm10_genes_exons
chr11	11557490	11557490	1	-	3.14374356223733e-06	9.09975762819959e-05	-30.8167467398765	chr11	11557421	11557519	99	+	exon:302716	uc007iag.1	NA	NA	mm10_genes_exons
chr11	19014778	19014778	1	+	1.2937317771139e-06	4.62050751554415e-05	29.0267662914972	chr11	19014546	19015154	609	+	exon:302903	uc007icp.1	NA	NA	mm10_genes_exons
chr11	22973122	22973122	1	-	4.00809098823592e-09	5.08155370190334e-07	-29.2176870748299	chr11	22972005	22976496	4492	+	exon:303063	uc007iem.2	22183	Zrsr1	mm10_genes_exons
chr11	22973141	22973141	1	-	4.6323457964171e-08	3.45609460903142e-06	-26.8378622167099	chr11	22972005	22976496	4492	+	exon:303063	uc007iem.2	22183	Zrsr1	mm10_genes_exons
chr11	22973160	22973160	1	-	2.82928409879746e-10	6.25316224596977e-08	-31.3874168451911	chr11	22972005	22976496	4492	+	exon:303063	uc007iem.2	22183	Zrsr1	mm10_genes_exons
chr11	22973169	22973169	1	-	4.15081769947887e-12	2.13589750100809e-09	-33.7664900214229	chr11	22972005	22976496	4492	+	exon:303063	uc007iem.2	22183	Zrsr1	mm10_genes_exons
chr11	28576901	28576901	1	-	1.29284825597615e-12	8.38324480897771e-10	39.2857142857143	chr11	28576391	28577345	955	-	exon:322346	uc007igk.3	216613	Ccdc85a	mm10_genes_exons
chr11	28577102	28577102	1	+	4.07482186500636e-07	1.89576585794423e-05	38.2420091324201	chr11	28576391	28577345	955	-	exon:322346	uc007igk.3	216613	Ccdc85a	mm10_genes_exons
chr11	29824071	29824071	1	+	2.26900849868814e-06	7.09256635160825e-05	-29.5087719298246	chr11	29822395	29825668	3274	-	exon:322444	uc007ihr.1	216622	4931440F15Rik	mm10_genes_exons
chr11	31359838	31359838	1	-	1.85426734446125e-06	6.08682722954402e-05	-26.3967549364764	chr11	31359441	31360528	1088	-	exon:322554	uc007iij.1	20856	Stc2	mm10_genes_exons
chr11	32277761	32277761	1	-	3.82627444235579e-05	0.000611141495656074	-25.4705804922996	chr11	32277569	32277773	205	+	exon:303875	uc007ijj.2	15126	Hba-x	mm10_genes_exons
chr11	43775911	43775911	1	+	6.57310283213316e-06	0.000160229014924352	26.1766602192134	chr11	43774605	43776459	1855	-	exon:323406	uc007imy.2	11548	Adra1b	mm10_genes_exons
chr11	43776101	43776101	1	-	2.51000821667956e-12	1.4125582464124e-09	32.4302651927373	chr11	43774605	43776459	1855	-	exon:323406	uc007imy.2	11548	Adra1b	mm10_genes_exons
chr11	50266040	50266040	1	-	4.4795170061592e-05	0.000689191108660701	25.4317111459969	chr11	50265595	50267010	1416	-	exon:323855	uc007isd.2	103806	Maml1	mm10_genes_exons
chr11	50266232	50266232	1	-	1.35274700714476e-05	0.000278230823600943	-28.3333333333333	chr11	50265595	50267010	1416	-	exon:323855	uc007isd.2	103806	Maml1	mm10_genes_exons
chr11	52403327	52403327	1	-	4.0765371737931e-09	5.1498578451788e-07	-29.0990990990991	chr11	52403046	52404242	1197	+	exon:305328	uc007ivn.1	213673	9530068E07Rik	mm10_genes_exons
chr11	53465179	53465179	1	+	2.32323224844479e-08	2.02249016210704e-06	-26.3486842105263	chr11	53465120	53465308	189	+	exon:305421	uc007iwb.1	71774	Shroom1	mm10_genes_exons
chr11	53465484	53465484	1	-	0.000838300021754776	0.00613107013434175	-28.7114845938375	chr11	53464275	53467755	3481	+	exon:305427	uc007iwe.1	71774	Shroom1	mm10_genes_exons
chr11	53773796	53773796	1	+	4.03022814979157e-05	0.000636187542235606	26.0366972477064	chr11	53773656	53773832	177	+	exon:305537	uc007iww.2	16362	Irf1	mm10_genes_exons
chr11	54503594	54503594	1	+	1.2836143748808e-07	7.69855234220503e-06	35.1096874393322	chr11	54502259	54503675	1417	+	exon:305798	uc007ixx.2	216742	Fnip1	mm10_genes_exons
chr11	54503616	54503616	1	+	3.37788489650157e-09	4.45288281497053e-07	38.0993981751116	chr11	54502259	54503675	1417	+	exon:305798	uc007ixx.2	216742	Fnip1	mm10_genes_exons
chr11	55283300	55283300	1	-	8.43341440249053e-14	9.20798514586502e-11	56.751732296772	chr11	55281038	55285096	4059	-	exon:324681	uc007izf.1	245827	Fat2	mm10_genes_exons
chr11	55394861	55394861	1	+	1.15461480729317e-15	2.8372321509038e-12	29.3977591036415	chr11	55394159	55395613	1455	-	exon:324705	uc007izh.3	20692	Sparc	mm10_genes_exons
chr11	58932457	58932457	1	-	3.55451770498025e-10	7.51333325351813e-08	-33.3047477976144	chr11	58932288	58933396	1109	-	exon:325016	uc007jcq.1	108660	Rnf187	mm10_genes_exons
chr11	58961962	58961962	1	-	5.41421150151072e-06	0.000138283683061128	-25.4488064707043	chr11	58961711	58962273	563	+	exon:306322	uc057ayl.1	382523	Gm12260	mm10_genes_exons
chr11	58971040	58971040	1	-	1.3939184523633e-14	2.13072092842553e-11	30.5263157894737	chr11	58971027	58971729	703	+	exon:306321	uc007jcu.1	56631	Trim17	mm10_genes_exons
chr11	59078361	59078361	1	+	5.81309250458897e-05	0.000838108422270209	-26.9481844145247	chr11	59078179	59078445	267	-	exon:325047	uc029rlw.1	380698	Obscn	mm10_genes_exons
chr11	59331221	59331221	1	-	6.41917980986066e-09	7.37274271944699e-07	32.6793920113114	chr11	59330893	59333552	2660	+	exon:306380	uc007jdq.1	216795	Wnt9a	mm10_genes_exons
chr11	59795498	59795498	1	+	3.34430096833194e-08	2.68909238529389e-06	-36.3311688311688	chr11	59795141	59795575	435	-	exon:325413	uc007jey.2	216805	Flcn	mm10_genes_exons
chr11	60200652	60200652	1	-	2.33538898670704e-09	3.30001279976695e-07	-31.104587953903	chr11	60200635	60200835	201	-	exon:325484	uc007jfn.2	20787	Srebf1	mm10_genes_exons
chr11	60203827	60203827	1	+	7.54538696481616e-16	2.00587043471591e-12	32.0601724454229	chr11	60203799	60203977	179	-	exon:325476	uc007jfn.2	20787	Srebf1	mm10_genes_exons
chr11	60477012	60477012	1	+	5.40333349755021e-12	2.62695231579254e-09	32.6597744360902	chr11	60476215	60479976	3762	+	exon:306670	uc007jfz.1	17910	Myo15	mm10_genes_exons
chr11	60478996	60478996	1	+	4.82991245974515e-07	2.16312166969244e-05	34.2468175388967	chr11	60476215	60479976	3762	+	exon:306670	uc007jfz.1	17910	Myo15	mm10_genes_exons
chr11	60731708	60731708	1	+	4.12345231466212e-08	3.15732476031825e-06	26.0185185185185	chr11	60730916	60732951	2036	+	exon:307073	uc007jgj.1	237781	Mief2	mm10_genes_exons
chr11	61450457	61450457	1	+	2.27723736392221e-08	1.98886876403319e-06	30.1840490797546	chr11	61450318	61450487	170	-	exon:325799	uc007jhj.2	22671	Rnf112	mm10_genes_exons
chr11	61671679	61671679	1	+	7.49816176550064e-08	5.06424027708875e-06	-36.4210526315789	chr11	61671673	61672777	1105	+	exon:307190	uc007jhz.1	71520	Grap	mm10_genes_exons
chr11	61684784	61684784	1	+	2.77162973007516e-07	1.40595096763884e-05	29.041769041769	chr11	61684453	61686858	2406	+	exon:307192	uc007jic.1	NA	NA	mm10_genes_exons
chr11	61684784	61684784	1	+	2.77162973007516e-07	1.40595096763884e-05	29.041769041769	chr11	61684410	61685055	646	+	exon:307193	uc007jid.1	69640	Fam83g	mm10_genes_exons
chr11	61684958	61684958	1	-	7.55667839601086e-06	0.000178335027604541	-27.0658263305322	chr11	61684453	61686858	2406	+	exon:307192	uc007jic.1	NA	NA	mm10_genes_exons
chr11	61684958	61684958	1	-	7.55667839601086e-06	0.000178335027604541	-27.0658263305322	chr11	61684410	61685055	646	+	exon:307193	uc007jid.1	69640	Fam83g	mm10_genes_exons
chr11	62757578	62757578	1	+	3.70690590320473e-06	0.000103316744370247	29.9265652206829	chr11	62757178	62759249	2072	-	exon:326329	uc007jjw.1	NA	NA	mm10_genes_exons
chr11	66928897	66928897	1	+	1.3684151102045e-12	8.76556185706148e-10	-31.9384510560981	chr11	66927683	66929876	2194	+	exon:307551	uc029rmf.1	NA	NA	mm10_genes_exons
chr11	67811644	67811644	1	-	9.46642050749434e-07	3.63291360161827e-05	26.6060606060606	chr11	67811455	67811665	211	+	exon:307987	uc011xwp.1	68460	Dhrs7c	mm10_genes_exons
chr11	68556613	68556613	1	-	0.000308900503276478	0.00292824962937985	29.2452830188679	chr11	68556186	68558245	2060	+	exon:308135	uc007jnv.1	215723	Mfsd6l	mm10_genes_exons
chr11	68951423	68951423	1	+	8.7086246841224e-08	5.69885770097794e-06	34.7710683477107	chr11	68951332	68951492	161	-	exon:326783	uc007jol.1	442801	Arhgef15	mm10_genes_exons
chr11	68951432	68951432	1	+	2.21802775138864e-06	6.97305090452768e-05	29.6173412961734	chr11	68951332	68951492	161	-	exon:326783	uc007jol.1	442801	Arhgef15	mm10_genes_exons
chr11	68951452	68951452	1	+	3.2638315420501e-06	9.37400690224086e-05	29.8202614379085	chr11	68951332	68951492	161	-	exon:326783	uc007jol.1	442801	Arhgef15	mm10_genes_exons
chr11	68952096	68952096	1	-	1.66217700979065e-05	0.000325366966760146	26.1699974702757	chr11	68951911	68952174	264	-	exon:326808	uc007jon.1	442801	Arhgef15	mm10_genes_exons
chr11	69236639	69236639	1	+	1.68314887320088e-07	9.51295195635776e-06	31.6455696202532	chr11	69235916	69236654	739	-	exon:326926	uc007jpn.2	14919	Gucy2e	mm10_genes_exons
chr11	69397689	69397689	1	-	5.03162539187822e-05	0.000751660957421562	-26.5159073273473	chr11	69396516	69397881	1366	-	exon:327047	uc007jqc.2	67020	Tmem88	mm10_genes_exons
chr11	69397692	69397692	1	-	1.43380585684608e-06	5.00319145342078e-05	-33.7386018237082	chr11	69396516	69397881	1366	-	exon:327047	uc007jqc.2	67020	Tmem88	mm10_genes_exons
chr11	69515643	69515643	1	+	1.17607975333395e-06	4.29174503627112e-05	-26.1363636363636	chr11	69515621	69515803	183	-	exon:327097	uc007jqg.1	327954	Dnah2	mm10_genes_exons
chr11	69515727	69515727	1	+	1.82662883361941e-07	1.0161985415706e-05	35.3370340999207	chr11	69515621	69515803	183	-	exon:327097	uc007jqg.1	327954	Dnah2	mm10_genes_exons
chr11	69520742	69520742	1	+	3.85211025771215e-07	1.81596690285858e-05	-29.6153846153846	chr11	69520712	69520950	239	-	exon:327093	uc007jqg.1	327954	Dnah2	mm10_genes_exons
chr11	69557425	69557425	1	-	9.18028920120028e-05	0.00118086464965542	-25.82796513831	chr11	69557200	69557492	293	-	exon:327188	uc007jqi.2	13643	Efnb3	mm10_genes_exons
chr11	69777724	69777724	1	+	2.00666125839601e-05	0.000375643533073391	28.4338454482917	chr11	69777472	69784026	6555	+	exon:308659	uc007jrm.2	75580	Zbtb4	mm10_genes_exons
chr11	69777724	69777724	1	+	2.00666125839601e-05	0.000375643533073391	28.4338454482917	chr11	69775867	69781215	5349	+	exon:308667	uc056yma.1	NA	NA	mm10_genes_exons
chr11	69817333	69817333	1	-	4.06642524110025e-09	5.13874008252201e-07	25.7766367137356	chr11	69816566	69817941	1376	-	exon:327401	uc007jru.1	108803	4933402P03Rik	mm10_genes_exons
chr11	69834321	69834321	1	-	1.1146552295899e-15	2.76350556814065e-12	-39.968380252958	chr11	69833982	69834849	868	-	exon:327405	uc007jrw.1	216856	Nlgn2	mm10_genes_exons
chr11	69834340	69834340	1	-	5.38692844255671e-17	2.34283348626417e-13	-32.6797385620915	chr11	69833982	69834849	868	-	exon:327405	uc007jrw.1	216856	Nlgn2	mm10_genes_exons
chr11	69890039	69890039	1	+	1.76905068567403e-10	4.30535355950685e-08	37.4155405405405	chr11	69889999	69890492	494	-	exon:327456	uc007jsf.1	216859	Acap1	mm10_genes_exons
chr11	69913321	69913321	1	-	0.000920193773316163	0.00656499164278688	-27.7056277056277	chr11	69913127	69913824	698	+	exon:308751	uc007jsn.3	216860	Neurl4	mm10_genes_exons
chr11	69940705	69940705	1	+	9.67990194066192e-12	4.18886218251356e-09	35.6521739130435	chr11	69940590	69940767	178	+	exon:308831	uc007jsw.1	53422	Ybx2	mm10_genes_exons
chr11	70009230	70009230	1	-	1.89836694033646e-09	2.79653144569445e-07	26.9247311827957	chr11	70009144	70010777	1634	+	exon:308900	uc007jtm.1	13543	Dvl2	mm10_genes_exons
chr11	70437622	70437622	1	+	4.97115546994769e-05	0.000744993767995217	-28.1516236572416	chr11	70437571	70437709	139	+	exon:309102	uc007jur.2	216869	Arrb2	mm10_genes_exons
chr11	70465536	70465536	1	+	3.89514926997636e-14	4.93150031699411e-11	57.9679144385027	chr11	70465107	70466199	1093	+	exon:309199	uc007jva.1	574428	Zmynd15	mm10_genes_exons
chr11	70678340	70678340	1	+	1.20370430341369e-06	4.36912993895908e-05	29.7783251231527	chr11	70678284	70678418	135	-	exon:327895	uc007jwa.2	216874	Camta2	mm10_genes_exons
chr11	70678379	70678379	1	+	8.34425899233333e-10	1.46040249848513e-07	35.9050690482097	chr11	70678284	70678418	135	-	exon:327895	uc007jwa.2	216874	Camta2	mm10_genes_exons
chr11	72980230	72980230	1	-	6.99978432260672e-06	0.000168235150614407	-29.9903100775194	chr11	72980127	72980345	219	+	exon:310020	uc007jzo.2	53313	Atp2a3	mm10_genes_exons
chr11	73136625	73136625	1	+	1.47239245580163e-10	3.72555745797618e-08	-33.9566510837229	chr11	73135484	73138294	2811	-	exon:328576	uc007jzz.2	14841	Gsg2	mm10_genes_exons
chr11	74842565	74842565	1	-	0.000197194177879717	0.00209444636207977	-26.1294261294261	chr11	74842551	74845725	3175	+	exon:310517	uc011xzb.1	17428	Mnt	mm10_genes_exons
chr11	75410073	75410073	1	-	0.00022142072444302	0.00228455440554113	25.1278772378517	chr11	75410029	75410393	365	-	exon:328916	uc007kdp.1	20317	Serpinf1	mm10_genes_exons
chr11	75438244	75438244	1	+	8.55369766335898e-09	9.23839226402332e-07	30.9640522875817	chr11	75438214	75438252	39	-	exon:328923	uc007kdr.2	18816	Serpinf2	mm10_genes_exons
chr11	75449136	75449136	1	-	1.91897475167861e-08	1.74028320035385e-06	29.8507462686567	chr11	75449025	75449215	191	-	exon:328933	uc007kds.2	192652	Wdr81	mm10_genes_exons
chr11	75451245	75451245	1	+	3.75932928927932e-08	2.94027454349178e-06	25.9238310708899	chr11	75450794	75454717	3924	-	exon:328940	uc007kdt.2	192652	Wdr81	mm10_genes_exons
chr11	75572381	75572381	1	+	3.40197783293019e-05	0.000558978927703594	-26.8264172998247	chr11	75572315	75577572	5258	+	exon:310785	uc007keb.2	215113	Slc43a2	mm10_genes_exons
chr11	75670027	75670027	1	+	1.15506948606066e-07	7.10132968419378e-06	29.3937538273117	chr11	75669947	75670031	85	+	exon:310896	uc007kem.1	17913	Myo1c	mm10_genes_exons
chr11	75795696	75795696	1	-	6.23176737470347e-06	0.000153860540768332	27.8388278388278	chr11	75795521	75796060	540	-	exon:328970	uc007kev.2	13447	Doc2b	mm10_genes_exons
chr11	77505374	77505374	1	+	9.84618400867437e-08	6.27767078113918e-06	-30.8939041929417	chr11	77505323	77505376	54	+	exon:311206	uc007kgy.1	216963	Git1	mm10_genes_exons
chr11	77508674	77508674	1	+	4.84514503268154e-11	1.52696790378333e-08	31.8034020369226	chr11	77508457	77508991	535	-	exon:329338	uc007kgz.1	216964	Trp53i13	mm10_genes_exons
chr11	77508858	77508858	1	-	3.06829440750806e-05	0.000517533197752472	-29.5477488390874	chr11	77508457	77508991	535	-	exon:329338	uc007kgz.1	216964	Trp53i13	mm10_genes_exons
chr11	78397477	78397477	1	-	3.52975808867521e-13	2.92347465730255e-10	-42.3956442831216	chr11	78397276	78397855	580	-	exon:329526	uc007kjf.1	20500	Slc13a2	mm10_genes_exons
chr11	78397483	78397483	1	-	2.96667965559353e-08	2.45164271872092e-06	-32.9375162043039	chr11	78397276	78397855	580	-	exon:329526	uc007kjf.1	20500	Slc13a2	mm10_genes_exons
chr11	78397494	78397494	1	-	4.00312483816086e-06	0.000109670270350282	-27.2284158672543	chr11	78397276	78397855	580	-	exon:329526	uc007kjf.1	20500	Slc13a2	mm10_genes_exons
chr11	78397502	78397502	1	-	8.43861863474962e-11	2.40022390520969e-08	-33.0464091262639	chr11	78397276	78397855	580	-	exon:329526	uc007kjf.1	20500	Slc13a2	mm10_genes_exons
chr11	78466854	78466854	1	-	2.89274113082034e-09	3.93553167686781e-07	-27.5426509186352	chr11	78466351	78467203	853	+	exon:311813	uc007kjg.2	52466	Slc46a1	mm10_genes_exons
chr11	78466859	78466859	1	-	4.9326254653805e-12	2.45200993215696e-09	-30.2804487179487	chr11	78466351	78467203	853	+	exon:311813	uc007kjg.2	52466	Slc46a1	mm10_genes_exons
chr11	78466868	78466868	1	-	5.5592718486159e-11	1.71122508768759e-08	-28.1971153846154	chr11	78466351	78467203	853	+	exon:311813	uc007kjg.2	52466	Slc46a1	mm10_genes_exons
chr11	78497182	78497182	1	+	5.03834747553701e-14	6.0265179785139e-11	-38.7599469496021	chr11	78496989	78497754	766	-	exon:329531	uc007kji.2	237868	Sarm1	mm10_genes_exons
chr11	80508570	80508570	1	+	2.50342863493142e-08	2.14958975144263e-06	-25.9842519685039	chr11	80508556	80509106	551	-	exon:329798	uc056yne.1	77417	C030013C21Rik	mm10_genes_exons
chr11	81967741	81967741	1	+	2.01688765090035e-16	6.78455464189344e-13	50.9362492853059	chr11	81967630	81968396	767	-	exon:329845	uc007kmm.2	11418	Asic2	mm10_genes_exons
chr11	83412635	83412635	1	-	1.70130466935307e-08	1.58487076375219e-06	30.5963915803542	chr11	83412478	83412834	357	+	exon:312779	uc007kov.1	276952	Rasl10b	mm10_genes_exons
chr11	85838304	85838304	1	+	6.06499964020697e-05	0.000865436306985299	-27.79834302838	chr11	85837844	85838481	638	+	exon:313348	uc007ksb.1	21385	Tbx2	mm10_genes_exons
chr11	87603445	87603445	1	-	4.86993919128124e-08	3.59618808161469e-06	30.3571428571429	chr11	87603388	87603499	112	+	exon:313638	uc007ktz.1	170749	Mtmr4	mm10_genes_exons
chr11	87617485	87617485	1	-	6.80092859024008e-08	4.69273494291168e-06	-43.8564697354114	chr11	87617164	87617905	742	+	exon:313684	uc007kuc.1	327992	Hsf5	mm10_genes_exons
chr11	87729472	87729472	1	+	6.38663658682105e-10	1.18583196952214e-07	-41.1643026004728	chr11	87729400	87729934	535	+	exon:313696	uc007kud.1	207742	Rnf43	mm10_genes_exons
chr11	87797613	87797613	1	-	9.9054055648419e-08	6.30498698309415e-06	-42.2733077905492	chr11	87797324	87797642	319	+	exon:313812	uc011ycc.1	17523	Mpo	mm10_genes_exons
chr11	87797618	87797618	1	-	1.87631940756543e-07	1.03817500780167e-05	-41.7305236270753	chr11	87797324	87797642	319	+	exon:313812	uc011ycc.1	17523	Mpo	mm10_genes_exons
chr11	88169662	88169662	1	-	1.144166663388e-06	4.20347440655964e-05	31.8114143920596	chr11	88169565	88170174	610	+	exon:313874	uc007kvg.2	103841	Cuedc1	mm10_genes_exons
chr11	88169816	88169816	1	+	5.7865521267008e-08	4.12449813006324e-06	-32.114333753678	chr11	88169565	88170174	610	+	exon:313874	uc007kvg.2	103841	Cuedc1	mm10_genes_exons
chr11	90035531	90035531	1	+	4.6581394203099e-05	0.000709922873171914	27.5961538461538	chr11	90035276	90036505	1230	+	exon:314013	uc007kwm.1	67888	Tmem100	mm10_genes_exons
chr11	90035531	90035531	1	+	4.6581394203099e-05	0.000709922873171914	27.5961538461538	chr11	90035349	90035753	405	+	exon:314014	uc033fzf.1	NA	NA	mm10_genes_exons
chr11	94409377	94409377	1	+	2.48111997439608e-05	0.000440645783488425	-28.1870933708458	chr11	94408391	94409876	1486	-	exon:331258	uc007kyp.2	12291	Cacna1g	mm10_genes_exons
chr11	94433895	94433895	1	-	2.57827119600708e-05	0.000453599948070851	25.4587155963303	chr11	94433701	94434132	432	-	exon:331264	uc007kyq.2	12291	Cacna1g	mm10_genes_exons
chr11	94443277	94443277	1	+	6.11279004708164e-12	2.8854947073019e-09	-35.2941176470588	chr11	94443175	94443360	186	-	exon:331294	uc007kyr.2	12291	Cacna1g	mm10_genes_exons
chr11	94947946	94947946	1	-	2.55409777908842e-08	2.18414101013226e-06	35.5293191656828	chr11	94947883	94947990	108	+	exon:314463	uc007kzn.2	12842	Col1a1	mm10_genes_exons
chr11	95830759	95830759	1	-	9.05455824653347e-12	3.96780846168618e-09	-49.5951417004049	chr11	95830433	95835115	4683	+	exon:314575	uc007lap.1	237928	Phospho1	mm10_genes_exons
chr11	95830759	95830759	1	-	9.05455824653347e-12	3.96780846168618e-09	-49.5951417004049	chr11	95830072	95832876	2805	-	exon:331776	uc007lat.2	66610	Abi3	mm10_genes_exons
chr11	95830765	95830765	1	-	2.16039883520622e-06	6.83071695933538e-05	-34.8063284233497	chr11	95830433	95835115	4683	+	exon:314575	uc007lap.1	237928	Phospho1	mm10_genes_exons
chr11	95830765	95830765	1	-	2.16039883520622e-06	6.83071695933538e-05	-34.8063284233497	chr11	95830072	95832876	2805	-	exon:331776	uc007lat.2	66610	Abi3	mm10_genes_exons
chr11	96145505	96145505	1	+	1.85444924183239e-10	4.46613279209684e-08	-34.5094664371773	chr11	96145398	96145623	226	+	exon:314628	uc011ydd.1	237930	Ttll6	mm10_genes_exons
chr11	96165254	96165254	1	-	6.53770738906249e-06	0.000159572021248253	-35.1864406779661	chr11	96164748	96165452	705	+	exon:314635	uc011ydd.1	237930	Ttll6	mm10_genes_exons
chr11	96196371	96196371	1	-	1.15755055307369e-06	4.24094755739761e-05	26.7556742323097	chr11	96195973	96196599	627	+	exon:314665	uc007lbk.1	15408	Hoxb13	mm10_genes_exons
chr11	96282432	96282432	1	-	3.02495173638093e-09	4.07180310902965e-07	28.9473684210526	chr11	96281905	96283386	1482	+	exon:314678	uc007lbp.1	15416	Hoxb8	mm10_genes_exons
chr11	96464717	96464717	1	-	8.72817280597165e-06	0.000198790144414677	26.04550016728	chr11	96464591	96464750	160	+	exon:314701	uc007lca.2	78473	Skap1	mm10_genes_exons
chr11	96542210	96542210	1	-	5.08720753313162e-07	2.24994939519981e-05	-33.2070707070707	chr11	96541385	96542407	1023	+	exon:314707	uc007lcb.2	78473	Skap1	mm10_genes_exons
chr11	96768033	96768033	1	-	1.54454971599738e-05	0.000307713021874402	26.4328808446456	chr11	96767549	96769322	1774	-	exon:331891	uc007lci.2	74479	Snx11	mm10_genes_exons
chr11	97099932	97099932	1	+	1.55714330482665e-08	1.48056363050287e-06	-32.7832933926737	chr11	97099927	97100085	159	-	exon:331997	uc007ldr.2	57765	Tbx21	mm10_genes_exons
chr11	97146528	97146528	1	+	5.73579049876993e-09	6.7428094497685e-07	38.3674686816465	chr11	97146455	97146630	176	-	exon:332004	uc011ydr.1	73174	Tbkbp1	mm10_genes_exons
chr11	97206434	97206434	1	+	1.86802820112551e-07	1.03446850505949e-05	-29.0835541916585	chr11	97205856	97207268	1413	-	exon:332076	uc007ldv.2	19155	Npepps	mm10_genes_exons
chr11	97338677	97338677	1	-	0.000199876610900641	0.00211649231432026	-30	chr11	97332109	97339290	7182	-	exon:332090	uc007ldy.1	217143	Gpr179	mm10_genes_exons
chr11	97344149	97344149	1	-	7.53414922920039e-06	0.000177938980777979	-25.3137254901961	chr11	97344097	97344206	110	-	exon:332085	uc007ldy.1	217143	Gpr179	mm10_genes_exons
chr11	97500499	97500499	1	-	1.02896767436889e-08	1.06783839599242e-06	36.3872378219581	chr11	97500109	97502400	2292	+	exon:314935	uc007lec.1	58996	Arhgap23	mm10_genes_exons
chr11	97500751	97500751	1	+	5.40540226061137e-10	1.0368286399267e-07	-48.2354802975154	chr11	97500109	97502400	2292	+	exon:314935	uc007lec.1	58996	Arhgap23	mm10_genes_exons
chr11	97718070	97718070	1	+	1.3412591650366e-06	4.75269048409083e-05	-32.886191844991	chr11	97715157	97718939	3783	-	exon:332166	uc007leq.1	108083	Pip4k2b	mm10_genes_exons
chr11	98003064	98003064	1	+	4.38305584400835e-07	2.00559510555367e-05	25.2081366406317	chr11	98001508	98003362	1855	-	exon:332265	uc007lff.3	12295	Cacnb1	mm10_genes_exons
chr11	98329591	98329591	1	+	3.52798270737565e-12	1.86431891110115e-09	-30.4858299595142	chr11	98329434	98329645	212	-	exon:332429	uc009vai.1	18013	Neurod2	mm10_genes_exons
chr11	98452182	98452182	1	+	0.000741303897008488	0.00560127146422033	-27.5925925925926	chr11	98452119	98452268	150	+	exon:315204	uc007lgk.1	14786	Grb7	mm10_genes_exons
chr11	98467666	98467666	1	+	1.81297023751013e-08	1.66590179163721e-06	-27.536231884058	chr11	98464693	98467686	2994	-	exon:332448	uc007lgl.1	22780	Ikzf3	mm10_genes_exons
chr11	98558513	98558513	1	+	1.29660138497765e-07	7.76166369233027e-06	28.6363636363636	chr11	98558210	98558665	456	+	exon:315233	uc007lgo.2	69376	Zpbp2	mm10_genes_exons
chr11	98829254	98829254	1	-	5.23063919591046e-05	0.000774312823994375	26.3887441375717	chr11	98829214	98829428	215	+	exon:315413	uc011yeh.1	192160	Casc3	mm10_genes_exons
chr11	98837634	98837634	1	+	2.17126764649206e-11	8.07671412518706e-09	28.8607188703466	chr11	98836785	98837673	889	+	exon:315431	uc007lhr.1	268480	Rapgefl1	mm10_genes_exons
chr11	98847338	98847338	1	+	2.43495817613219e-06	7.4905599514112e-05	39.0566037735849	chr11	98847287	98847409	123	+	exon:315438	uc007lhr.1	268480	Rapgefl1	mm10_genes_exons
chr11	98892081	98892081	1	+	3.74873299060269e-09	4.82189244065738e-07	-38.5087095627444	chr11	98892063	98892719	657	+	exon:315453	uc007lht.2	68524	Wipf2	mm10_genes_exons
chr11	98922479	98922479	1	-	1.67041137177811e-11	6.50538465979758e-09	29.0370067470865	chr11	98921116	98923942	2827	+	exon:315468	uc007lhu.1	23834	Cdc6	mm10_genes_exons
chr11	98950526	98950526	1	-	3.89884281065968e-06	0.000107448406813858	-39.4187779433681	chr11	98950245	98950795	551	+	exon:315495	uc007lhx.1	19401	Rara	mm10_genes_exons
chr11	98973711	98973711	1	-	5.43209445332936e-09	6.4662382603985e-07	-34.6231546231546	chr11	98973420	98974942	1523	+	exon:315502	uc007lhx.1	19401	Rara	mm10_genes_exons
chr11	98973717	98973717	1	-	8.06973429143215e-06	0.000187373885158855	-25.3302253302253	chr11	98973420	98974942	1523	+	exon:315502	uc007lhx.1	19401	Rara	mm10_genes_exons
chr11	98973855	98973855	1	+	5.03236754084223e-05	0.000751739413180588	-27.140361094933	chr11	98973420	98974942	1523	+	exon:315502	uc007lhx.1	19401	Rara	mm10_genes_exons
chr11	99144590	99144590	1	+	5.57192287380009e-06	0.000141339435404348	-26.3682983682984	chr11	99144199	99146034	1836	-	exon:332680	uc007lih.1	12775	Ccr7	mm10_genes_exons
chr11	99350908	99350908	1	+	1.64360577923298e-06	5.55416288645141e-05	25.6169747746107	chr11	99350660	99351118	459	-	exon:332762	uc007lip.2	16675	Krt27	mm10_genes_exons
chr11	99493000	99493000	1	+	1.2762577560096e-09	2.04405141069946e-07	26.8432734993245	chr11	99492669	99493110	442	-	exon:332809	uc007liw.1	94179	Krt23	mm10_genes_exons
chr11	99993949	99993949	1	+	3.83009436778902e-08	2.98458752262526e-06	26.8068855449156	chr11	99993232	99993994	763	-	exon:332862	uc007ljz.2	77914	Krtap17-1	mm10_genes_exons
chr11	100567121	100567121	1	+	5.02384886554249e-07	2.22885045608245e-05	27.434819175778	chr11	100566909	100569805	2897	+	exon:315609	uc057bac.1	74407	Ttc25	mm10_genes_exons
chr11	100576739	100576739	1	-	7.38266189546782e-10	1.3232990107258e-07	-31.4285714285714	chr11	100576236	100576905	670	+	exon:315634	uc007llo.2	12799	Cnp	mm10_genes_exons
chr11	100747785	100747785	1	-	4.16370284627359e-07	1.92513956170687e-05	25.793018983466	chr11	100747563	100747812	250	-	exon:333331	uc007lmf.2	380728	Kcnh4	mm10_genes_exons
chr11	101164055	101164055	1	+	7.30079589847022e-10	1.31315390683991e-07	-28.8764990532295	chr11	101164038	101164471	434	-	exon:333514	uc007lno.2	217198	Plekhh3	mm10_genes_exons
chr11	101770512	101770512	1	-	1.41036636479701e-09	2.20859721685469e-07	-25.0318042355758	chr11	101769748	101770590	843	-	exon:333774	uc007lps.2	18612	Etv4	mm10_genes_exons
chr11	101963404	101963404	1	+	1.60123755650037e-13	1.51924164500831e-10	-26.8456375838926	chr11	101962458	101964267	1810	-	exon:333831	uc011yfn.1	74499	Sost	mm10_genes_exons
chr11	102062134	102062134	1	-	0.0001694895809939	0.00187016962849354	-25.2926421404682	chr11	102062055	102062160	106	-	exon:333892	uc007lqk.2	50997	Mpp2	mm10_genes_exons
chr11	102356878	102356878	1	+	3.57464887436243e-05	0.000580248587900731	30.6074443060744	chr11	102356717	102356929	213	-	exon:334267	uc007lrp.2	20533	Slc4a1	mm10_genes_exons
chr11	102356897	102356897	1	+	8.13053349302085e-07	3.23180737083721e-05	33.4855403348554	chr11	102356717	102356929	213	-	exon:334267	uc007lrp.2	20533	Slc4a1	mm10_genes_exons
chr11	102469855	102469855	1	-	3.93387813765422e-08	3.04786670632009e-06	36.8801004394225	chr11	102469525	102469883	359	-	exon:334303	uc007lrx.2	16399	Itga2b	mm10_genes_exons
chr11	102469858	102469858	1	-	2.03161790099723e-05	0.000379090163039937	30.3724628583386	chr11	102469525	102469883	359	-	exon:334303	uc007lrx.2	16399	Itga2b	mm10_genes_exons
chr11	102666337	102666337	1	+	1.74617094841846e-06	5.82245681460258e-05	33.7826086956522	chr11	102666336	102666485	150	+	exon:316421	uc011yfv.2	268491	Meioc	mm10_genes_exons
chr11	102666450	102666450	1	-	1.80142715353236e-08	1.65822688596809e-06	-32.3067022156845	chr11	102666336	102666485	150	+	exon:316421	uc011yfv.2	268491	Meioc	mm10_genes_exons
chr11	102769928	102769928	1	+	6.87833646147786e-05	0.000950643084950173	-29.8412698412698	chr11	102769894	102769970	77	+	exon:316430	uc007lsi.2	11488	Adam11	mm10_genes_exons
chr11	102777701	102777701	1	+	4.41948844126459e-09	5.48904197226177e-07	-37.3873873873874	chr11	102777631	102780262	2632	+	exon:316480	uc007lsj.2	11488	Adam11	mm10_genes_exons
chr11	103733869	103733869	1	-	7.74371213598961e-12	3.49734338663086e-09	33.1496545088778	chr11	103733623	103733879	257	-	exon:334736	uc007lvr.1	22412	Wnt9b	mm10_genes_exons
chr11	104186736	104186736	1	-	1.39408354932906e-10	3.56782577280103e-08	-47.1940298507463	chr11	104186327	104188551	2225	+	exon:316743	uc011yfz.1	237958	Sppl2c	mm10_genes_exons
chr11	104186761	104186761	1	-	4.56183129858132e-09	5.62817286703279e-07	-25.7575757575758	chr11	104186327	104188551	2225	+	exon:316743	uc011yfz.1	237958	Sppl2c	mm10_genes_exons
chr11	104356665	104356665	1	+	4.56608497992833e-07	2.07143748362705e-05	-27.1558441558442	chr11	104354576	104356876	2301	-	exon:334815	uc007lwm.1	76719	Kansl1	mm10_genes_exons
chr11	105968206	105968206	1	-	7.6073743612403e-11	2.20876686731184e-08	26.1363636363636	chr11	105967945	105968245	301	+	exon:317095	uc007lxu.2	11421	Ace	mm10_genes_exons
chr11	106375515	106375515	1	-	7.16438492509301e-05	0.000980297216202785	-30.820399113082	chr11	106375409	106375515	107	+	exon:317298	uc007lyv.2	75573	Prr29	mm10_genes_exons
chr11	107337616	107337616	1	+	6.24313915134047e-13	4.67532349441335e-10	-34.9022846132673	chr11	107337412	107337637	226	-	exon:335536	uc007mak.1	71795	Pitpnc1	mm10_genes_exons
chr11	112785348	112785348	1	+	2.05685640324401e-06	6.58465730119956e-05	-27.7124183006536	chr11	112784672	112787757	3086	+	exon:317794	uc007med.2	20682	Sox9	mm10_genes_exons
chr11	112785348	112785348	1	+	2.05685640324401e-06	6.58465730119956e-05	-27.7124183006536	chr11	112785097	112785387	291	+	exon:317796	uc011ygy.1	NA	NA	mm10_genes_exons
chr11	113209440	113209440	1	-	6.4111204898871e-06	0.00015721695347117	-30.0865800865801	chr11	113209397	113209669	273	-	exon:336243	uc007mej.1	319871	4732490B19Rik	mm10_genes_exons
chr11	114781280	114781280	1	-	5.07571790999374e-09	6.13618089172104e-07	34.8837209302326	chr11	114781171	114781365	195	+	exon:317929	uc007mfq.1	286942	Kif19a	mm10_genes_exons
chr11	114785605	114785605	1	-	1.08849300683432e-05	0.000235479434061272	28.6760124610592	chr11	114785435	114785609	175	+	exon:317933	uc007mfq.1	286942	Kif19a	mm10_genes_exons
chr11	114785608	114785608	1	-	9.9163893207294e-12	4.27873003911119e-09	44.4626168224299	chr11	114785435	114785609	175	+	exon:317933	uc007mfq.1	286942	Kif19a	mm10_genes_exons
chr11	114791246	114791246	1	+	8.25773201805624e-08	5.46643173564111e-06	-36.224312086381	chr11	114790669	114792522	1854	-	exon:336440	uc007mfr.1	72014	Btbd17	mm10_genes_exons
chr11	115323666	115323666	1	-	1.41592449685943e-13	1.36527284351818e-10	47.6503620511305	chr11	115323408	115323731	324	+	exon:318054	uc007mhb.1	237987	Otop2	mm10_genes_exons
chr11	115323699	115323699	1	-	5.45799682574889e-11	1.68645752968469e-08	40.0043680838672	chr11	115323408	115323731	324	+	exon:318054	uc007mhb.1	237987	Otop2	mm10_genes_exons
chr11	115993282	115993282	1	+	3.82353761595337e-14	4.86453606711508e-11	-26.6242038216561	chr11	115993277	115993456	180	+	exon:318411	uc007mjg.1	192897	Itgb4	mm10_genes_exons
chr11	116005989	116005989	1	-	0.000709041707188661	0.00542026367111297	26.4473684210526	chr11	116005897	116006055	159	+	exon:318446	uc007mjh.1	192897	Itgb4	mm10_genes_exons
chr11	116064300	116064300	1	+	7.2913210837279e-09	8.14487415672697e-07	-34.2465753424658	chr11	116064243	116064366	124	-	exon:336907	uc007mjs.1	70450	Unc13d	mm10_genes_exons
chr11	116222029	116222029	1	-	1.08184764180203e-07	6.7403171377038e-06	27.1191742258367	chr11	116220559	116224201	3643	-	exon:337213	uc007mkp.1	14027	Evpl	mm10_genes_exons
chr11	116396221	116396221	1	+	5.95942699259629e-07	2.54225073149154e-05	-27.0676691729323	chr11	116396189	116396307	119	-	exon:337300	uc007mky.2	217340	Rnf157	mm10_genes_exons
chr11	116649908	116649908	1	+	6.00517656860891e-09	6.98757632193731e-07	25.1497646555413	chr11	116649784	116650015	232	-	exon:337451	uc007mlv.1	114886	Cygb	mm10_genes_exons
chr11	116806910	116806910	1	+	3.31166033542293e-12	1.76919969519406e-09	-30.8771929824561	chr11	116806577	116807968	1392	-	exon:337504	uc007mmg.1	67622	Mxra7	mm10_genes_exons
chr11	116841150	116841150	1	-	2.88460253316818e-05	0.000493663207679429	-28.7202380952381	chr11	116841069	116841355	287	-	exon:337506	uc007mmh.1	107817	Jmjd6	mm10_genes_exons
chr11	117723489	117723489	1	+	4.26787857133475e-09	5.34313905613986e-07	25.2873563218391	chr11	117720950	117723550	2601	+	exon:318941	uc007mni.2	217351	Tnrc6c	mm10_genes_exons
chr11	117870473	117870473	1	+	8.52404710960975e-13	5.9869421812472e-10	52.2110739502044	chr11	117870435	117870620	186	-	exon:337642	uc007moh.2	71776	Tha1	mm10_genes_exons
chr11	118481930	118481930	1	-	2.01118404263343e-05	0.000376286781558767	-26.9753086419753	chr11	118481874	118482031	158	+	exon:319168	uc007mpi.1	217364	Engase	mm10_genes_exons
chr11	119028378	119028378	1	+	6.67954327904032e-05	0.000929956676385176	-33.6719883889695	chr11	119027899	119031275	3377	+	exon:319230	uc007mpt.2	12416	Cbx2	mm10_genes_exons
chr11	119294393	119294393	1	+	5.21365402705868e-13	4.04170099685692e-10	-27.1604938271605	chr11	119294325	119294405	81	-	exon:338099	uc007mqj.1	192170	Eif4a3	mm10_genes_exons
chr11	119331241	119331241	1	-	1.1811523104239e-06	4.30579938228844e-05	29.3071161048689	chr11	119331237	119331379	143	+	exon:319345	uc007mqk.1	170720	Card14	mm10_genes_exons
chr11	120001174	120001174	1	+	3.67285803235367e-08	2.89066711007883e-06	-28.7727022564667	chr11	120001074	120002618	1545	+	exon:319604	uc007mrg.1	108100	Baiap2	mm10_genes_exons
chr11	120010112	120010112	1	+	1.37103031808967e-06	4.83592745159283e-05	29.2904290429043	chr11	120009834	120012426	2593	-	exon:338138	uc007mrk.2	11302	Aatk	mm10_genes_exons
chr11	120018869	120018869	1	-	5.07637596135213e-13	3.95248863935966e-10	-28.8457929308727	chr11	120018745	120018892	148	-	exon:338143	uc007mrl.3	11302	Aatk	mm10_genes_exons
chr11	120046648	120046648	1	-	7.60420683884605e-08	5.1182367062212e-06	26.685393258427	chr11	120046586	120047145	560	-	exon:338155	uc007mrm.3	11302	Aatk	mm10_genes_exons
chr11	120279505	120279505	1	-	0.000445456857280294	0.00384281216743593	-27.2621268656716	chr11	120279370	120279506	137	+	exon:319662	uc007msd.2	268515	Bahcc1	mm10_genes_exons
chr11	120720837	120720837	1	-	1.46592383855978e-10	3.71190081482584e-08	36.0985857757737	chr11	120720618	120721127	510	+	exon:319963	uc007mue.2	217366	Lrrc45	mm10_genes_exons
chr11	120820039	120820039	1	-	5.97533101103121e-12	2.83476921746865e-09	33.4293394777266	chr11	120820029	120820144	116	-	exon:338675	uc007mut.1	14104	Fasn	mm10_genes_exons
chr11	120820276	120820276	1	-	2.49606923681533e-05	0.000442620125823729	-26.1619235129169	chr11	120820245	120820367	123	-	exon:338674	uc007mut.1	14104	Fasn	mm10_genes_exons
chr11	120821045	120821045	1	-	3.29738529128822e-05	0.000546081167871832	31.9778847868735	chr11	120820899	120821072	174	-	exon:338672	uc007mut.1	14104	Fasn	mm10_genes_exons
chr11	121054088	121054088	1	+	5.94962823963789e-07	2.53880001119101e-05	31.0046842190276	chr11	121053423	121055110	1688	-	exon:338773	uc007mvd.1	58210	Sectm1b	mm10_genes_exons
chr11	121830636	121830636	1	-	1.30624637272178e-05	0.000270653647206406	-29.2699724517906	chr11	121830218	121831259	1042	+	exon:320187	uc007mwf.2	74675	Ptchd3	mm10_genes_exons
chr12	3913006	3913006	1	+	2.44865294220882e-07	1.27759268484611e-05	-30.2313883299799	chr12	3907606	3914443	6838	+	exon:339134	uc007mxb.1	13435	Dnmt3a	mm10_genes_exons
chr12	4134250	4134250	1	+	1.16564926608916e-09	1.90506104265859e-07	-42.7659574468085	chr12	4134153	4135000	848	+	exon:339210	uc007mxk.2	104111	Adcy3	mm10_genes_exons
chr12	4134410	4134410	1	-	7.81298414348535e-09	8.60104191188792e-07	-38.7322646029114	chr12	4134153	4135000	848	+	exon:339210	uc007mxk.2	104111	Adcy3	mm10_genes_exons
chr12	4134414	4134414	1	-	0.000197586941433226	0.00209771772615333	-29.4637921503593	chr12	4134153	4135000	848	+	exon:339210	uc007mxk.2	104111	Adcy3	mm10_genes_exons
chr12	5091260	5091260	1	-	1.7952481136333e-06	5.94301435635213e-05	-29.7385620915033	chr12	5091242	5091440	199	-	exon:349752	uc011yjz.2	208439	Klhl29	mm10_genes_exons
chr12	14149114	14149114	1	+	5.12159483555007e-07	2.26129333657391e-05	-28.9661654135338	chr12	14147598	14150760	3163	-	exon:349920	uc007nbn.1	105005	Fam84a	mm10_genes_exons
chr12	33035064	33035064	1	-	1.16669124178592e-13	1.18363824060637e-10	32.7300150829563	chr12	33034917	33035068	152	-	exon:350865	uc007nij.1	68764	Cdhr3	mm10_genes_exons
chr12	33346025	33346025	1	+	1.52116296546767e-08	1.45420111246956e-06	25.978686385385	chr12	33345838	33346088	251	+	exon:341210	uc007niq.2	380753	Atxn7l1	mm10_genes_exons
chr12	41485605	41485605	1	-	1.05092278438611e-08	1.08596071998607e-06	28.6260049166168	chr12	41485571	41486057	487	-	exon:351168	uc007nln.2	16981	Lrrn3	mm10_genes_exons
chr12	44222189	44222189	1	-	9.55239816002601e-05	0.00121628159881272	26.4845360824742	chr12	44221356	44224380	3025	+	exon:341855	uc029rsg.1	100039062	Gm2027	mm10_genes_exons
chr12	55600760	55600760	1	-	1.59319529457498e-06	5.42425787160061e-05	-26.1474627304105	chr12	55598917	55602017	3101	+	exon:342368	uc007not.1	56856	Insm2	mm10_genes_exons
chr12	56709924	56709924	1	-	1.63324634938105e-07	9.28492928896796e-06	-39.0391254315305	chr12	56709653	56712822	3170	+	exon:342405	uc007npi.2	18511	Pax9	mm10_genes_exons
chr12	62688219	62688219	1	-	2.4574724377824e-18	1.82456246829487e-14	-34.6778959810875	chr12	62687787	62688336	550	+	exon:342656	uc057bbm.1	73309	Spanxn4	mm10_genes_exons
chr12	64966958	64966958	1	-	8.59564891063855e-05	0.00112381231549164	25.2845528455285	chr12	64965742	64968028	2287	+	exon:342662	uc007nqr.2	328108	Fam179b	mm10_genes_exons
chr12	70255116	70255116	1	+	2.63623256510441e-07	1.35291662022439e-05	-36.3584474885845	chr12	70255038	70255226	189	-	exon:352456	uc007nto.3	94090	Trim9	mm10_genes_exons
chr12	72069935	72069935	1	-	6.40032781565506e-06	0.000157004146585655	35.0046860356139	chr12	72069618	72070991	1374	-	exon:352586	uc007nvc.1	238252	Gpr135	mm10_genes_exons
chr12	72303967	72303967	1	+	3.07003335379363e-05	0.000517734093067605	34.1744913928013	chr12	72303657	72304418	762	-	exon:352632	uc007nvk.2	104001	Rtn1	mm10_genes_exons
chr12	72303973	72303973	1	+	9.00317370313794e-08	5.85401644078172e-06	-40.3174603174603	chr12	72303657	72304418	762	-	exon:352632	uc007nvk.2	104001	Rtn1	mm10_genes_exons
chr12	76324926	76324926	1	+	4.44763782037441e-08	3.34542204867448e-06	30.2718304398397	chr12	76324891	76324989	99	+	exon:344092	uc007nya.2	238276	Akap5	mm10_genes_exons
chr12	76612647	76612647	1	-	2.42998630571726e-12	1.37721775167215e-09	-27.4074074074074	chr12	76612564	76613320	757	-	exon:352873	uc007nyo.1	20741	Sptb	mm10_genes_exons
chr12	79188612	79188612	1	+	1.138479369073e-08	1.15530361593557e-06	29.8701298701299	chr12	79188481	79188636	156	-	exon:353013	uc007nzz.1	17252	Rdh11	mm10_genes_exons
chr12	80721994	80721994	1	+	2.8345982212623e-10	6.2635754657616e-08	-30.2631578947368	chr12	80721946	80722095	150	+	exon:344583	uc007obf.2	217682	Plekhd1	mm10_genes_exons
chr12	81198014	81198014	1	+	0.000232650956861624	0.00236968135323126	-27.7221654749745	chr12	81197915	81199867	1953	-	exon:353219	uc007obv.2	110893	Slc8a3	mm10_genes_exons
chr12	83551543	83551543	1	-	2.71596265111944e-05	0.000472152796508633	-27.6864383686075	chr12	83551466	83551646	181	-	exon:353354	uc007odg.1	217695	Zfyve1	mm10_genes_exons
chr12	83712505	83712505	1	-	4.43158667952714e-10	8.90460966843635e-08	-25.9259259259259	chr12	83712304	83712554	251	+	exon:345076	uc007odo.1	19164	Psen1	mm10_genes_exons
chr12	84148282	84148282	1	-	9.48907227531328e-09	1.00206152317332e-06	-35.790679908327	chr12	84146131	84148489	2359	-	exon:353439	uc007oel.1	70481	Pnma1	mm10_genes_exons
chr12	84354804	84354804	1	+	1.65554679303006e-06	5.58461004905212e-05	37.3464373464374	chr12	84354710	84355047	338	-	exon:353470	uc007oez.1	217705	Fam161b	mm10_genes_exons
chr12	84593896	84593896	1	+	8.11230146519969e-06	0.000188122732365773	-27.6116542073989	chr12	84593129	84595457	2329	+	exon:345390	uc007ofm.2	12677	Vsx2	mm10_genes_exons
chr12	84593950	84593950	1	-	1.22643000025035e-16	4.52055517419808e-13	39.8817014850239	chr12	84593129	84595457	2329	+	exon:345390	uc007ofm.2	12677	Vsx2	mm10_genes_exons
chr12	85140448	85140448	1	+	3.54353369659453e-09	4.61498385637447e-07	-28.2885552906814	chr12	85140344	85140476	133	-	exon:353823	uc007ogn.2	238323	Rps6kl1	mm10_genes_exons
chr12	86519497	86519497	1	+	4.39474864524835e-08	3.31379308703867e-06	26.7441860465116	chr12	86518821	86521628	2808	+	exon:345728	uc007oht.2	26380	Esrrb	mm10_genes_exons
chr12	89260494	89260494	1	-	1.03950453657587e-09	1.73769594802866e-07	-31.3725490196078	chr12	89260138	89261572	1435	+	exon:346004	uc007ojz.1	18191	Nrxn3	mm10_genes_exons
chr12	91648000	91648000	1	-	3.67344317618987e-18	2.5974913417401e-14	-31.6831683168317	chr12	91647232	91649070	1839	-	exon:354301	uc007okt.2	108800	Ston2	mm10_genes_exons
chr12	91683942	91683942	1	+	2.48565973485632e-06	7.6095967113954e-05	26.4444444444444	chr12	91682578	91685042	2465	-	exon:354305	uc007oku.1	NA	NA	mm10_genes_exons
chr12	98688915	98688915	1	-	2.87477381869213e-10	6.33887546941948e-08	-26.6666666666667	chr12	98688190	98689628	1439	-	exon:354582	uc011ypx.1	24000	Ptpn21	mm10_genes_exons
chr12	103314761	103314761	1	-	6.85695627878708e-08	4.72329539289506e-06	43.6638655462185	chr12	103314515	103314769	255	-	exon:355243	uc007ovb.1	NA	NA	mm10_genes_exons
chr12	103616953	103616953	1	+	1.60504882557299e-07	9.15667906335416e-06	-25.5993329164061	chr12	103616675	103617028	354	-	exon:355319	uc007ovz.2	217847	Serpina10	mm10_genes_exons
chr12	104471330	104471330	1	+	9.63581163151788e-07	3.68255675767389e-05	-25.177826833456	chr12	104471209	104471646	438	-	exon:355436	uc007oxh.1	14836	Gsc	mm10_genes_exons
chr12	105900323	105900323	1	-	4.26417192287468e-05	0.000663885346689888	29.4903441266154	chr12	105900176	105902021	1846	+	exon:347291	uc007oza.1	NA	NA	mm10_genes_exons
chr12	108312013	108312013	1	-	4.4553953424994e-12	2.25418115473939e-09	-33.9966485127775	chr12	108311688	108312334	647	+	exon:347365	uc007ozn.1	214305	Hhipl1	mm10_genes_exons
chr12	108503213	108503213	1	-	8.47610555660821e-10	1.47874733441091e-07	28.6729857819905	chr12	108503183	108503233	51	+	exon:347393	uc007ozp.2	68519	Eml1	mm10_genes_exons
chr12	108826822	108826822	1	-	1.53332059589283e-11	6.06466781760722e-09	-28.1202682240969	chr12	108825878	108827488	1611	-	exon:355840	uc007pad.1	214663	Slc25a29	mm10_genes_exons
chr12	111285220	111285220	1	-	1.41085504718178e-13	1.36164786667938e-10	48.4276729559748	chr12	111284762	111285304	543	+	exon:348177	uc007pcr.1	NA	NA	mm10_genes_exons
chr12	111424626	111424626	1	+	1.0934666661104e-06	4.05875210008757e-05	-25.7994018863584	chr12	111423393	111424875	1483	+	exon:348188	uc007pcw.2	74190	Exoc3l4	mm10_genes_exons
chr12	111450842	111450842	1	+	1.74675647101955e-12	1.0636456219069e-09	38.533746362527	chr12	111450405	111451069	665	-	exon:356041	uc007pdb.1	NA	NA	mm10_genes_exons
chr12	111726064	111726064	1	+	6.2262980200177e-07	2.62858686383106e-05	31.9974143503555	chr12	111724340	111727116	2777	+	exon:348396	uc007pdt.2	68020	Apopt1	mm10_genes_exons
chr12	112176309	112176309	1	-	1.75671496186638e-06	5.84804733262158e-05	-27.0907194994786	chr12	112175486	112178399	2914	+	exon:348677	uc007pem.1	668303	Kif26a	mm10_genes_exons
chr12	112176533	112176533	1	-	1.58714789777142e-08	1.5031799918018e-06	31.1679470971506	chr12	112175486	112178399	2914	+	exon:348677	uc007pem.1	668303	Kif26a	mm10_genes_exons
chr12	112395302	112395302	1	-	1.95951967248399e-06	6.34437139452117e-05	27.9139720258685	chr12	112394046	112395424	1379	-	exon:356128	uc007peo.1	NA	NA	mm10_genes_exons
chr12	112920289	112920289	1	-	6.56316218725346e-06	0.000160058015874497	-25.5681818181818	chr12	112920231	112920482	252	-	exon:356190	uc007pfl.1	16450	Jag2	mm10_genes_exons
chr12	113145351	113145351	1	-	7.94166463791111e-06	0.000185296544928956	-26.6271125494426	chr12	113144963	113145506	544	+	exon:349169	uc007pfy.2	68337	Crip2	mm10_genes_exons
chr12	114358040	114358040	1	-	7.73428623658713e-08	5.18509695929247e-06	29.687074829932	chr12	114357761	114358045	285	-	exon:356585	uc057bcp.1	NA	NA	mm10_genes_exons
chr12	117255553	117255553	1	-	0.000246726334620072	0.0024761653826405	25.0920471281296	chr12	117255546	117255610	65	+	exon:349364	uc007phx.2	19276	Ptprn2	mm10_genes_exons
chr12	118008031	118008031	1	-	0.000238813934377238	0.00241720069476179	27.139175257732	chr12	118007965	118008107	143	-	exon:357661	uc007pie.1	13411	Dnah11	mm10_genes_exons
chr13	12473267	12473267	1	-	4.56189881845244e-11	1.45722367028842e-08	35.3383177570093	chr13	12471209	12478574	7366	-	exon:365457	uc007plp.2	171211	Edaradd	mm10_genes_exons
chr13	19623515	19623515	1	-	0.000533701807918841	0.0043931146292332	25.360824742268	chr13	19623175	19623877	703	+	exon:358726	uc007ppg.2	20379	Sfrp4	mm10_genes_exons
chr13	21363486	21363486	1	+	6.17327165508705e-06	0.000152724649737405	-28.2758620689655	chr13	21363285	21364051	767	+	exon:358872	uc007pqf.1	22758	Zscan12	mm10_genes_exons
chr13	24036301	24036301	1	-	6.39471690833527e-07	2.68316986735684e-05	-27.4560098496896	chr13	24036185	24036608	424	-	exon:366196	uc007pvm.2	68732	Carmil1	mm10_genes_exons
chr13	24036348	24036348	1	-	2.37212232566963e-09	3.34373664542481e-07	-34.2943620786949	chr13	24036185	24036608	424	-	exon:366196	uc007pvm.2	68732	Carmil1	mm10_genes_exons
chr13	36726679	36726679	1	-	1.10129569933137e-05	0.000237628412847719	-26.6615737203972	chr13	36725622	36726856	1235	-	exon:366942	uc007qcm.3	68404	Nrn1	mm10_genes_exons
chr13	37930265	37930265	1	+	4.00391009083406e-11	1.31163308141201e-08	-47.0884658454647	chr13	37929558	37935534	5977	+	exon:359947	uc007qcw.2	68750	Rreb1	mm10_genes_exons
chr13	38195683	38195683	1	+	1.53357602205201e-07	8.83676995157252e-06	26.3555734730901	chr13	38194696	38198577	3882	+	exon:360068	uc007qdk.2	109620	Dsp	mm10_genes_exons
chr13	40887536	40887536	1	-	0.000781072401187832	0.00582292877843462	27.1969696969697	chr13	40886758	40888285	1528	+	exon:360106	uc007qem.2	14538	Gcnt2	mm10_genes_exons
chr13	41025858	41025858	1	+	1.31196922082487e-05	0.000271579475586042	-25.3134040501446	chr13	41025120	41026562	1443	-	exon:367231	uc007qev.2	17152	Mak	mm10_genes_exons
chr13	43059756	43059756	1	+	3.44814998662274e-14	4.51402295322142e-11	-34.2105263157895	chr13	43059571	43059777	207	+	exon:360233	uc007qfp.1	218194	Phactr1	mm10_genes_exons
chr13	43668220	43668220	1	+	0.00049156812136951	0.00413469017894143	29.9081035923141	chr13	43667760	43670944	3185	+	exon:360312	uc007qgh.2	328234	Rnf182	mm10_genes_exons
chr13	43668220	43668220	1	+	0.00049156812136951	0.00413469017894143	29.9081035923141	chr13	43667975	43668718	744	+	exon:360313	uc033gli.1	NA	NA	mm10_genes_exons
chr13	45546018	45546018	1	+	9.14332509036027e-07	3.53791802900278e-05	-38.0588235294118	chr13	45545873	45546386	514	+	exon:360433	uc007qha.2	66355	Gmpr	mm10_genes_exons
chr13	45568461	45568461	1	+	3.71523535565263e-10	7.77481901452449e-08	-28	chr13	45566573	45568580	2008	-	exon:367410	uc011yyv.2	20238	Atxn1	mm10_genes_exons
chr13	47244702	47244702	1	+	1.02523271677652e-13	1.07970079513832e-10	-49.8173515981735	chr13	47244361	47247991	3631	+	exon:360534	uc007qhx.2	218215	Rnf144b	mm10_genes_exons
chr13	48666339	48666339	1	-	1.5361556490592e-11	6.06893507287623e-09	26.9561865604523	chr13	48665828	48666507	680	+	exon:360552	uc007qil.1	12022	Barx1	mm10_genes_exons
chr13	48804679	48804679	1	-	1.37447626705452e-06	4.84495831223402e-05	-27.5217391304348	chr13	48804335	48804722	388	-	exon:367650	uc007qim.1	18676	Phf2	mm10_genes_exons
chr13	49146732	49146732	1	-	1.04333295031958e-09	1.74241441979115e-07	-26.5282748747316	chr13	49146552	49147234	683	-	exon:367714	uc007qir.3	75607	Wnk2	mm10_genes_exons
chr13	49146744	49146744	1	+	1.02454577482943e-06	3.85795773081824e-05	-31.5015479876161	chr13	49146552	49147234	683	-	exon:367714	uc007qir.3	75607	Wnk2	mm10_genes_exons
chr13	54575847	54575847	1	-	1.83797116089155e-06	6.0496420674311e-05	28.4637068357999	chr13	54575750	54575948	199	+	exon:361069	uc007qoj.2	56795	Arl10	mm10_genes_exons
chr13	54997250	54997250	1	-	7.71117213900695e-05	0.00103596699264247	-29.2792792792793	chr13	54997193	54997360	168	+	exon:361228	uc007qpp.2	107448	Unc5a	mm10_genes_exons
chr13	55005651	55005651	1	+	2.93581673436328e-05	0.000500499606928717	-27.8218694885362	chr13	55004806	55006018	1213	+	exon:361238	uc007qpp.2	107448	Unc5a	mm10_genes_exons
chr13	55383415	55383415	1	-	2.16357284330452e-07	1.16036189124421e-05	-34.0659340659341	chr13	55383335	55383416	82	+	exon:361388	uc011yzr.1	51791	Rgs14	mm10_genes_exons
chr13	55523456	55523456	1	+	8.08244834670258e-08	5.36989121177366e-06	-44.0625	chr13	55523235	55524111	877	-	exon:368573	uc007qrm.1	27261	Dok3	mm10_genes_exons
chr13	55523514	55523514	1	-	3.54479330488235e-06	9.98614752681543e-05	39.4713261648746	chr13	55523235	55524111	877	-	exon:368573	uc007qrm.1	27261	Dok3	mm10_genes_exons
chr13	55523518	55523518	1	-	1.78031426503154e-07	9.95708520270621e-06	42.4283154121864	chr13	55523235	55524111	877	-	exon:368573	uc007qrm.1	27261	Dok3	mm10_genes_exons
chr13	55523845	55523845	1	-	7.40768765217767e-05	0.00100526728347643	-26.4954257565095	chr13	55523235	55524111	877	-	exon:368573	uc007qrm.1	27261	Dok3	mm10_genes_exons
chr13	56178765	56178765	1	-	1.13220182352805e-12	7.48633790184199e-10	31.2217194570136	chr13	56178547	56178885	339	-	exon:368664	uc007qsj.2	212937	Tifab	mm10_genes_exons
chr13	56178790	56178790	1	-	3.38067664615229e-11	1.14425266920201e-08	26.1877828054299	chr13	56178547	56178885	339	-	exon:368664	uc007qsj.2	212937	Tifab	mm10_genes_exons
chr13	59821725	59821725	1	+	4.57588721550097e-05	0.000700049435371502	-28.5780885780886	chr13	59821560	59822110	551	-	exon:369247	uc007qvg.2	214290	Zcchc6	mm10_genes_exons
chr13	62858188	62858188	1	-	7.40717230479536e-09	8.24953175433471e-07	35	chr13	62858128	62858370	243	-	exon:369481	uc007qxf.1	14120	Fbp2	mm10_genes_exons
chr13	63513641	63513641	1	+	3.95667552109187e-05	0.000627158060608708	-25.7965796579658	chr13	63513561	63513815	255	-	exon:369582	uc007qxu.1	19206	Ptch1	mm10_genes_exons
chr13	64210233	64210233	1	-	9.09759857335445e-07	3.52389766113571e-05	32.3529411764706	chr13	64210195	64210333	139	-	exon:369695	uc007qym.2	218294	Cdc14b	mm10_genes_exons
chr13	68581379	68581379	1	+	2.23354674379159e-05	0.000407160791552522	27.5296195452204	chr13	68581296	68582104	809	-	exon:370107	uc057bdm.1	210009	Mtrr	mm10_genes_exons
chr13	83662503	83662503	1	-	1.56714575322931e-06	5.35337996040539e-05	-31.5256495669554	chr13	83662403	83667079	4677	+	exon:363069	uc007rie.2	17260	Mef2c	mm10_genes_exons
chr13	95034288	95034288	1	-	3.5948119895958e-14	4.64171443227761e-11	-38.8428752796082	chr13	95034169	95034386	218	-	exon:371604	uc011zcx.1	218461	Pde8b	mm10_genes_exons
chr13	95960108	95960108	1	-	0.000723020440785101	0.00549941900499985	-25.4934760789562	chr13	95959443	95961463	2021	-	exon:371792	uc007rms.2	75209	Sv2c	mm10_genes_exons
chr13	97175783	97175783	1	+	5.36271409289528e-09	6.40418513830654e-07	28.3640149024764	chr13	97175600	97176443	844	+	exon:363682	uc007rnu.2	320806	Gfm2	mm10_genes_exons
chr13	99228567	99228567	1	+	1.32040034324103e-10	3.42604293108218e-08	28.3783783783784	chr13	99228319	99229655	1337	+	exon:363857	uc007rpl.1	238803	Zfp366	mm10_genes_exons
chr13	99228817	99228817	1	+	7.43940698291661e-11	2.16992496238476e-08	28.75	chr13	99228319	99229655	1337	+	exon:363857	uc007rpl.1	238803	Zfp366	mm10_genes_exons
chr13	99421802	99421802	1	+	2.40800979264804e-08	2.081538677613e-06	-28.4410021202025	chr13	99421464	99425961	4498	-	exon:372390	uc007rpr.2	17755	Map1b	mm10_genes_exons
chr13	99421868	99421868	1	+	1.20403200790313e-10	3.18451720125597e-08	-29.2735181458157	chr13	99421464	99425961	4498	-	exon:372390	uc007rpr.2	17755	Map1b	mm10_genes_exons
chr13	101757364	101757364	1	-	4.82588614631344e-09	5.88756336216359e-07	-26.2096774193548	chr13	101757326	101758039	714	-	exon:372992	uc007rrt.3	18708	Pik3r1	mm10_genes_exons
chr13	101757515	101757515	1	-	7.11936037911518e-06	0.000170454822396481	-37.5156054931336	chr13	101757326	101758039	714	-	exon:372992	uc007rrt.3	18708	Pik3r1	mm10_genes_exons
chr13	111748953	111748953	1	-	7.06254280529382e-18	4.29302185877285e-14	45.0640672361532	chr13	111746435	111749049	2615	-	exon:373699	uc007rwa.1	26401	Map3k1	mm10_genes_exons
chr13	112652296	112652296	1	-	1.24137253922168e-08	1.23677598489644e-06	-32.8228375398187	chr13	112652276	112652310	35	-	exon:373797	uc007rwm.2	13206	Ddx4	mm10_genes_exons
chr14	8222731	8222731	1	-	2.39903472732129e-10	5.4726133265182e-08	37.1641791044776	chr14	8222187	8223569	1383	+	exon:374742	uc011zfw.2	71393	Kctd6	mm10_genes_exons
chr14	20653797	20653797	1	-	1.33726348977357e-05	0.000275695381494608	-27.7987421383648	chr14	20653624	20653802	179	-	exon:384349	uc007skd.1	59011	Myoz1	mm10_genes_exons
chr14	20656452	20656452	1	-	6.31883144596373e-08	4.41904485766848e-06	25.2873563218391	chr14	20656432	20656540	109	-	exon:384347	uc007skd.1	59011	Myoz1	mm10_genes_exons
chr14	20695470	20695470	1	-	1.91042108583522e-14	2.79684804413229e-11	42.7141516600384	chr14	20694968	20695698	731	+	exon:375898	uc007skk.1	73068	Fut11	mm10_genes_exons
chr14	20695661	20695661	1	-	7.23489071528889e-07	2.95610938213119e-05	-25.7005494505494	chr14	20694968	20695698	731	+	exon:375898	uc007skk.1	73068	Fut11	mm10_genes_exons
chr14	25663467	25663467	1	+	0.000189263479627086	0.00203217460621813	25.8771929824561	chr14	25662940	25666743	3804	+	exon:376413	uc007srn.3	328365	Zmiz1	mm10_genes_exons
chr14	27000754	27000754	1	-	3.4364412409584e-06	9.748466788368e-05	-25.4706954145156	chr14	27000362	27000876	515	+	exon:376718	uc007stj.1	15209	Hesx1	mm10_genes_exons
chr14	28511846	28511846	1	-	1.23949486983306e-05	0.000260177341636005	-26.2170385395538	chr14	28511823	28511956	134	+	exon:376968	uc007sug.2	22418	Wnt5a	mm10_genes_exons
chr14	30876826	30876826	1	+	9.75009457487362e-06	0.000216338807460775	-27.1068169618894	chr14	30874378	30877210	2833	+	exon:377172	uc007svt.2	69179	Tmem110	mm10_genes_exons
chr14	30880932	30880932	1	-	1.09389478404302e-10	2.95563963867578e-08	-26.2411347517731	chr14	30880924	30881610	687	+	exon:377175	uc007svu.2	66175	Mustn1	mm10_genes_exons
chr14	30887814	30887814	1	-	1.52857135289211e-06	5.25362371661087e-05	30.0282037722545	chr14	30887805	30887965	161	+	exon:377177	uc007svv.3	16427	Itih4	mm10_genes_exons
chr14	31545085	31545085	1	-	7.04339949361088e-14	8.02510873896373e-11	-39.7058823529412	chr14	31545057	31545119	63	-	exon:386454	uc007sxv.2	382864	Colq	mm10_genes_exons
chr14	32464112	32464112	1	+	3.54039699555194e-05	0.000576254547684018	27.363184079602	chr14	32462437	32464850	2414	-	exon:386599	uc007szb.1	20508	Slc18a3	mm10_genes_exons
chr14	33924078	33924078	1	+	6.86901799305245e-10	1.25283568233939e-07	26.8639887244538	chr14	33923587	33924202	616	+	exon:377878	uc007tab.1	14560	Gdf10	mm10_genes_exons
chr14	33932391	33932391	1	-	1.40474262918649e-08	1.36347117358536e-06	36.8213604577241	chr14	33931845	33932776	932	+	exon:377879	uc007tab.1	14560	Gdf10	mm10_genes_exons
chr14	33932634	33932634	1	-	3.47584700108359e-11	1.1699881874485e-08	38.0030228603816	chr14	33931845	33932776	932	+	exon:377879	uc007tab.1	14560	Gdf10	mm10_genes_exons
chr14	33955545	33955545	1	-	1.53518086064073e-06	5.26871015827615e-05	25.2006420545746	chr14	33954022	33957144	3123	+	exon:377883	uc007tad.1	19661	Rbp3	mm10_genes_exons
chr14	40916896	40916896	1	-	7.75653079011833e-12	3.49779786392793e-09	31.6736723699011	chr14	40916803	40916949	147	-	exon:387052	uc007tcg.2	52588	Tspan14	mm10_genes_exons
chr14	46390539	46390539	1	+	1.60077050547818e-05	0.000315970353532195	-29.7817240103589	chr14	46390304	46390669	366	-	exon:387464	uc007thd.3	12159	Bmp4	mm10_genes_exons
chr14	47074076	47074076	1	-	2.5282549609423e-07	1.30881090683994e-05	-33.0952380952381	chr14	47073836	47074148	313	+	exon:378293	uc007thn.2	74480	Samd4	mm10_genes_exons
chr14	47385705	47385705	1	-	2.52089717944594e-10	5.68521039376188e-08	-29.46679645252	chr14	47385525	47386167	643	+	exon:378354	uc007tia.2	16854	Lgals3	mm10_genes_exons
chr14	52004034	52004034	1	+	3.42200186212639e-12	1.81755488002519e-09	31.5212404807781	chr14	52003973	52004116	144	+	exon:379251	uc007tnq.2	268739	Arhgef40	mm10_genes_exons
chr14	52009380	52009380	1	-	1.08950588582195e-06	4.04671283321308e-05	-29.7514619883041	chr14	52008228	52009662	1435	-	exon:387986	uc007tnv.3	69890	Zfp219	mm10_genes_exons
chr14	52134130	52134130	1	-	9.01816285818974e-06	0.000203747494134044	32.1651902032308	chr14	52133786	52134862	1077	+	exon:379444	uc007tom.1	77945	Rpgrip1	mm10_genes_exons
chr14	52134149	52134149	1	-	0.000240682982521632	0.0024310026004323	27.8043593833067	chr14	52133786	52134862	1077	+	exon:379444	uc007tom.1	77945	Rpgrip1	mm10_genes_exons
chr14	54366810	54366810	1	-	6.06020449531084e-07	2.5763599117415e-05	37.5	chr14	54366709	54366852	144	+	exon:379944	uc007tvu.1	69089	Oxa1l	mm10_genes_exons
chr14	54366814	54366814	1	-	2.55002413231798e-13	2.22364857313134e-10	49.1185897435897	chr14	54366709	54366852	144	+	exon:379944	uc007tvu.1	69089	Oxa1l	mm10_genes_exons
chr14	54897226	54897226	1	+	7.10799188804075e-06	0.000170263215646799	25.9311740890688	chr14	54896952	54898096	1145	+	exon:380008	uc007txh.2	54196	Pabpn1	mm10_genes_exons
chr14	55022139	55022139	1	-	5.2024916223873e-10	1.00594661445221e-07	27.139972036663	chr14	55022038	55022206	169	+	exon:380049	uc007txx.2	68966	Ngdn	mm10_genes_exons
chr14	55098085	55098085	1	-	7.8195885665117e-06	0.000183111846760263	-29.8969072164948	chr14	55097380	55098995	1616	+	exon:380061	uc007txy.2	105663	Thtpa	mm10_genes_exons
chr14	55107148	55107148	1	+	6.17353815315753e-14	7.20202375604599e-11	31.8619128466327	chr14	55106826	55108395	1570	-	exon:388730	uc007tyg.1	319984	Jph4	mm10_genes_exons
chr14	55107253	55107253	1	-	1.69710481391327e-06	5.69318481073882e-05	-27.4127989412988	chr14	55106826	55108395	1570	-	exon:388730	uc007tyg.1	319984	Jph4	mm10_genes_exons
chr14	55113784	55113784	1	+	1.4646023181537e-06	5.08504792388674e-05	-27.9823106688778	chr14	55113407	55114178	772	-	exon:388727	uc007tyg.1	319984	Jph4	mm10_genes_exons
chr14	55762044	55762044	1	-	0.000368564065473287	0.00334160582994835	-27.9220779220779	chr14	55761908	55763229	1322	+	exon:380397	uc007uaq.1	57260	Ltb4r2	mm10_genes_exons
chr14	55762044	55762044	1	-	0.000368564065473287	0.00334160582994835	-27.9220779220779	chr14	55761924	55763006	1083	+	exon:380398	uc033gra.1	NA	NA	mm10_genes_exons
chr14	55762084	55762084	1	-	7.86867053924631e-06	0.000184008330132124	-26.1038961038961	chr14	55761908	55763229	1322	+	exon:380397	uc007uaq.1	57260	Ltb4r2	mm10_genes_exons
chr14	55762084	55762084	1	-	7.86867053924631e-06	0.000184008330132124	-26.1038961038961	chr14	55761924	55763006	1083	+	exon:380398	uc033gra.1	NA	NA	mm10_genes_exons
chr14	55762211	55762211	1	-	0.000128682254294354	0.00152261408425206	-31.1598173515982	chr14	55761908	55763229	1322	+	exon:380397	uc007uaq.1	57260	Ltb4r2	mm10_genes_exons
chr14	55762211	55762211	1	-	0.000128682254294354	0.00152261408425206	-31.1598173515982	chr14	55761924	55763006	1083	+	exon:380398	uc033gra.1	NA	NA	mm10_genes_exons
chr14	55762229	55762229	1	-	7.20839088089823e-05	0.000984568828991976	-32.1637426900585	chr14	55761908	55763229	1322	+	exon:380397	uc007uaq.1	57260	Ltb4r2	mm10_genes_exons
chr14	55762229	55762229	1	-	7.20839088089823e-05	0.000984568828991976	-32.1637426900585	chr14	55761924	55763006	1083	+	exon:380398	uc033gra.1	NA	NA	mm10_genes_exons
chr14	55827177	55827177	1	-	8.46563686311625e-21	1.72539119067405e-16	40.8419243986254	chr14	55826158	55827253	1096	+	exon:380403	uc007uax.2	73181	Nfatc4	mm10_genes_exons
chr14	57542374	57542374	1	-	2.88015956466604e-07	1.44870265628599e-05	32.760949257187	chr14	57542334	57543166	833	+	exon:380774	uc007udc.1	239114	Il17d	mm10_genes_exons
chr14	57542393	57542393	1	-	6.12760884103802e-07	2.59747259339608e-05	-40.4784873625313	chr14	57542334	57543166	833	+	exon:380774	uc007udc.1	239114	Il17d	mm10_genes_exons
chr14	57542550	57542550	1	+	4.55017974405803e-05	0.000697091231152886	26.1183714501131	chr14	57542334	57543166	833	+	exon:380774	uc007udc.1	239114	Il17d	mm10_genes_exons
chr14	57543028	57543028	1	+	4.13314512936683e-08	3.1631154698111e-06	-28.5527762506872	chr14	57542334	57543166	833	+	exon:380774	uc007udc.1	239114	Il17d	mm10_genes_exons
chr14	59226440	59226440	1	+	0.000142515767246316	0.00164298152063504	-26.7293082766893	chr14	59226308	59226498	191	+	exon:380800	uc007ueb.2	71330	Rcbtb1	mm10_genes_exons
chr14	61024255	61024255	1	+	3.11008782187468e-05	0.000522784085080224	-25.8783783783784	chr14	61024169	61024279	111	-	exon:389943	uc007ufi.2	29820	Tnfrsf19	mm10_genes_exons
chr14	61024261	61024261	1	+	1.20763031438723e-05	0.000254905262066039	-28.0405405405405	chr14	61024169	61024279	111	-	exon:389943	uc007ufi.2	29820	Tnfrsf19	mm10_genes_exons
chr14	62606033	62606033	1	-	1.52197563371281e-07	8.78692283339346e-06	-33.0895008605852	chr14	62605873	62608485	2613	+	exon:381066	uc029skq.1	629059	Fam124a	mm10_genes_exons
chr14	63204617	63204617	1	+	4.36965754136232e-10	8.80880586494194e-08	-40.1785714285714	chr14	63204589	63204755	167	-	exon:390202	uc007uhn.2	14463	Gata4	mm10_genes_exons
chr14	63204627	63204627	1	+	2.16070162932184e-07	1.15924070184211e-05	-34.0430402930403	chr14	63204589	63204755	167	-	exon:390202	uc007uhn.2	14463	Gata4	mm10_genes_exons
chr14	63240605	63240605	1	+	4.10252104927157e-07	1.90515642817174e-05	30.7182800369184	chr14	63240536	63241645	1110	-	exon:390201	uc007uhn.2	14463	Gata4	mm10_genes_exons
chr14	63240648	63240648	1	-	1.1870025166446e-05	0.000251675286903042	-36.9718309859155	chr14	63240536	63241645	1110	-	exon:390201	uc007uhn.2	14463	Gata4	mm10_genes_exons
chr14	63240948	63240948	1	+	0.000111559417279496	0.00136705164596338	26.3784461152882	chr14	63240536	63241645	1110	-	exon:390201	uc007uhn.2	14463	Gata4	mm10_genes_exons
chr14	63240968	63240968	1	+	5.61366889341977e-05	0.000816319867994002	27.6942355889724	chr14	63240536	63241645	1110	-	exon:390201	uc007uhn.2	14463	Gata4	mm10_genes_exons
chr14	63240980	63240980	1	+	2.54593381169421e-07	1.31612745268387e-05	36.9047619047619	chr14	63240536	63241645	1110	-	exon:390201	uc007uhn.2	14463	Gata4	mm10_genes_exons
chr14	63241056	63241056	1	-	1.40133913147874e-05	0.000285838332540403	-31.5412186379928	chr14	63240536	63241645	1110	-	exon:390201	uc007uhn.2	14463	Gata4	mm10_genes_exons
chr14	63241060	63241060	1	-	3.29574409334605e-05	0.000545837236863447	-30.4838709677419	chr14	63240536	63241645	1110	-	exon:390201	uc007uhn.2	14463	Gata4	mm10_genes_exons
chr14	63241062	63241062	1	-	3.03296730274187e-06	8.85904017307838e-05	-36.4580006387736	chr14	63240536	63241645	1110	-	exon:390201	uc007uhn.2	14463	Gata4	mm10_genes_exons
chr14	63241077	63241077	1	-	2.40378943394009e-05	0.000430249403715542	-31.0284254231875	chr14	63240536	63241645	1110	-	exon:390201	uc007uhn.2	14463	Gata4	mm10_genes_exons
chr14	63241095	63241095	1	-	2.10000309501963e-05	0.000388565010603764	-30.661130629192	chr14	63240536	63241645	1110	-	exon:390201	uc007uhn.2	14463	Gata4	mm10_genes_exons
chr14	63241101	63241101	1	-	2.91418851707866e-05	0.000497579543498443	-30.0967741935484	chr14	63240536	63241645	1110	-	exon:390201	uc007uhn.2	14463	Gata4	mm10_genes_exons
chr14	63241619	63241619	1	+	2.08385769312901e-10	4.88616854350341e-08	-27.9920274404376	chr14	63240536	63241645	1110	-	exon:390201	uc007uhn.2	14463	Gata4	mm10_genes_exons
chr14	63241638	63241638	1	+	2.51374821415371e-08	2.15625804960417e-06	-25.5075553907481	chr14	63240536	63241645	1110	-	exon:390201	uc007uhn.2	14463	Gata4	mm10_genes_exons
chr14	63948115	63948115	1	+	3.25411270586769e-09	4.31930113822151e-07	-30.5188055188055	chr14	63947755	63950732	2978	+	exon:381153	uc007uhy.1	20680	Sox7	mm10_genes_exons
chr14	63992584	63992584	1	+	1.08145110778823e-09	1.79396768770721e-07	39.0022377254179	chr14	63992431	63992628	198	+	exon:381154	uc007uia.1	271209	Rp1l1	mm10_genes_exons
chr14	64806277	64806277	1	-	9.57346543190078e-06	0.000213303029473912	-27.7692364009078	chr14	64806031	64806296	266	+	exon:381222	uc007uim.1	16554	Kif13b	mm10_genes_exons
chr14	66361483	66361483	1	+	1.07495920588313e-05	0.000233097367462039	30.7412862052037	chr14	66361075	66361680	606	+	exon:381431	uc007ukf.2	56471	Stmn4	mm10_genes_exons
chr14	70440216	70440216	1	+	9.15408030706515e-12	4.0012988099596e-09	-33.3333333333333	chr14	70440014	70440279	266	-	exon:391377	uc007uny.2	67065	Polr3d	mm10_genes_exons
chr14	70556726	70556726	1	+	2.18244042261318e-06	6.88595507217306e-05	-27.1931458372136	chr14	70556348	70557000	653	+	exon:381789	uc007uoj.2	15460	Hr	mm10_genes_exons
chr14	70636942	70636942	1	+	3.53665103454444e-07	1.70183115456925e-05	-29.9304295220811	chr14	70636205	70637023	819	-	exon:391573	uc007uos.1	14171	Fgf17	mm10_genes_exons
chr14	74645022	74645022	1	+	1.15343016140652e-15	2.8372321509038e-12	-42.8355255499942	chr14	74644988	74645188	201	+	exon:382015	uc007uqc.1	15558	Htr2a	mm10_genes_exons
chr14	76251608	76251608	1	-	3.76385626330144e-05	0.00060369270877905	-28.6261107313739	chr14	76251462	76251609	148	+	exon:382189	uc007urg.1	NA	NA	mm10_genes_exons
chr14	76506560	76506560	1	+	4.90402679700792e-06	0.000128204885760523	-33.4158415841584	chr14	76506417	76507765	1349	+	exon:382195	uc007urh.2	21807	Tsc22d1	mm10_genes_exons
chr14	78627739	78627739	1	-	0.000145571994542595	0.00166883090521514	-25.0903342366757	chr14	78627687	78627819	133	-	exon:391991	uc007usl.2	380921	Dgkh	mm10_genes_exons
chr14	79769405	79769405	1	-	2.2417127674515e-06	7.02922833115677e-05	37.3485513608428	chr14	79768497	79771312	2816	-	exon:392193	uc007uti.3	18530	Pcdh8	mm10_genes_exons
chr14	79769405	79769405	1	-	2.2417127674515e-06	7.02922833115677e-05	37.3485513608428	chr14	79766784	79771312	4529	-	exon:392199	uc029smd.1	NA	NA	mm10_genes_exons
chr14	79770443	79770443	1	+	3.90288352558286e-08	3.02814163666258e-06	-46.6627634660422	chr14	79768497	79771312	2816	-	exon:392193	uc007uti.3	18530	Pcdh8	mm10_genes_exons
chr14	79770443	79770443	1	+	3.90288352558286e-08	3.02814163666258e-06	-46.6627634660422	chr14	79766784	79771312	4529	-	exon:392199	uc029smd.1	NA	NA	mm10_genes_exons
chr14	104466294	104466294	1	-	2.68105213519102e-13	2.32619735908948e-10	35.9375	chr14	104465685	104466871	1187	-	exon:392733	uc007uxb.2	18996	Pou4f1	mm10_genes_exons
chr14	105893501	105893501	1	+	2.03480867341376e-07	1.10563005233754e-05	26.1744665590819	chr14	105891947	105893801	1855	-	exon:392852	uc007uxy.2	24064	Spry2	mm10_genes_exons
chr14	105893501	105893501	1	+	2.03480867341376e-07	1.10563005233754e-05	26.1744665590819	chr14	105892803	105893750	948	-	exon:392853	uc033gsm.1	NA	NA	mm10_genes_exons
chr14	118900216	118900216	1	+	0.000700927794667836	0.00537479946637203	26.7857142857143	chr14	118899986	118901549	1564	-	exon:393020	uc007uyy.1	66573	Dzip1	mm10_genes_exons
chr15	4025618	4025618	1	-	8.72011750165898e-09	9.37721045986547e-07	-29.6353188826307	chr15	4024660	4027402	2743	-	exon:402893	uc029snh.1	NA	NA	mm10_genes_exons
chr15	5143983	5143983	1	-	4.29440321734215e-10	8.68604987957374e-08	32.7586206896552	chr15	5143861	5143995	135	+	exon:394049	uc007vct.1	105787	Prkaa1	mm10_genes_exons
chr15	10952343	10952343	1	-	1.10726125992302e-05	0.000238588730453091	-28.0424673159603	chr15	10952332	10952537	206	+	exon:394872	uc007vgu.2	81799	C1qtnf3	mm10_genes_exons
chr15	12375230	12375230	1	+	5.53343685260894e-06	0.000140609218653738	28.0147304988283	chr15	12372447	12376380	3934	-	exon:403536	uc007vhq.1	68070	Pdzd2	mm10_genes_exons
chr15	13034454	13034454	1	-	8.55248295670658e-11	2.42426127734303e-08	-33.6078431372549	chr15	13028699	13034690	5992	-	exon:403599	uc007vif.2	12563	Cdh6	mm10_genes_exons
chr15	25971562	25971562	1	-	7.92270594102706e-07	3.16797563180151e-05	-37.3076923076923	chr15	25971553	25973696	2144	+	exon:395298	uc007vjf.2	66270	Fam134b	mm10_genes_exons
chr15	30634799	30634799	1	-	9.43438317856628e-07	3.62610771672867e-05	-34.468085106383	chr15	30634644	30634816	173	+	exon:395455	uc007vjz.1	18163	Ctnnd2	mm10_genes_exons
chr15	31297462	31297462	1	-	9.63528974349691e-05	0.00122382269415308	32.6469412235106	chr15	31291479	31297984	6506	-	exon:403778	uc007vkd.3	67434	Ankrd33b	mm10_genes_exons
chr15	31297464	31297464	1	-	2.44867638508133e-06	7.52429867897365e-05	37.0977534911961	chr15	31291479	31297984	6506	-	exon:403778	uc007vkd.3	67434	Ankrd33b	mm10_genes_exons
chr15	31297468	31297468	1	-	2.86227875315531e-06	8.47309561839978e-05	35.438170410848	chr15	31291479	31297984	6506	-	exon:403778	uc007vkd.3	67434	Ankrd33b	mm10_genes_exons
chr15	31297481	31297481	1	-	6.83827549567501e-07	2.83072706827662e-05	38.7370977534912	chr15	31291479	31297984	6506	-	exon:403778	uc007vkd.3	67434	Ankrd33b	mm10_genes_exons
chr15	32562625	32562625	1	+	8.70495970665379e-09	9.36672469930598e-07	27.9082774049217	chr15	32562491	32564896	2406	+	exon:395546	uc007vkp.1	20356	Sema5a	mm10_genes_exons
chr15	34837391	34837391	1	-	1.21151530205087e-10	3.2002380481067e-08	26.1653379300438	chr15	34837355	34837852	498	+	exon:395808	uc007vly.2	16539	Kcns2	mm10_genes_exons
chr15	36210621	36210621	1	+	1.80451085118681e-06	5.966267283762e-05	25.3446553446553	chr15	36210543	36210821	279	+	exon:395943	uc007vmn.1	26942	Spag1	mm10_genes_exons
chr15	40167899	40167899	1	-	2.79281830743772e-07	1.41462809624016e-05	27.5373780740406	chr15	40167313	40168073	761	+	exon:396218	uc007vop.1	NA	NA	mm10_genes_exons
chr15	57986167	57986167	1	+	2.22179432487389e-07	1.18480142412947e-05	45.9536541889483	chr15	57985903	57986541	639	+	exon:396856	uc007vsz.2	239463	Fam83a	mm10_genes_exons
chr15	58322740	58322740	1	+	2.40228928663407e-07	1.25972558459234e-05	-27.006751687922	chr15	58321982	58323332	1351	-	exon:405208	uc007vtl.1	268807	Klhl38	mm10_genes_exons
chr15	58873393	58873393	1	+	6.18898788271834e-06	0.000153025144961143	-27.7511961722488	chr15	58872649	58876781	4133	+	exon:396898	uc007vtp.1	68260	Trmt12	mm10_genes_exons
chr15	58936424	58936424	1	-	2.83799260300137e-10	6.26841084704684e-08	27.774202198981	chr15	58936268	58936460	193	+	exon:396902	uc007vtw.1	66218	Ndufb9	mm10_genes_exons
chr15	66934565	66934565	1	-	1.05940862631712e-06	3.95920574866359e-05	-27.5397796817625	chr15	66934158	66937245	3088	-	exon:406012	uc007way.1	17988	Ndrg1	mm10_genes_exons
chr15	71727800	71727800	1	+	5.61141330377081e-07	2.42786791266208e-05	32.1852277076158	chr15	71727669	71727838	170	-	exon:406071	uc011ztr.1	70363	Fam135b	mm10_genes_exons
chr15	72810066	72810066	1	-	0.000121782186418107	0.00146070729878004	-27.7464410421703	chr15	72805600	72810324	4725	-	exon:406228	uc007wbo.1	353342	Peg13	mm10_genes_exons
chr15	72810084	72810084	1	-	0.000121782186418107	0.00146070729878004	-27.7464410421703	chr15	72805600	72810324	4725	-	exon:406228	uc007wbo.1	353342	Peg13	mm10_genes_exons
chr15	72810087	72810087	1	-	0.000185480165929723	0.00200140063196836	-27.0424836601307	chr15	72805600	72810324	4725	-	exon:406228	uc007wbo.1	353342	Peg13	mm10_genes_exons
chr15	74588953	74588953	1	-	9.68420719051468e-10	1.64452246329414e-07	-33.64299933643	chr15	74588687	74589464	778	+	exon:397515	uc007wco.1	107831	Adgrb1	mm10_genes_exons
chr15	74589031	74589031	1	+	3.51895631338589e-05	0.000573648181865698	-25.7738095238095	chr15	74588687	74589464	778	+	exon:397515	uc007wco.1	107831	Adgrb1	mm10_genes_exons
chr15	75709022	75709022	1	+	2.29481389130456e-07	1.21619036628601e-05	27.0324093405711	chr15	75708989	75709117	129	+	exon:397761	uc007whc.2	14787	Rhpn1	mm10_genes_exons
chr15	75713345	75713345	1	-	5.30725720253159e-08	3.85126976257698e-06	-34.4584785133566	chr15	75713219	75713365	147	+	exon:397771	uc007whc.2	14787	Rhpn1	mm10_genes_exons
chr15	75974728	75974728	1	-	1.67528066251979e-05	0.000327314991451519	-31.7916666666667	chr15	75974470	75975865	1396	+	exon:397807	uc007whv.1	69020	Zfp707	mm10_genes_exons
chr15	75998711	75998711	1	+	5.44482860249983e-06	0.000138901843002065	31.9881983439612	chr15	75998550	75999153	604	+	exon:397839	uc007wia.1	332110	Mapk15	mm10_genes_exons
chr15	75998716	75998716	1	+	0.000137090247834987	0.00159563223827673	26.7631103074141	chr15	75998550	75999153	604	+	exon:397839	uc007wia.1	332110	Mapk15	mm10_genes_exons
chr15	75999056	75999056	1	+	1.81860896003526e-10	4.40225710941997e-08	34.5557380040139	chr15	75998779	75999153	375	+	exon:397832	uc007whz.1	332110	Mapk15	mm10_genes_exons
chr15	76003773	76003773	1	+	1.11584926093043e-07	6.91418695504072e-06	-31.5898713158987	chr15	76001092	76004749	3658	-	exon:406920	uc007wic.2	105732	Fam83h	mm10_genes_exons
chr15	76125338	76125338	1	+	5.10745216553762e-05	0.000760238712361158	-26.9739952718676	chr15	76125215	76125365	151	-	exon:407139	uc007wip.2	271278	BC024139	mm10_genes_exons
chr15	76171208	76171208	1	-	2.47014055742471e-11	8.93684359981196e-09	-40.6284110400749	chr15	76170974	76178385	7412	-	exon:407196	uc007wir.2	18810	Plec	mm10_genes_exons
chr15	76206047	76206047	1	+	2.09155441074255e-05	0.000387411794534712	26.4565798916944	chr15	76205598	76206321	724	-	exon:407358	uc007wiw.2	18810	Plec	mm10_genes_exons
chr15	76292464	76292464	1	-	2.21739837339553e-08	1.94896467264807e-06	-31.3742226557737	chr15	76292164	76292572	409	+	exon:397866	uc007wjm.1	74281	Spatc1	mm10_genes_exons
chr15	76300920	76300920	1	+	3.39722666062432e-14	4.48122162733361e-11	-50.6216006216006	chr15	76300826	76301000	175	-	exon:407725	uc007wjo.1	75475	Oplah	mm10_genes_exons
chr15	76305712	76305712	1	+	1.42298425020542e-08	1.3788592273928e-06	-25.5555555555556	chr15	76305661	76305760	100	-	exon:407710	uc007wjo.1	75475	Oplah	mm10_genes_exons
chr15	76457507	76457507	1	-	0.000186826335202457	0.00201247920463325	-25.7549694189602	chr15	76457438	76458186	749	+	exon:398037	uc007wkg.2	20289	Scx	mm10_genes_exons
chr15	76457788	76457788	1	-	3.64734545645178e-12	1.91654129636247e-09	39.486834518547	chr15	76457438	76458186	749	+	exon:398037	uc007wkg.2	20289	Scx	mm10_genes_exons
chr15	76516414	76516414	1	-	1.08742966199941e-07	6.76835019632268e-06	-29.8784018529241	chr15	76516203	76519673	3471	-	exon:407790	uc007wko.1	170729	Scrt1	mm10_genes_exons
chr15	76612934	76612934	1	+	1.89541037254011e-09	2.79336370694698e-07	25.2741228070176	chr15	76612755	76612942	188	-	exon:407975	uc007wlb.1	72027	Slc39a4	mm10_genes_exons
chr15	76633169	76633169	1	+	5.16364990169652e-13	4.01142607235776e-10	-47.0710427918571	chr15	76632773	76633503	731	-	exon:408013	uc007wle.2	72749	Tonsl	mm10_genes_exons
chr15	76667258	76667258	1	-	3.29951463197765e-05	0.000546311895912983	27.3916922771885	chr15	76667204	76668196	993	+	exon:398195	uc007wlk.1	16581	Kifc2	mm10_genes_exons
chr15	76714540	76714540	1	+	4.35417173164777e-05	0.000674345458895501	-32.3333333333333	chr15	76714080	76715091	1012	+	exon:398273	uc007wly.1	223664	Lrrc14	mm10_genes_exons
chr15	76721923	76721923	1	+	6.670764212902e-06	0.000162100251670538	-25.7835820895522	chr15	76721465	76722983	1519	-	exon:408138	uc007wmf.2	223665	C030006K11Rik	mm10_genes_exons
chr15	76900871	76900871	1	-	3.61908910830991e-07	1.73156025327521e-05	26.0306686777275	chr15	76900352	76901297	946	+	exon:398322	uc007wms.1	66398	Commd5	mm10_genes_exons
chr15	76900871	76900871	1	-	3.61908910830991e-07	1.73156025327521e-05	26.0306686777275	chr15	76900405	76901079	675	+	exon:398323	uc033guw.1	NA	NA	mm10_genes_exons
chr15	78543871	78543871	1	-	9.94266613426985e-07	3.77333007886539e-05	-27.1477663230241	chr15	78543803	78543949	147	-	exon:408616	uc007wpo.1	20607	Sstr3	mm10_genes_exons
chr15	78671996	78671996	1	-	4.77655377961584e-07	2.14439861089203e-05	-36.9443087445041	chr15	78670007	78674740	4734	-	exon:408683	uc007wrf.1	207393	Elfn2	mm10_genes_exons
chr15	78671996	78671996	1	-	4.77655377961584e-07	2.14439861089203e-05	-36.9443087445041	chr15	78671874	78674345	2472	-	exon:408686	uc033gvc.1	NA	NA	mm10_genes_exons
chr15	78849741	78849741	1	-	1.9564318937866e-06	6.33634773314846e-05	35.3073463268366	chr15	78849165	78850902	1738	+	exon:398556	uc007wrl.1	104445	Cdc42ep1	mm10_genes_exons
chr15	78967756	78967756	1	+	3.79486320987688e-06	0.000105243349305481	28.5714285714286	chr15	78966294	78968842	2549	+	exon:398708	uc007wrx.1	110253	Triobp	mm10_genes_exons
chr15	79135533	79135533	1	+	0.00038870963662501	0.00347417090166564	25.3592390204412	chr15	79133000	79136901	3902	+	exon:398832	uc007wsn.4	27008	Micall1	mm10_genes_exons
chr15	79270608	79270608	1	-	1.3328260140971e-06	4.72974121265061e-05	30.3412274000509	chr15	79270506	79270652	147	-	exon:408811	uc007wtb.1	207495	Baiap2l2	mm10_genes_exons
chr15	79270614	79270614	1	-	3.33342485890903e-07	1.62556166894083e-05	30.4048892284186	chr15	79270506	79270652	147	-	exon:408811	uc007wtb.1	207495	Baiap2l2	mm10_genes_exons
chr15	79270632	79270632	1	-	6.42198713819746e-10	1.19073317903591e-07	38.4899414311179	chr15	79270506	79270652	147	-	exon:408811	uc007wtb.1	207495	Baiap2l2	mm10_genes_exons
chr15	79270640	79270640	1	-	9.23291655066345e-07	3.56316695190792e-05	29.1061879297173	chr15	79270506	79270652	147	-	exon:408811	uc007wtb.1	207495	Baiap2l2	mm10_genes_exons
chr15	79828564	79828564	1	-	1.49329270852488e-06	5.16035605233561e-05	-27.6472666254526	chr15	79823898	79828978	5081	-	exon:409191	uc007wuo.1	494448	Cbx6	mm10_genes_exons
chr15	79828606	79828606	1	-	4.25363309894071e-17	1.93945217005327e-13	-43.9627819226481	chr15	79823898	79828978	5081	-	exon:409191	uc007wuo.1	494448	Cbx6	mm10_genes_exons
chr15	79828831	79828831	1	-	4.07532973087983e-05	0.000641601862128686	-27.5936005277915	chr15	79828688	79828978	291	-	exon:409174	uc007wum.1	504193	Npcd	mm10_genes_exons
chr15	79828831	79828831	1	-	4.07532973087983e-05	0.000641601862128686	-27.5936005277915	chr15	79823898	79828978	5081	-	exon:409191	uc007wuo.1	494448	Cbx6	mm10_genes_exons
chr15	79828975	79828975	1	-	9.60140244437627e-07	3.67167727745192e-05	-30.4305430543054	chr15	79828688	79828978	291	-	exon:409174	uc007wum.1	504193	Npcd	mm10_genes_exons
chr15	79828975	79828975	1	-	9.60140244437627e-07	3.67167727745192e-05	-30.4305430543054	chr15	79823898	79828978	5081	-	exon:409191	uc007wuo.1	494448	Cbx6	mm10_genes_exons
chr15	79900391	79900391	1	+	0.000850286031578522	0.00619506291068001	26.1357101782634	chr15	79898111	79900939	2829	+	exon:398986	uc057bgq.1	80287	Apobec3	mm10_genes_exons
chr15	80081142	80081142	1	-	6.08765461821351e-09	7.06377835901206e-07	-30.3945088631214	chr15	80080896	80081783	888	-	exon:409228	uc011zwe.1	27367	Rpl3	mm10_genes_exons
chr15	80111685	80111685	1	-	2.26549823342112e-09	3.22095799447802e-07	-28.043489357358	chr15	80111599	80111744	146	+	exon:398993	uc007wvc.1	20972	Syngr1	mm10_genes_exons
chr15	80236083	80236083	1	-	2.25459691562451e-11	8.31032325577239e-09	-27.0447110141767	chr15	80235805	80236153	349	+	exon:399015	uc007wvk.2	239555	Mief1	mm10_genes_exons
chr15	80389417	80389417	1	-	2.48633310244583e-07	1.29232237949735e-05	-25.4593175853018	chr15	80389047	80389439	393	+	exon:399081	uc009var.1	239556	Cacna1i	mm10_genes_exons
chr15	82070190	82070190	1	-	6.57800022854241e-07	2.74259637538679e-05	-30.5261299435028	chr15	82070117	82070304	188	+	exon:399515	uc011zwp.1	74369	Mei1	mm10_genes_exons
chr15	82070219	82070219	1	-	6.23602896365051e-08	4.37526724199629e-06	-29.3432203389831	chr15	82070117	82070304	188	+	exon:399515	uc011zwp.1	74369	Mei1	mm10_genes_exons
chr15	82083175	82083175	1	+	1.50228493585156e-12	9.4068093349217e-10	-33.3963782696177	chr15	82083074	82083188	115	+	exon:399522	uc011zwp.1	74369	Mei1	mm10_genes_exons
chr15	82207493	82207493	1	+	1.42238035161059e-06	4.97534856225549e-05	29.0834965849526	chr15	82206952	82207547	596	-	exon:409471	uc029sua.1	435145	Shisa8	mm10_genes_exons
chr15	82207842	82207842	1	-	3.74763648457755e-08	2.93419066925727e-06	31.4456233421751	chr15	82207751	82207897	147	-	exon:409470	uc029sua.1	435145	Shisa8	mm10_genes_exons
chr15	83502264	83502264	1	+	1.55464192803004e-09	2.39258533846737e-07	26.5628340204611	chr15	83502081	83502289	209	-	exon:409802	uc007xbc.2	319953	Ttll1	mm10_genes_exons
chr15	84446514	84446514	1	+	2.05870201867252e-05	0.000382786394262974	-27.2093023255814	chr15	84446362	84446545	184	-	exon:410011	uc007xca.2	72301	1810041L15Rik	mm10_genes_exons
chr15	84787299	84787299	1	+	2.64500513390097e-10	5.91123597945112e-08	-28.8067434846493	chr15	84785376	84787449	2074	-	exon:410038	uc007xcm.2	271305	Phf21b	mm10_genes_exons
chr15	84787299	84787299	1	+	2.64500513390097e-10	5.91123597945112e-08	-28.8067434846493	chr15	84785377	84789954	4578	-	exon:410064	uc007xcl.2	NA	NA	mm10_genes_exons
chr15	84939744	84939744	1	-	1.94336445872235e-09	2.84620187359827e-07	-25.4521884066918	chr15	84939646	84942963	3318	+	exon:400004	uc007xcq.1	18141	Nup50	mm10_genes_exons
chr15	85135527	85135527	1	-	1.36877233282911e-11	5.5597984665147e-09	-44.8595095013805	chr15	85135215	85135559	345	+	exon:400048	uc007xcy.2	67747	Ribc2	mm10_genes_exons
chr15	85135539	85135539	1	-	3.27385850075654e-06	9.39709283558464e-05	-30.6910894256919	chr15	85135215	85135559	345	+	exon:400048	uc007xcy.2	67747	Ribc2	mm10_genes_exons
chr15	85679182	85679182	1	+	1.80872726800247e-13	1.67712560906426e-10	-44.6078431372549	chr15	85676742	85680835	4094	+	exon:400113	uc056yzu.1	NA	NA	mm10_genes_exons
chr15	85804516	85804516	1	-	5.79254107735184e-07	2.48902199988395e-05	-29.9933000818879	chr15	85801011	85806851	5841	+	exon:400125	uc007xdj.2	19013	Ppara	mm10_genes_exons
chr15	85808293	85808293	1	+	2.80349553195761e-06	8.33707154497654e-05	31.3880742913001	chr15	85808256	85808367	112	-	exon:410131	uc007xdl.2	72355	Cdpf1	mm10_genes_exons
chr15	85815451	85815451	1	+	8.37100563089076e-06	0.000192669158803685	27.6364427049358	chr15	85814676	85821733	7058	-	exon:410142	uc007xdm.1	18766	Pkdrej	mm10_genes_exons
chr15	85901521	85901521	1	-	2.30387041222541e-05	0.00041688041347119	-27.7591061858479	chr15	85901439	85901672	234	-	exon:410175	uc007xdt.1	12614	Celsr1	mm10_genes_exons
chr15	86139501	86139501	1	+	6.30856175153359e-08	4.41334747134999e-06	-34.7344145216486	chr15	86139101	86141612	2512	-	exon:410221	uc007xdx.2	223753	Cerk	mm10_genes_exons
chr15	89068335	89068335	1	-	4.51165903788712e-07	2.05125743282486e-05	-25.3467000835422	chr15	89067534	89069021	1488	+	exon:400319	uc011zxq.1	406218	Panx2	mm10_genes_exons
chr15	89158740	89158740	1	-	2.66217468391411e-06	8.01750743856155e-05	30.9792843691149	chr15	89158627	89158783	157	-	exon:410538	uc011zxs.2	140570	Plxnb2	mm10_genes_exons
chr15	89288418	89288418	1	+	3.21570674170105e-06	9.2661430015013e-05	-26.9047619047619	chr15	89288236	89288725	490	-	exon:410700	uc007xfz.1	77980	Sbf1	mm10_genes_exons
chr15	89386958	89386958	1	+	8.93251420332871e-13	6.21620742884147e-10	40.6099518459069	chr15	89386891	89388708	1818	+	exon:400552	uc011zxw.1	546648	Klhdc7b	mm10_genes_exons
chr15	89523825	89523825	1	-	1.98636643254422e-07	1.08502943124099e-05	30.3114571746385	chr15	89523761	89524219	459	+	exon:400628	uc033gwe.1	58234	Shank3	mm10_genes_exons
chr15	89523827	89523827	1	-	1.98636643254422e-07	1.08502943124099e-05	30.3114571746385	chr15	89523761	89524219	459	+	exon:400628	uc033gwe.1	58234	Shank3	mm10_genes_exons
chr15	89523833	89523833	1	-	1.98636643254422e-07	1.08502943124099e-05	30.3114571746385	chr15	89523761	89524219	459	+	exon:400628	uc033gwe.1	58234	Shank3	mm10_genes_exons
chr15	89523835	89523835	1	-	1.98636643254422e-07	1.08502943124099e-05	30.3114571746385	chr15	89523761	89524219	459	+	exon:400628	uc033gwe.1	58234	Shank3	mm10_genes_exons
chr15	89523847	89523847	1	-	1.98636643254422e-07	1.08502943124099e-05	30.3114571746385	chr15	89523761	89524219	459	+	exon:400628	uc033gwe.1	58234	Shank3	mm10_genes_exons
chr15	89524089	89524089	1	+	4.19159841516058e-05	0.000655322653539522	25.0100847115772	chr15	89524026	89524219	194	+	exon:400584	uc007xha.2	58234	Shank3	mm10_genes_exons
chr15	89524114	89524114	1	+	3.64225133270303e-06	0.000101943892081628	-31.82518290335	chr15	89524026	89524219	194	+	exon:400584	uc007xha.2	58234	Shank3	mm10_genes_exons
chr15	89524131	89524131	1	+	2.57001006165362e-06	7.80872028932765e-05	-25.7861635220126	chr15	89524026	89524219	194	+	exon:400584	uc007xha.2	58234	Shank3	mm10_genes_exons
chr15	89524207	89524207	1	-	2.86314939080684e-07	1.44293965447902e-05	27.7596277596278	chr15	89524026	89524219	194	+	exon:400584	uc007xha.2	58234	Shank3	mm10_genes_exons
chr15	89524213	89524213	1	-	3.18390707649906e-09	4.24617706156806e-07	30.4623304623305	chr15	89524026	89524219	194	+	exon:400584	uc007xha.2	58234	Shank3	mm10_genes_exons
chr15	89548036	89548036	1	+	9.27404839627578e-12	4.04693023722727e-09	43.0990099009901	chr15	89547626	89549882	2257	+	exon:400594	uc007xha.2	58234	Shank3	mm10_genes_exons
chr15	89548042	89548042	1	+	1.21475938876295e-15	2.96400397949234e-12	48.0980392156863	chr15	89547626	89549882	2257	+	exon:400594	uc007xha.2	58234	Shank3	mm10_genes_exons
chr15	89548046	89548046	1	+	9.2938641737381e-06	0.000208487764936904	28.8788659793814	chr15	89547626	89549882	2257	+	exon:400594	uc007xha.2	58234	Shank3	mm10_genes_exons
chr15	89548080	89548080	1	+	6.37084182087854e-10	1.1831495217426e-07	38.2588774341352	chr15	89547626	89549882	2257	+	exon:400594	uc007xha.2	58234	Shank3	mm10_genes_exons
chr15	92246082	92246082	1	-	6.07653379442546e-06	0.000150906062829949	28.2403240324032	chr15	92245961	92249451	3491	+	exon:400909	uc007xii.1	12805	Cntn1	mm10_genes_exons
chr15	94338717	94338717	1	+	1.59192311310027e-07	9.09627604788737e-06	25.2564327999531	chr15	94338687	94338853	167	-	exon:411282	uc007xje.2	223838	Adamts20	mm10_genes_exons
chr15	96052663	96052663	1	+	1.14371157339685e-07	7.04961772386133e-06	-36.4406779661017	chr15	96051616	96053019	1404	-	exon:411425	uc007xjx.2	402773	D030018L15Rik	mm10_genes_exons
chr15	97719514	97719514	1	-	7.78667068150504e-05	0.00104364145689779	25.4992982834935	chr15	97719514	97719685	172	-	exon:411642	uc007xkw.1	19011	Endou	mm10_genes_exons
chr15	97720222	97720222	1	-	3.75393721228853e-08	2.93757490114304e-06	-28.3743154729947	chr15	97720120	97720260	141	-	exon:411641	uc007xkw.1	19011	Endou	mm10_genes_exons
chr15	98340460	98340460	1	+	0.000474285131036195	0.00402683622326143	-29.0909090909091	chr15	98340022	98340939	918	-	exon:412167	uc007xmh.1	258278	Olfr284	mm10_genes_exons
chr15	98596370	98596370	1	-	0.000667947222621548	0.00518755208440694	-26.056338028169	chr15	98596040	98596675	636	-	exon:412236	uc011zyy.2	11512	Adcy6	mm10_genes_exons
chr15	98717476	98717476	1	-	1.26783914345634e-07	7.62417558156147e-06	-27.5095426237193	chr15	98717424	98717593	170	+	exon:401357	uc007xnl.1	105833	Ccdc65	mm10_genes_exons
chr15	98834160	98834160	1	+	9.50049002808464e-06	0.000212145472637073	27.1679576799547	chr15	98831669	98834592	2924	-	exon:412469	uc029suy.1	381022	Kmt2d	mm10_genes_exons
chr15	99101534	99101534	1	+	4.21008797675916e-05	0.0006575392038614	30.3683385579937	chr15	99100823	99101775	953	+	exon:401437	uc007xou.1	72778	Dnajc22	mm10_genes_exons
chr15	99233954	99233954	1	-	6.77873993396298e-11	2.00514291707488e-08	-41.1353241861716	chr15	99233867	99234116	250	+	exon:401480	uc011zzc.1	16512	Kcnh3	mm10_genes_exons
chr15	99527881	99527881	1	+	4.96266116237627e-10	9.71445005456558e-08	47.4468085106383	chr15	99527580	99528165	586	-	exon:412656	uc007xpp.2	72393	Faim2	mm10_genes_exons
chr15	99579489	99579489	1	+	1.0080716868951e-06	3.81152696387229e-05	27.5680840898232	chr15	99579056	99579512	457	+	exon:401608	uc007xps.2	11827	Aqp2	mm10_genes_exons
chr15	99671844	99671844	1	-	1.84149692414096e-10	4.44627130435675e-08	36.6898148148148	chr15	99671784	99672161	378	+	exon:401630	uc007xqa.2	11419	Asic1	mm10_genes_exons
chr15	99713333	99713333	1	+	2.30362214188068e-08	2.00912047809548e-06	-26.1478260869565	chr15	99712372	99713995	1624	+	exon:401671	uc007xqb.1	83797	Smarcd1	mm10_genes_exons
chr15	100313515	100313515	1	-	5.23440210770144e-10	1.01074317969109e-07	-53.3333333333333	chr15	100312994	100314348	1355	+	exon:401857	uc007xqv.1	70152	Mettl7a1	mm10_genes_exons
chr15	100936284	100936284	1	+	5.62787083165887e-06	0.000142372868833568	27.0915216170691	chr15	100936271	100936600	330	+	exon:401950	uc007xsf.1	20273	Scn8a	mm10_genes_exons
chr15	101015828	101015828	1	-	9.93622467218127e-14	1.05388553671646e-10	36.7870938423086	chr15	101015624	101016094	471	+	exon:401972	uc007xsh.2	20273	Scn8a	mm10_genes_exons
chr15	101053260	101053260	1	-	1.0960124420084e-09	1.81349210564002e-07	40.1360544217687	chr15	101050192	101054399	4208	-	exon:413002	uc029sve.2	668225	Fignl2	mm10_genes_exons
chr15	101053744	101053744	1	-	2.79149554504225e-06	8.30822276301774e-05	-29.2592592592593	chr15	101050192	101054399	4208	-	exon:413002	uc029sve.2	668225	Fignl2	mm10_genes_exons
chr15	101053764	101053764	1	-	3.7654939435471e-08	2.94395880687474e-06	-35.1437258153676	chr15	101050192	101054399	4208	-	exon:413002	uc029sve.2	668225	Fignl2	mm10_genes_exons
chr15	101231876	101231876	1	-	4.01425140701012e-06	0.000109905463258908	32.2527168907718	chr15	101231517	101232756	1240	+	exon:402123	uc007xsu.1	56149	Grasp	mm10_genes_exons
chr15	101570191	101570191	1	+	4.9270006343463e-10	9.6555545086409e-08	-34.5679012345679	chr15	101570160	101570324	165	-	exon:413110	uc007xtp.1	109052	Krt75	mm10_genes_exons
chr15	101572709	101572709	1	+	1.01236472144836e-07	6.41092491794403e-06	-28.9730349971314	chr15	101572622	101572836	215	-	exon:413107	uc007xtp.1	109052	Krt75	mm10_genes_exons
chr15	101573792	101573792	1	-	1.09699741446688e-06	4.06973930134572e-05	32.9761904761905	chr15	101573331	101573904	574	-	exon:413106	uc007xtp.1	109052	Krt75	mm10_genes_exons
chr15	101801933	101801933	1	-	3.7936188794416e-13	3.10384027312231e-10	28.8714090287278	chr15	101801854	101802332	479	-	exon:413189	uc007xua.1	223915	Krt73	mm10_genes_exons
chr15	101930775	101930775	1	-	4.68175178036064e-09	5.7440809850652e-07	-31.5344827586207	chr15	101930678	101930898	221	-	exon:413249	uc007xug.1	223917	Krt79	mm10_genes_exons
chr15	102089952	102089952	1	+	0.00010123078830406	0.00126965106890835	-29.8058517910856	chr15	102089866	102090195	330	+	exon:402186	uc011zzw.1	75705	Eif4b	mm10_genes_exons
chr15	103248926	103248926	1	-	7.13955013626157e-09	8.01329406918112e-07	-25.9918952030911	chr15	103248212	103249448	1237	-	exon:413600	uc056zam.1	18022	Nfe2	mm10_genes_exons
chr15	103314023	103314023	1	+	1.51334255087265e-09	2.33896768438931e-07	-27.0523605150215	chr15	103313895	103315225	1331	-	exon:413627	uc007xxz.1	29813	Zfp385a	mm10_genes_exons
chr15	103314026	103314026	1	+	7.48858111206427e-13	5.4204420812743e-10	-26.7636363636364	chr15	103313895	103315225	1331	-	exon:413627	uc007xxz.1	29813	Zfp385a	mm10_genes_exons
chr15	103314047	103314047	1	+	7.82341757389674e-16	2.05872118112432e-12	-25.5845493562232	chr15	103313895	103315225	1331	-	exon:413627	uc007xxz.1	29813	Zfp385a	mm10_genes_exons
chr15	103357555	103357555	1	-	1.39640414343683e-10	3.57154023197673e-08	-48.1827209533267	chr15	103357448	103357560	113	-	exon:413638	uc007xyb.4	16402	Itga5	mm10_genes_exons
chr16	3749716	3749716	1	-	3.9392783171785e-08	3.05039506485415e-06	-25.5897640943623	chr16	3748712	3750788	2077	+	exon:413757	uc007xyn.2	74120	Zfp263	mm10_genes_exons
chr16	4648470	4648470	1	-	3.57148897967505e-07	1.71312289874624e-05	-34.4750430292599	chr16	4648182	4651166	2985	+	exon:413863	uc007xzz.2	246154	Vasn	mm10_genes_exons
chr16	4648470	4648470	1	-	3.57148897967505e-07	1.71312289874624e-05	-34.4750430292599	chr16	4648191	4650212	2022	+	exon:413864	uc033gxh.1	NA	NA	mm10_genes_exons
chr16	4655033	4655033	1	-	7.29486952456509e-06	0.000173625122185684	-27.5708502024291	chr16	4655010	4655092	83	-	exon:422317	uc007xzy.1	78885	Coro7	mm10_genes_exons
chr16	4947416	4947416	1	+	1.96390578563501e-12	1.16250346253786e-09	-29.0909090909091	chr16	4947265	4947432	168	-	exon:422418	uc007yba.2	72615	Anks3	mm10_genes_exons
chr16	8424438	8424438	1	+	9.20288813009361e-10	1.57799756199605e-07	26.3429907143317	chr16	8424436	8425136	701	-	exon:422623	uc007yck.1	74720	Tmem114	mm10_genes_exons
chr16	9992363	9992363	1	+	3.61059261907859e-07	1.72821085480488e-05	-26.1497086508292	chr16	9992120	9992533	414	-	exon:422721	uc007ydc.1	14811	Grin2a	mm10_genes_exons
chr16	9992363	9992363	1	+	3.61059261907859e-07	1.72821085480488e-05	-26.1497086508292	chr16	9991655	9992551	897	-	exon:422734	uc007ydd.1	NA	NA	mm10_genes_exons
chr16	10784198	10784198	1	-	4.38501102187322e-05	0.000678012960317338	-28.7954621287955	chr16	10783809	10784921	1113	-	exon:422774	uc007yed.1	12703	Socs1	mm10_genes_exons
chr16	10784216	10784216	1	-	9.4755365945774e-06	0.000211711063303284	-31.9594594594595	chr16	10783809	10784921	1113	-	exon:422774	uc007yed.1	12703	Socs1	mm10_genes_exons
chr16	10784231	10784231	1	-	1.93058618582165e-10	4.60151905462183e-08	-31.6076807228916	chr16	10783809	10784921	1113	-	exon:422774	uc007yed.1	12703	Socs1	mm10_genes_exons
chr16	10788616	10788616	1	-	2.72647753383824e-13	2.35186827412275e-10	-53.4139128198534	chr16	10788265	10788655	391	-	exon:422778	uc007yee.1	21959	Tnp2	mm10_genes_exons
chr16	14139589	14139589	1	+	2.04040736618538e-10	4.80705948221522e-08	-26.9005847953216	chr16	14138786	14140372	1587	-	exon:423149	uc007ygw.2	223989	Marf1	mm10_genes_exons
chr16	14410916	14410916	1	+	8.64757547492864e-08	5.66782821955558e-06	-38.2066728452271	chr16	14410700	14410933	234	+	exon:414956	uc007yhj.2	17250	Abcc1	mm10_genes_exons
chr16	17257450	17257450	1	-	1.11771484931101e-09	1.84207075162939e-07	-37.1825396825397	chr16	17257335	17263430	6096	+	exon:415332	uc007yko.1	58180	Hic2	mm10_genes_exons
chr16	17278112	17278112	1	-	2.17523764265385e-06	6.8676068521396e-05	-25.158086666408	chr16	17277972	17278661	690	+	exon:415342	uc012abr.1	224019	Tmem191c	mm10_genes_exons
chr16	17559330	17559330	1	-	0.000653932500104737	0.0051053526783395	25.3746253746254	chr16	17559246	17559378	133	-	exon:423835	uc007yle.2	74685	Lrrc74b	mm10_genes_exons
chr16	17559358	17559358	1	-	1.36345331880074e-05	0.000279819675088566	30.8849045691151	chr16	17559246	17559378	133	-	exon:423835	uc007yle.2	74685	Lrrc74b	mm10_genes_exons
chr16	17803571	17803571	1	-	2.7532834191985e-07	1.39881393470052e-05	27.1447196870926	chr16	17803382	17803600	219	+	exon:415662	uc007yme.1	224024	Scarf2	mm10_genes_exons
chr16	17927201	17927201	1	+	3.85417864061464e-05	0.000614594897146583	28.1328847771236	chr16	17927154	17927292	139	-	exon:424031	uc007ymp.2	13358	Slc25a1	mm10_genes_exons
chr16	18151757	18151757	1	-	2.90073179737617e-06	8.55950636480301e-05	-38.8221153846154	chr16	18150732	18152408	1677	+	exon:415712	uc007ymv.1	65079	Rtn4r	mm10_genes_exons
chr16	18624646	18624646	1	+	2.56956691341286e-06	7.80783029221013e-05	29.8003072196621	chr16	18624583	18624717	135	-	exon:424189	uc007yoj.1	18951	2005-09-01	mm10_genes_exons
chr16	18624667	18624667	1	+	3.9202953448132e-05	0.000622763648308188	27.3118279569893	chr16	18624583	18624717	135	-	exon:424189	uc007yoj.1	18951	2005-09-01	mm10_genes_exons
chr16	18625206	18625206	1	-	3.04972948845645e-07	1.51674701905415e-05	31.6825629738322	chr16	18625169	18625255	87	-	exon:424187	uc007yoj.1	18951	2005-09-01	mm10_genes_exons
chr16	20591909	20591909	1	-	6.94866529151228e-06	0.000167299251148624	35.5369807497467	chr16	20591380	20592389	1010	+	exon:416364	uc012acv.1	328643	Vwa5b2	mm10_genes_exons
chr16	20701898	20701898	1	-	0.000288131020048917	0.0027794661348563	-31.1274509803922	chr16	20701424	20703036	1613	+	exon:416656	uc007yqx.1	78408	Fam131a	mm10_genes_exons
chr16	21247600	21247600	1	-	3.47836278428508e-06	9.83661624757183e-05	-31.333912875495	chr16	21247499	21249211	1713	-	exon:424571	uc007yri.1	328646	Gm16863	mm10_genes_exons
chr16	21247615	21247615	1	-	8.1713269525839e-06	0.000189128649059441	-31.1503911909591	chr16	21247499	21249211	1713	-	exon:424571	uc007yri.1	328646	Gm16863	mm10_genes_exons
chr16	21265345	21265345	1	-	1.62685826332608e-10	4.02527126643422e-08	-27.6190476190476	chr16	21261568	21265416	3849	+	exon:416860	uc056zbk.1	NA	NA	mm10_genes_exons
chr16	22572628	22572628	1	-	1.79061200440165e-05	0.000344372145519339	25.9383753501401	chr16	22572600	22572716	117	-	exon:424736	uc007ysg.2	110197	Dgkg	mm10_genes_exons
chr16	26722669	26722669	1	+	4.65173224271751e-07	2.10106548313563e-05	-27.2727272727273	chr16	26722356	26722931	576	+	exon:417579	uc007yvf.2	16180	Il1rap	mm10_genes_exons
chr16	30259820	30259820	1	+	1.09173978283525e-19	1.40098096455699e-15	45.6896551724138	chr16	30256379	30260884	4506	-	exon:425240	uc007ywm.1	71756	Cpn2	mm10_genes_exons
chr16	30259820	30259820	1	+	1.09173978283525e-19	1.40098096455699e-15	45.6896551724138	chr16	30259238	30260881	1644	-	exon:425241	uc033gyr.1	NA	NA	mm10_genes_exons
chr16	30259832	30259832	1	+	1.11893749751523e-19	1.41837181545555e-15	48.6017757862418	chr16	30256379	30260884	4506	-	exon:425240	uc007ywm.1	71756	Cpn2	mm10_genes_exons
chr16	30259832	30259832	1	+	1.11893749751523e-19	1.41837181545555e-15	48.6017757862418	chr16	30259238	30260881	1644	-	exon:425241	uc033gyr.1	NA	NA	mm10_genes_exons
chr16	30540870	30540870	1	-	0.000235514133637419	0.00239141592114236	-25.8849315068493	chr16	30540739	30540909	171	-	exon:425320	uc007ywq.1	224090	Tmem44	mm10_genes_exons
chr16	32087429	32087429	1	-	1.55737694540311e-06	5.32796305662684e-05	25.3279059249209	chr16	32087294	32087507	214	-	exon:425547	uc007yye.3	72084	Pigx	mm10_genes_exons
chr16	32832902	32832902	1	-	9.43837142455758e-08	6.07880986371259e-06	-28.6388451929305	chr16	32831458	32834126	2669	-	exon:425650	uc057bia.1	NA	NA	mm10_genes_exons
chr16	33885023	33885023	1	-	5.45596642464358e-10	1.0444074873098e-07	-34.2781557067271	chr16	33884953	33885121	169	+	exon:418482	uc007zan.2	16419	Itgb5	mm10_genes_exons
chr16	33885063	33885063	1	-	2.27343333274292e-11	8.36788393964112e-09	-36.4449483497103	chr16	33884953	33885121	169	+	exon:418482	uc007zan.2	16419	Itgb5	mm10_genes_exons
chr16	35660091	35660091	1	+	1.42524337065221e-10	3.63011640849658e-08	26.7957208354559	chr16	35659923	35660383	461	+	exon:418661	uc012aez.1	20357	Sema5b	mm10_genes_exons
chr16	37115960	37115960	1	+	1.73824877307927e-07	9.7696557166997e-06	28.7391304347826	chr16	37115832	37116052	221	-	exon:426113	uc007zds.2	207227	Stxbp5l	mm10_genes_exons
chr16	38362365	38362365	1	-	0.00100846763103618	0.00702164273001897	-26.6338079591092	chr16	38362190	38363147	958	+	exon:419143	uc007zeu.2	64082	Popdc2	mm10_genes_exons
chr16	38374350	38374350	1	-	6.04084814760424e-07	2.56903031958616e-05	27.710843373494	chr16	38373819	38374377	559	+	exon:419149	uc007zev.2	64082	Popdc2	mm10_genes_exons
chr16	38374363	38374363	1	-	6.14201372235249e-06	0.000152139635178463	28.1596976139853	chr16	38373819	38374377	559	+	exon:419149	uc007zev.2	64082	Popdc2	mm10_genes_exons
chr16	38450138	38450138	1	-	5.43605531118718e-07	2.36854842289516e-05	-28.1512605042017	chr16	38450129	38450483	355	-	exon:426377	uc007zex.1	11544	Adprh	mm10_genes_exons
chr16	43807421	43807421	1	-	1.1327011749938e-11	4.78762444015336e-09	26.5791505791506	chr16	43807378	43807520	143	+	exon:419310	uc007zgi.2	13490	Drd3	mm10_genes_exons
chr16	44745395	44745395	1	+	5.82195487531051e-12	2.77849152673508e-09	41.9444444444444	chr16	44745395	44745493	99	-	exon:426729	uc007zhq.2	66067	Gtpbp8	mm10_genes_exons
chr16	58467170	58467170	1	-	2.99882358104006e-07	1.49601065119055e-05	-28.0185482432673	chr16	58465323	58469745	4423	+	exon:420409	uc007zno.1	73379	Dcbld2	mm10_genes_exons
chr16	92077205	92077205	1	+	8.20145560376926e-10	1.43855810520693e-07	29.4864226682409	chr16	92076720	92087473	10754	+	exon:421299	uc007zyt.2	53881	Slc5a3	mm10_genes_exons
chr16	92077205	92077205	1	+	8.20145560376926e-10	1.43855810520693e-07	29.4864226682409	chr16	92077057	92079213	2157	+	exon:421303	uc033gzv.1	NA	NA	mm10_genes_exons
chr16	92319599	92319599	1	+	2.63723422436999e-06	7.96061705872798e-05	-30.8057533863985	chr16	92318763	92321441	2679	-	exon:428936	uc007zyz.1	75328	4930563D23Rik	mm10_genes_exons
chr16	92499475	92499475	1	-	0.00026277971657619	0.00259500960270935	28.177028451001	chr16	92498147	92499557	1411	+	exon:421317	uc007zzg.1	209195	Clic6	mm10_genes_exons
chr16	92499524	92499524	1	-	4.10077092296117e-09	5.17481180935403e-07	45.7695406929895	chr16	92498147	92499557	1411	+	exon:421317	uc007zzg.1	209195	Clic6	mm10_genes_exons
chr16	93590754	93590754	1	+	1.46750618054638e-09	2.28267078856236e-07	-47.0239165617695	chr16	93590256	93591303	1048	-	exon:429024	uc012aip.1	224440	Setd4	mm10_genes_exons
chr16	93929348	93929348	1	-	5.00179770998843e-12	2.47928133022200e-09	-41.2115193644489	chr16	93929309	93929567	259	-	exon:429033	uc012aiq.1	56173	Cldn14	mm10_genes_exons
chr16	94335973	94335973	1	+	7.01859809922825e-08	4.81353235077423e-06	-40.9294155221974	chr16	94335727	94336935	1209	+	exon:421505	uc008aaj.2	170765	Ripply3	mm10_genes_exons
chr16	94336015	94336015	1	+	4.97737238595544e-08	3.65923208442929e-06	36.4191578270652	chr16	94335727	94336935	1209	+	exon:421505	uc008aaj.2	170765	Ripply3	mm10_genes_exons
chr16	94822889	94822889	1	-	1.28833619273531e-05	0.000267866328884594	-32.8164985699232	chr16	94822532	94825013	2482	-	exon:429120	uc008abn.1	16522	Kcnj6	mm10_genes_exons
chr16	95832444	95832444	1	+	1.11348853596236e-13	1.14134835414607e-10	-52.4840445501189	chr16	95831123	95832494	1372	-	exon:429198	uc008acf.1	69776	1600002D24Rik	mm10_genes_exons
chr16	95832478	95832478	1	+	2.09460843814872e-18	1.6127505452403e-14	-58.5498108448928	chr16	95831123	95832494	1372	-	exon:429198	uc008acf.1	69776	1600002D24Rik	mm10_genes_exons
chr16	95832491	95832491	1	+	4.3578377347442e-14	5.35425202038769e-11	-53.1651954602774	chr16	95831123	95832494	1372	-	exon:429198	uc008acf.1	69776	1600002D24Rik	mm10_genes_exons
chr16	96316291	96316291	1	+	3.21342821539722e-05	0.000535739129893259	30.216049382716	chr16	96315169	96319858	4690	+	exon:421987	uc008acv.2	93961	B3galt5	mm10_genes_exons
chr16	96403322	96403322	1	+	8.16339128742847e-06	0.000188991266374233	-36	chr16	96403266	96404030	765	+	exon:421999	uc008acx.2	72058	Igsf5	mm10_genes_exons
chr16	96593321	96593321	1	-	4.17546692182519e-05	0.000653403584297619	-28.9378937893789	chr16	96592079	96593414	1336	-	exon:429406	uc012aiy.2	13508	Dscam	mm10_genes_exons
chr17	4636957	4636957	1	+	3.93338416317285e-07	1.84482651290989e-05	28.6782524406287	chr17	4636738	4637477	740	+	exon:429847	uc056zdf.1	75117	4930517M08Rik	mm10_genes_exons
chr17	8437154	8437154	1	-	5.53771793133719e-06	0.000140674231052844	25.3248604831154	chr17	8437150	8437211	62	+	exon:430582	uc008ajq.1	20997	T	mm10_genes_exons
chr17	8437180	8437180	1	-	1.17793265308835e-19	1.4404548570002e-15	34.1317365269461	chr17	8437150	8437211	62	+	exon:430582	uc008ajq.1	20997	T	mm10_genes_exons
chr17	12478830	12478830	1	+	1.93719494127921e-08	1.75507002858826e-06	-30.4025423728814	chr17	12478795	12479577	783	+	exon:430814	uc008akv.2	77414	C030013G03Rik	mm10_genes_exons
chr17	12692084	12692084	1	-	0.000508488777662494	0.00423855137069019	25.7070707070707	chr17	12691883	12692117	235	-	exon:442289	uc008aky.1	16004	Igf2r	mm10_genes_exons
chr17	14196348	14196348	1	+	1.02045466193535e-12	6.97368966758052e-10	36.3636363636364	chr17	14195230	14197311	2082	-	exon:442470	uc008amv.2	240025	Dact2	mm10_genes_exons
chr17	23610732	23610732	1	+	2.36051966259146e-05	0.000424500201826618	-27.1557271557272	chr17	23609563	23611019	1457	+	exon:431789	uc008asj.3	332221	Zscan10	mm10_genes_exons
chr17	23610766	23610766	1	+	6.6276601287673e-06	0.000161286594033823	-31.4350064350064	chr17	23609563	23611019	1457	+	exon:431789	uc008asj.3	332221	Zscan10	mm10_genes_exons
chr17	23610778	23610778	1	+	2.48487012108395e-07	1.29169114710595e-05	-33.1402831402831	chr17	23609563	23611019	1457	+	exon:431789	uc008asj.3	332221	Zscan10	mm10_genes_exons
chr17	23744659	23744659	1	-	0.000126115750455329	0.00150010139660798	28.6295005807201	chr17	23744543	23744717	175	-	exon:443007	uc008atd.1	73016	Kremen2	mm10_genes_exons
chr17	24073740	24073740	1	-	8.33647871157589e-06	0.00019209566445355	-26.0957746478873	chr17	24073680	24073750	71	-	exon:443116	uc008auj.1	18607	Pdpk1	mm10_genes_exons
chr17	24208938	24208938	1	+	2.46412256404207e-06	7.55952001701908e-05	-29.5819256756757	chr17	24208861	24208999	139	+	exon:431948	uc008auz.1	NA	NA	mm10_genes_exons
chr17	24208938	24208938	1	+	2.46412256404207e-06	7.55952001701908e-05	-29.5819256756757	chr17	24208059	24209387	1329	-	exon:443242	uc008auy.2	18209	Ntn3	mm10_genes_exons
chr17	24575329	24575329	1	+	1.49975379480102e-06	5.17751963954039e-05	-29.1494252873563	chr17	24572618	24576243	3626	+	exon:432232	uc008awv.1	18763	Pkd1	mm10_genes_exons
chr17	24728342	24728342	1	-	1.69264682393362e-05	0.000329914214491616	-25.2075555803198	chr17	24728317	24728509	193	+	exon:432393	uc008ayf.2	66211	Rpl3l	mm10_genes_exons
chr17	24881046	24881046	1	+	0.000970017795757044	0.00682380825533805	-27.972027972028	chr17	24879953	24882008	2056	+	exon:432462	uc008ayn.1	16005	Igfals	mm10_genes_exons
chr17	24881651	24881651	1	+	7.11367935740188e-07	2.91811855089002e-05	-33.8571428571429	chr17	24879953	24882008	2056	+	exon:432462	uc008ayn.1	16005	Igfals	mm10_genes_exons
chr17	25115247	25115247	1	-	5.87508248106705e-09	6.87081158573066e-07	-39.2523364485981	chr17	25114937	25115285	349	-	exon:444539	uc008azq.2	71718	Telo2	mm10_genes_exons
chr17	25367793	25367793	1	+	1.5928824312903e-05	0.000314761591566666	-26.6906873614191	chr17	25367682	25368092	411	+	exon:432791	uc008bas.1	17229	Tpsb2	mm10_genes_exons
chr17	25374052	25374052	1	-	3.89337715842926e-07	1.83085403645254e-05	-27.911428198547	chr17	25373958	25374442	485	+	exon:432795	uc008bat.1	26945	Tpsg1	mm10_genes_exons
chr17	25471933	25471933	1	-	6.01044431210965e-07	2.55920889315416e-05	27.3372781065089	chr17	25471590	25472255	666	+	exon:432801	uc008baw.1	71840	Tekt4	mm10_genes_exons
chr17	25489964	25489964	1	+	6.6993998140018e-08	4.6331358381553e-06	-43.5377875136911	chr17	25489875	25492288	2414	-	exon:444799	uc008bax.2	20609	Sstr5	mm10_genes_exons
chr17	25490124	25490124	1	-	1.62279291727996e-06	5.50178019004113e-05	35.2437703141928	chr17	25489875	25492288	2414	-	exon:444799	uc008bax.2	20609	Sstr5	mm10_genes_exons
chr17	25566902	25566902	1	+	6.08745684034841e-09	7.06377835901206e-07	-39.0059599829715	chr17	25565893	25568081	2189	-	exon:444805	uc008bay.1	20681	Sox8	mm10_genes_exons
chr17	25745091	25745091	1	+	6.53695889491622e-06	0.000159557498754643	25.4528985507246	chr17	25744965	25745092	128	+	exon:432879	uc008bbn.1	328783	Mslnl	mm10_genes_exons
chr17	25791622	25791622	1	-	1.09158911755117e-05	0.000235989595307831	-28.1282240235814	chr17	25791572	25791676	105	-	exon:444937	uc008bbw.2	214917	Fam173a	mm10_genes_exons
chr17	25863877	25863877	1	+	1.96130026064244e-12	1.16186062125656e-09	-35.5748856919817	chr17	25863698	25864039	342	-	exon:445120	uc008bck.1	68241	Fam195a	mm10_genes_exons
chr17	25863905	25863905	1	+	3.81147093223387e-13	3.11216293078727e-10	-35.9763577562172	chr17	25863698	25864039	342	-	exon:445120	uc008bck.1	68241	Fam195a	mm10_genes_exons
chr17	25863908	25863908	1	+	7.49364921087638e-13	5.4204420812743e-10	-36.3945578231292	chr17	25863698	25864039	342	-	exon:445120	uc008bck.1	68241	Fam195a	mm10_genes_exons
chr17	26068026	26068026	1	-	1.65426348984e-06	5.5813176518691e-05	25.0235309936802	chr17	26067582	26069177	1596	-	exon:445224	uc008bdd.2	215445	Rab11fip3	mm10_genes_exons
chr17	26439097	26439097	1	+	5.12802233715585e-05	0.000762576251207416	28.771586836103	chr17	26438667	26439359	693	+	exon:433108	uc008bed.2	240055	Neurl1b	mm10_genes_exons
chr17	27021274	27021274	1	+	6.59292375909899e-08	4.57380232773751e-06	-26.6666666666667	chr17	27021167	27021347	181	-	exon:445362	uc008bff.1	12018	Bak1	mm10_genes_exons
chr17	27029489	27029489	1	+	1.20333730256773e-09	1.95253380854683e-07	35.9375	chr17	27028833	27029946	1114	+	exon:433294	uc008bfc.2	474156	Zbtb9	mm10_genes_exons
chr17	27029489	27029489	1	+	1.20333730256773e-09	1.95253380854683e-07	35.9375	chr17	27028833	27029946	1114	+	exon:433312	uc008bfh.2	70772	Ggnbp1	mm10_genes_exons
chr17	27190545	27190545	1	-	1.98944138294968e-08	1.78961377890895e-06	38.7453482190324	chr17	27189600	27190790	1191	-	exon:445391	uc008bfm.2	224640	Lemd2	mm10_genes_exons
chr17	27190703	27190703	1	-	2.99933496668968e-05	0.000508559017653124	25.1807228915663	chr17	27189600	27190790	1191	-	exon:445391	uc008bfm.2	224640	Lemd2	mm10_genes_exons
chr17	27329295	27329295	1	-	1.19640320827146e-09	1.94370991636856e-07	-34.2405014907117	chr17	27329292	27329326	35	+	exon:433391	uc029tdz.1	NA	NA	mm10_genes_exons
chr17	27342450	27342450	1	+	1.22496494942858e-06	4.42970265545928e-05	34.8427508808561	chr17	27342431	27342466	36	+	exon:433475	uc029tfh.1	NA	NA	mm10_genes_exons
chr17	27431435	27431435	1	-	1.65288995443393e-07	9.37302105030436e-06	-25.2913752913753	chr17	27431332	27431578	247	-	exon:445585	uc056zdu.1	268934	Grm4	mm10_genes_exons
chr17	28008097	28008097	1	-	9.53993378262868e-05	0.00121502198160779	-26.689708141321	chr17	28007849	28008432	584	+	exon:433719	uc008bpv.2	224650	Anks1	mm10_genes_exons
chr17	28008129	28008129	1	-	2.51926857729726e-07	1.30545921599635e-05	-33.1605222734255	chr17	28007849	28008432	584	+	exon:433719	uc008bpv.2	224650	Anks1	mm10_genes_exons
chr17	28165610	28165610	1	-	2.12016699792628e-09	3.05401849420417e-07	-34.0666611529237	chr17	28165427	28165642	216	+	exon:433821	uc008bqd.1	268935	Scube3	mm10_genes_exons
chr17	28207852	28207852	1	+	2.34050924502859e-05	0.000421797812037417	31.3654618473896	chr17	28207778	28207938	161	+	exon:433881	uc008bqi.2	23853	Def6	mm10_genes_exons
chr17	28300477	28300477	1	-	2.19162312160129e-09	3.13522416027937e-07	-33.355614973262	chr17	28299602	28301469	1868	+	exon:433908	uc008bqk.1	19015	Ppard	mm10_genes_exons
chr17	28300480	28300480	1	-	1.83763045346502e-08	1.68261173745006e-06	-30.8747044917258	chr17	28299602	28301469	1868	+	exon:433908	uc008bqk.1	19015	Ppard	mm10_genes_exons
chr17	28356164	28356164	1	-	8.89849239676296e-09	9.52612043747398e-07	42.5641025641026	chr17	28356164	28356262	99	-	exon:445742	uc008bqu.1	22157	Tulp1	mm10_genes_exons
chr17	28898438	28898438	1	-	3.93448776450575e-08	3.04788466375366e-06	37.5215146299484	chr17	28896395	28898923	2529	-	exon:445897	uc008bru.1	207819	4930539E08Rik	mm10_genes_exons
chr17	29173354	29173354	1	-	1.88412286544652e-07	1.04171636780907e-05	28.6630779441044	chr17	29173325	29173400	76	-	exon:445938	uc008bsj.2	240058	Cpne5	mm10_genes_exons
chr17	29211714	29211714	1	-	6.06527399744795e-06	0.000150714694530428	-28.4615384615385	chr17	29211648	29211751	104	-	exon:445951	uc008bsk.2	240058	Cpne5	mm10_genes_exons
chr17	29220675	29220675	1	+	4.07816548273351e-07	1.89689692547518e-05	-34.2834753648741	chr17	29217862	29225237	7376	-	exon:445971	uc008bsl.2	240058	Cpne5	mm10_genes_exons
chr17	29852590	29852590	1	-	1.21160032524693e-05	0.000255561608022617	26.7542843909217	chr17	29852442	29852616	175	-	exon:446045	uc008bto.1	74762	Mdga1	mm10_genes_exons
chr17	30635667	30635667	1	+	9.77417192912063e-05	0.00123682293853551	-26.0947097285516	chr17	30635321	30635833	513	+	exon:434333	uc008btz.1	13417	Dnah8	mm10_genes_exons
chr17	32122471	32122471	1	+	2.06305330841071e-10	4.84613258944298e-08	-25.8968876217629	chr17	32120893	32122860	1968	-	exon:446342	uc008bvx.1	18131	Notch3	mm10_genes_exons
chr17	32916927	32916927	1	-	9.06445427395637e-06	0.000204568906275461	25.1344086021505	chr17	32916688	32917087	400	-	exon:446674	uc008bxq.2	64385	Cyp4f14	mm10_genes_exons
chr17	33849295	33849295	1	+	5.46407438435101e-11	1.68738920066466e-08	-31.5789473684211	chr17	33848286	33849774	1489	+	exon:435329	uc008bzv.1	54219	Cd320	mm10_genes_exons
chr17	33918625	33918625	1	+	2.09671964671479e-07	1.13227748550263e-05	-30.3267973856209	chr17	33916817	33919325	2509	+	exon:435359	uc008cac.1	81630	Zbtb22	mm10_genes_exons
chr17	33918625	33918625	1	+	2.09671964671479e-07	1.13227748550263e-05	-30.3267973856209	chr17	33916883	33918799	1917	+	exon:435360	uc033hcs.1	NA	NA	mm10_genes_exons
chr17	33948296	33948296	1	+	7.52654374207132e-07	3.0437563939203e-05	-29.9475753604194	chr17	33948220	33948533	314	+	exon:435405	uc008cai.1	57315	Wdr46	mm10_genes_exons
chr17	34039680	34039680	1	-	2.00972515417654e-07	1.09472764270637e-05	-30.9679984098589	chr17	34039138	34039736	599	+	exon:435484	uc008cbb.2	12815	Col11a2	mm10_genes_exons
chr17	34063916	34063916	1	+	2.35172724348349e-12	1.3423789137683e-09	27.6595744680851	chr17	34063864	34063917	54	+	exon:435564	uc008cbc.2	12815	Col11a2	mm10_genes_exons
chr17	34138111	34138111	1	-	5.83679319498974e-09	6.83526142606237e-07	-28.415015641293	chr17	34137903	34138181	279	+	exon:435686	uc008cbl.2	14998	H2-DMa	mm10_genes_exons
chr17	34672580	34672580	1	+	9.34608747873004e-05	0.00119635820587728	25.5608626429295	chr17	34671055	34672887	1833	+	exon:436127	uc012aqk.1	81877	Tnxb	mm10_genes_exons
chr17	34739798	34739798	1	-	8.18482883642926e-14	8.98375169638439e-11	-38.5181485181485	chr17	34739655	34739840	186	-	exon:447244	uc008cdk.2	12268	C4b	mm10_genes_exons
chr17	34838047	34838047	1	+	4.67327989891224e-06	0.000123498828582173	-27.0033328503115	chr17	34837901	34838136	236	+	exon:436182	uc008cdr.2	112403	Dxo	mm10_genes_exons
chr17	34838055	34838055	1	+	3.06087661581021e-05	0.000516466406664388	-25.3586436748297	chr17	34837901	34838136	236	+	exon:436182	uc008cdr.2	112403	Dxo	mm10_genes_exons
chr17	34928077	34928077	1	-	4.23499713901841e-09	5.31259010991931e-07	27.0330163538949	chr17	34928018	34928112	95	+	exon:436370	uc008ceh.2	70129	Slc44a4	mm10_genes_exons
chr17	34970516	34970516	1	-	1.20796412828236e-06	4.38102739353762e-05	-26.4666666666667	chr17	34969359	34972156	2798	-	exon:447617	uc008cep.1	193740	Hspa1a	mm10_genes_exons
chr17	35064387	35064387	1	+	7.44099481706137e-14	8.36007459439826e-11	-47.9591836734694	chr17	35062693	35064436	1744	-	exon:447772	uc008cfj.1	106722	G6b	mm10_genes_exons
chr17	35064424	35064424	1	+	7.38954716942585e-10	1.32362015695363e-07	-35.0515463917526	chr17	35062693	35064436	1744	-	exon:447772	uc008cfj.1	106722	G6b	mm10_genes_exons
chr17	35220923	35220923	1	-	5.01780353462422e-07	2.22683374336764e-05	29.2161929371232	chr17	35220834	35220987	154	+	exon:436706	uc008cgw.1	NA	NA	mm10_genes_exons
chr17	35220923	35220923	1	-	5.01780353462422e-07	2.22683374336764e-05	29.2161929371232	chr17	35220175	35220976	802	-	exon:447947	uc008cgv.1	18038	Nfkbil1	mm10_genes_exons
chr17	36773996	36773996	1	-	1.40994493702298e-12	8.9582053643799e-10	-26.9454969396677	chr17	36773726	36774001	276	+	exon:437116	uc008cle.1	224761	H2-M10.5	mm10_genes_exons
chr17	36870243	36870243	1	-	2.13396927564607e-10	4.97627590945324e-08	27.7351773243872	chr17	36869574	36870307	734	+	exon:437161	uc008clj.2	19824	Trim10	mm10_genes_exons
chr17	37072983	37072983	1	-	6.00918379450991e-06	0.000149687672227982	-26.2827966230221	chr17	37072853	37074305	1453	+	exon:437234	uc008cma.1	54393	Gabbr1	mm10_genes_exons
chr17	39843827	39843827	1	-	7.11362465048202e-05	0.000974788901272279	-27.6902481721759	chr17	39843594	39846272	2679	+	exon:437335	uc012ath.2	NA	NA	mm10_genes_exons
chr17	43615792	43615792	1	-	2.50421328458855e-05	0.000443792646887687	28.1317405010785	chr17	43615335	43615921	587	-	exon:448924	uc008cpi.2	210510	Tdrd6	mm10_genes_exons
chr17	44607544	44607544	1	+	5.54807083351973e-09	6.57118205839414e-07	-28.912037037037	chr17	44603989	44608383	4395	-	exon:448974	uc008cpy.3	12393	Runx2	mm10_genes_exons
chr17	45677947	45677947	1	-	1.04455181455243e-10	2.8407788260062e-08	-47.1726190476191	chr17	45677926	45678016	91	-	exon:449213	uc012auh.1	224807	Tmem63b	mm10_genes_exons
chr17	45677962	45677962	1	-	9.32005659841477e-09	9.87926825070429e-07	-39.8809523809524	chr17	45677926	45678016	91	-	exon:449213	uc012auh.1	224807	Tmem63b	mm10_genes_exons
chr17	45679562	45679562	1	-	4.70682135859166e-06	0.000124182825118451	-26.0288124892384	chr17	45679532	45679714	183	-	exon:449210	uc012auh.1	224807	Tmem63b	mm10_genes_exons
chr17	45679612	45679612	1	-	2.36092871502286e-12	1.346152688281e-09	-28.6432994250332	chr17	45679532	45679714	183	-	exon:449210	uc012auh.1	224807	Tmem63b	mm10_genes_exons
chr17	46434594	46434594	1	+	0.000282956479967959	0.00274164450453083	-26.3505103310929	chr17	46434549	46434658	110	-	exon:449439	uc008csw.2	108114	Slc22a7	mm10_genes_exons
chr17	46434611	46434611	1	+	1.40897031155169e-06	4.93857190064261e-05	-33.0209347614411	chr17	46434549	46434658	110	-	exon:449439	uc008csw.2	108114	Slc22a7	mm10_genes_exons
chr17	46443202	46443202	1	-	6.00890030267348e-07	2.55873515561757e-05	-28.5438299927554	chr17	46442448	46445557	3110	-	exon:449458	uc008csx.2	106763	Ttbk1	mm10_genes_exons
chr17	46526705	46526705	1	-	1.32867997431527e-05	0.000274323817940073	-29.2642140468227	chr17	46526562	46526808	247	-	exon:449501	uc008ctc.2	78309	Cul9	mm10_genes_exons
chr17	46526707	46526707	1	-	1.94279722040694e-10	4.62532079540391e-08	-28.0487804878049	chr17	46526562	46526808	247	-	exon:449501	uc008ctc.2	78309	Cul9	mm10_genes_exons
chr17	46591649	46591649	1	+	2.30259802365137e-06	7.17275617222712e-05	-34.963924963925	chr17	46591515	46591802	288	-	exon:449577	uc008cth.2	71461	Ptk7	mm10_genes_exons
chr17	46722667	46722667	1	+	6.17347528332171e-05	0.000877134123050342	28.4754764136207	chr17	46722622	46722698	77	+	exon:438008	uc008cud.1	224824	Pex6	mm10_genes_exons
chr17	47468733	47468733	1	-	3.20839114120002e-08	2.60479578327863e-06	31.8295739348371	chr17	47465679	47468853	3175	+	exon:438147	uc008cvg.2	224833	AI661453	mm10_genes_exons
chr17	47595433	47595433	1	+	0.000202664605768521	0.00213893268364038	-31.0664301202444	chr17	47594734	47598174	3441	+	exon:438172	uc008cvo.1	12445	Ccnd3	mm10_genes_exons
chr17	47672532	47672532	1	+	4.14629269280543e-06	0.000112724857930817	-25.6440281030445	chr17	47672044	47673418	1375	+	exon:438193	uc008cvu.1	224836	Usp49	mm10_genes_exons
chr17	47672770	47672770	1	+	8.98577908084122e-07	3.49099236423157e-05	-28.374373005016	chr17	47672044	47673418	1375	+	exon:438193	uc008cvu.1	224836	Usp49	mm10_genes_exons
chr17	49458552	49458552	1	-	1.3620197482772e-10	3.50515855964082e-08	25.9615384615385	chr17	49456022	49458747	2726	-	exon:450183	uc008cyj.1	76441	Daam2	mm10_genes_exons
chr17	49490185	49490185	1	-	2.98974747099801e-07	1.49270077785612e-05	30.7644110275689	chr17	49489994	49490327	334	-	exon:450200	uc008cyl.1	76441	Daam2	mm10_genes_exons
chr17	55971593	55971593	1	-	2.35248779747026e-10	5.38722747262956e-08	34.2931937172775	chr17	55971371	55971717	347	+	exon:438615	uc008dal.2	20420	Shd	mm10_genes_exons
chr17	55971595	55971595	1	-	2.34346952431534e-14	3.32771669975061e-11	40.2673896783844	chr17	55971371	55971717	347	+	exon:438615	uc008dal.2	20420	Shd	mm10_genes_exons
chr17	56000495	56000495	1	+	0.000172819038359273	0.00189768096431057	-26.1895241903239	chr17	56000480	56000614	135	-	exon:450665	uc008dao.3	106766	Stap2	mm10_genes_exons
chr17	56123915	56123915	1	-	2.52607605544541e-13	2.20646771860257e-10	46.1666666666667	chr17	56123085	56124917	1833	-	exon:450757	uc008dbd.2	20359	Sema6b	mm10_genes_exons
chr17	56123917	56123917	1	-	3.61996086728093e-07	1.73181791717931e-05	35.1111111111111	chr17	56123085	56124917	1833	-	exon:450757	uc008dbd.2	20359	Sema6b	mm10_genes_exons
chr17	56123926	56123926	1	-	1.60521153595686e-07	9.15710472814358e-06	31.8024691358025	chr17	56123085	56124917	1833	-	exon:450757	uc008dbd.2	20359	Sema6b	mm10_genes_exons
chr17	56123929	56123929	1	-	1.38198802459809e-08	1.3449015118912e-06	35.5061728395062	chr17	56123085	56124917	1833	-	exon:450757	uc008dbd.2	20359	Sema6b	mm10_genes_exons
chr17	56123942	56123942	1	-	3.61996086728093e-07	1.73181791717931e-05	35.1111111111111	chr17	56123085	56124917	1833	-	exon:450757	uc008dbd.2	20359	Sema6b	mm10_genes_exons
chr17	56123958	56123958	1	-	4.46766266307158e-07	2.03538600854372e-05	32.8395061728395	chr17	56123085	56124917	1833	-	exon:450757	uc008dbd.2	20359	Sema6b	mm10_genes_exons
chr17	56124216	56124216	1	+	1.27904534622364e-06	4.57810028542276e-05	25.8046976946498	chr17	56123085	56124917	1833	-	exon:450757	uc008dbd.2	20359	Sema6b	mm10_genes_exons
chr17	56128412	56128412	1	+	3.95829466090585e-06	0.000108714194569358	32.8947368421053	chr17	56128250	56128467	218	-	exon:450750	uc008dbd.2	20359	Sema6b	mm10_genes_exons
chr17	56173132	56173132	1	-	7.0485881059826e-07	2.89667589829046e-05	-26.7585630743525	chr17	56171707	56173955	2249	+	exon:438742	uc008dbf.2	66443	Tnfaip8l1	mm10_genes_exons
chr17	56176874	56176874	1	-	6.6713279342981e-13	4.94107095580317e-10	41.7011875172604	chr17	56176541	56177003	463	-	exon:450780	uc008dbg.1	28106	Mydgf	mm10_genes_exons
chr17	56512117	56512117	1	-	5.35417029088647e-09	6.39545162212743e-07	-42.9152542372881	chr17	56511248	56512483	1236	-	exon:450976	uc008dce.1	20834	Znrf4	mm10_genes_exons
chr17	56512121	56512121	1	-	0.000671222235829234	0.0052064709451389	-27.4085637823372	chr17	56511248	56512483	1236	-	exon:450976	uc008dce.1	20834	Znrf4	mm10_genes_exons
chr17	56628250	56628250	1	-	8.72580231569428e-09	9.38235299038573e-07	35.2949418523189	chr17	56628143	56628250	108	+	exon:438925	uc008dcq.1	106757	Catsperd	mm10_genes_exons
chr17	56751740	56751740	1	-	4.91434412854519e-07	2.19280981868414e-05	-26.3025073266037	chr17	56751325	56751830	506	-	exon:451098	uc008ddc.1	18188	Nrtn	mm10_genes_exons
chr17	57213854	57213854	1	+	4.95469149903251e-05	0.000743212211135551	-25.5983534254631	chr17	57213766	57213864	99	-	exon:451310	uc008deg.2	12266	C3	mm10_genes_exons
chr17	57279453	57279453	1	+	0.000135827067331083	0.00158483747417653	26.6666666666667	chr17	57279103	57281989	2887	+	exon:439269	uc056zff.1	NA	NA	mm10_genes_exons
chr17	57444002	57444002	1	+	9.76662889785199e-07	3.72187789969569e-05	-27.786387434555	chr17	57443898	57444082	185	+	exon:439312	uc008det.2	13733	Adgre1	mm10_genes_exons
chr17	66138140	66138140	1	-	3.27462032067695e-05	0.000543384593273123	-29.7320656871219	chr17	66138087	66138239	153	+	exon:439620	uc008dha.1	320209	Ddx11	mm10_genes_exons
chr17	66502906	66502906	1	+	3.65132897337274e-09	4.72231672841633e-07	-25.4950150707164	chr17	66499126	66502931	3806	-	exon:451775	uc056zfh.1	NA	NA	mm10_genes_exons
chr17	66682868	66682868	1	-	3.76979250605061e-06	0.000104720679675437	-25.891181988743	chr17	66681487	66683055	1569	-	exon:451851	uc008dkc.1	19274	Ptprm	mm10_genes_exons
chr17	70516399	70516399	1	+	1.52092739633674e-06	5.23254231737441e-05	34.3446601941748	chr17	70515954	70518806	2853	+	exon:440011	uc008dky.1	224997	Dlgap1	mm10_genes_exons
chr17	71256406	71256406	1	-	8.36295688340285e-11	2.38353872109886e-08	-29.8042206966692	chr17	71256324	71256692	369	-	exon:451959	uc012awr.1	246707	Emilin2	mm10_genes_exons
chr17	71690538	71690538	1	+	1.82529573834334e-06	6.01928799546377e-05	39.0311693468334	chr17	71690526	71690737	212	+	exon:440362	uc008dmt.1	320159	Fam179a	mm10_genes_exons
chr17	73640196	73640196	1	-	0.000447615099450849	0.00385643768473441	-26.8897448242658	chr17	73640111	73640220	110	-	exon:452181	uc008dnm.1	NA	NA	mm10_genes_exons
chr17	74047786	74047786	1	-	4.36659510934795e-09	5.43921685564549e-07	-28.4348385023301	chr17	74047547	74047916	370	-	exon:452305	uc008dnt.1	94224	Srd5a2	mm10_genes_exons
chr17	75291376	75291376	1	-	3.61606319473879e-06	0.000101352822006556	-25.109011627907	chr17	75291291	75291416	126	+	exon:440770	uc008dom.2	268977	Ltbp1	mm10_genes_exons
chr17	79476994	79476994	1	+	7.54980932045258e-08	5.0890566301452e-06	27.3191275729347	chr17	79475624	79477052	1429	-	exon:452676	uc012axm.1	74622	4930429F11Rik	mm10_genes_exons
chr17	83077945	83077945	1	+	4.56670349180302e-06	0.000121401533957573	32.7160493827161	chr17	83077907	83078225	319	-	exon:453072	uc029tkw.1	100503434	Gm19689	mm10_genes_exons
chr17	83631002	83631002	1	+	1.51162943849126e-09	2.33746410318394e-07	-25.5639097744361	chr17	83630963	83631895	933	-	exon:453083	uc008dsd.1	225030	Kcng3	mm10_genes_exons
chr17	84692580	84692580	1	+	1.92301738860981e-05	0.000363621196209409	-27.7313974591652	chr17	84692484	84692616	133	+	exon:441394	uc012aya.1	67470	Abcg8	mm10_genes_exons
chr17	87422641	87422641	1	-	3.57426010584917e-08	2.83150501661174e-06	-32.3732718894009	chr17	87422514	87422771	258	-	exon:453442	uc008duw.2	75467	Stpg4	mm10_genes_exons
chr17	88636534	88636534	1	-	1.20983904489364e-08	1.21174199246326e-06	-27.8846153846154	chr17	88635121	88637634	2514	+	exon:441718	uc008dvq.2	77057	Ston1	mm10_genes_exons
chr17	88636549	88636549	1	-	5.74049687679172e-11	1.75238886881619e-08	-34.8357371794872	chr17	88635121	88637634	2514	+	exon:441718	uc008dvq.2	77057	Ston1	mm10_genes_exons
chr17	88636577	88636577	1	-	2.69542218573185e-10	6.00325947402234e-08	-30.4890422077922	chr17	88635121	88637634	2514	+	exon:441718	uc008dvq.2	77057	Ston1	mm10_genes_exons
chr17	91088015	91088015	1	+	4.33576437115116e-06	0.000116616295122741	33.4338174842422	chr17	91087955	91089605	1651	-	exon:453624	uc033hfm.1	18189	Nrxn1	mm10_genes_exons
chr17	91088731	91088731	1	-	6.66503156431675e-10	1.22422327953924e-07	35.0185809350964	chr17	91087955	91089605	1651	-	exon:453624	uc033hfm.1	18189	Nrxn1	mm10_genes_exons
chr18	9215040	9215040	1	-	0.000149359469734737	0.00170129243134335	27.3395721925134	chr18	9212856	9216201	3346	+	exon:454134	uc008eag.2	14370	Fzd8	mm10_genes_exons
chr18	11055015	11055015	1	+	0.00070602298026128	0.00540302827773794	-27.3778664007976	chr18	11054036	11057583	3548	+	exon:454283	uc008ebj.1	14465	Gata6	mm10_genes_exons
chr18	11055031	11055031	1	+	0.000100426989014219	0.00126224993510149	-31.4257228315055	chr18	11054036	11057583	3548	+	exon:454283	uc008ebj.1	14465	Gata6	mm10_genes_exons
chr18	25060327	25060327	1	+	1.37742742721447e-06	4.85272794125276e-05	31.547619047619	chr18	25060326	25060376	51	+	exon:455301	uc008ehb.2	225288	Fhod3	mm10_genes_exons
chr18	34445313	34445313	1	+	7.00160853785837e-09	7.89410900653324e-07	32.3076923076923	chr18	34445277	34445440	164	-	exon:462195	uc008ekn.1	225358	Fam13b	mm10_genes_exons
chr18	35215038	35215038	1	-	1.52096282501841e-05	0.000304121428944726	-25.2618273745034	chr18	35214920	35215411	492	+	exon:456181	uc008emb.1	12385	Ctnna1	mm10_genes_exons
chr18	35652537	35652537	1	-	1.34955779798089e-06	4.773959064951e-05	26.6233490465877	chr18	35650351	35655199	4849	-	exon:462496	uc033hgc.1	381148	Prob1	mm10_genes_exons
chr18	35652699	35652699	1	-	0.000308597161489266	0.00292614797551618	29.047619047619	chr18	35650351	35655199	4849	-	exon:462496	uc033hgc.1	381148	Prob1	mm10_genes_exons
chr18	35652816	35652816	1	+	2.60862004228501e-09	3.61291918500538e-07	-26.93350456621	chr18	35650351	35655199	4849	-	exon:462496	uc033hgc.1	381148	Prob1	mm10_genes_exons
chr18	35653657	35653657	1	+	5.34071798135143e-06	0.000136809995196185	35.024154589372	chr18	35650351	35655199	4849	-	exon:462496	uc033hgc.1	381148	Prob1	mm10_genes_exons
chr18	35653698	35653698	1	+	0.000571797740326686	0.00462455378717241	26.9323671497585	chr18	35650351	35655199	4849	-	exon:462496	uc033hgc.1	381148	Prob1	mm10_genes_exons
chr18	36932480	36932480	1	-	2.24380440393511e-07	1.194088175083e-05	-28.5836073559859	chr18	36930285	36932672	2388	+	exon:456673	uc008eot.2	116731	Pcdha1	mm10_genes_exons
chr18	36932600	36932600	1	-	6.96028247871082e-05	0.000958997657089281	-25.0761614623001	chr18	36930285	36932672	2388	+	exon:456673	uc008eot.2	116731	Pcdha1	mm10_genes_exons
chr18	37090192	37090192	1	-	8.96841821693144e-11	2.52067176624556e-08	25.2100840336134	chr18	37090136	37092571	2436	+	exon:456757	uc008epj.2	353236	Pcdhac1	mm10_genes_exons
chr18	37295657	37295657	1	-	2.77989621885097e-13	2.39397400248295e-10	-42.9855072463768	chr18	37294840	37297614	2775	+	exon:456766	uc008epn.1	93873	Pcdhb2	mm10_genes_exons
chr18	37296763	37296763	1	+	5.29862473462887e-09	6.34295278418683e-07	25.0965142953058	chr18	37294840	37297614	2775	+	exon:456766	uc008epn.1	93873	Pcdhb2	mm10_genes_exons
chr18	37448446	37448446	1	+	7.96344027644252e-09	8.73061219799631e-07	-38.7880862718247	chr18	37447657	37451094	3438	+	exon:456778	uc008epz.1	93885	Pcdhb14	mm10_genes_exons
chr18	37669212	37669212	1	-	9.78494768825966e-09	1.0255959852122e-06	-39.7606382978723	chr18	37669105	37671525	2421	+	exon:456791	uc008eqm.1	93710	Pcdhga2	mm10_genes_exons
chr18	37695236	37695236	1	-	3.61696707176433e-08	2.85727992644644e-06	-30.4054054054054	chr18	37694501	37696924	2424	+	exon:456811	uc008eqr.1	93713	Pcdhga5	mm10_genes_exons
chr18	37707804	37707804	1	-	0.000436536734937733	0.00378510129752237	-25.0845771144279	chr18	37707229	37709652	2424	+	exon:456815	uc008eqs.1	93714	Pcdhga6	mm10_genes_exons
chr18	37721836	37721836	1	+	5.69461819006625e-07	2.45630180921643e-05	-27.8016232245981	chr18	37720554	37722917	2364	+	exon:456823	uc008equ.1	93701	Pcdhgb4	mm10_genes_exons
chr18	37721945	37721945	1	-	3.84295565375276e-15	7.55105820650145e-12	37.5223693629205	chr18	37720554	37722917	2364	+	exon:456823	uc008equ.1	93701	Pcdhgb4	mm10_genes_exons
chr18	37726957	37726957	1	-	1.51315335560573e-19	1.74758598421538e-15	45.1218831929492	chr18	37725706	37728316	2611	+	exon:456827	uc008eqv.1	93716	Pcdhga8	mm10_genes_exons
chr18	37743368	37743368	1	+	1.16205181029229e-05	0.000247592394166675	27.3448275862069	chr18	37742094	37744658	2565	+	exon:456839	uc008eqy.1	93703	Pcdhgb6	mm10_genes_exons
chr18	37743637	37743637	1	+	1.01461091063353e-09	1.70513175082368e-07	33.2120253164557	chr18	37742094	37744658	2565	+	exon:456839	uc008eqy.1	93703	Pcdhgb6	mm10_genes_exons
chr18	37748261	37748261	1	-	1.03334486845292e-07	6.50888834285752e-06	25.3968253968254	chr18	37747188	37749605	2418	+	exon:456843	uc008eqz.1	93722	Pcdhga10	mm10_genes_exons
chr18	37756340	37756340	1	+	3.81970838607493e-07	1.80462057366424e-05	28.0906593406593	chr18	37755773	37758367	2595	+	exon:456851	uc008erb.1	93723	Pcdhga11	mm10_genes_exons
chr18	37820027	37820027	1	-	8.61277058963249e-06	0.000196830272682232	33.5872377119862	chr18	37819546	37822134	2589	+	exon:456872	uc008erg.1	93708	Pcdhgc5	mm10_genes_exons
chr18	37824569	37824569	1	+	1.73282052851255e-07	9.74705094514536e-06	31.2874850059976	chr18	37824359	37824664	306	+	exon:456876	uc008erh.1	103611159	Gm38667	mm10_genes_exons
chr18	37982069	37982069	1	-	0.00022742118750761	0.00233036570762684	29.3023255813953	chr18	37981961	37982173	213	-	exon:462860	uc008erq.2	106952	Arap3	mm10_genes_exons
chr18	37982135	37982135	1	-	6.21574779715203e-09	7.18513948712078e-07	26.7479674796748	chr18	37981961	37982173	213	-	exon:462860	uc008erq.2	106952	Arap3	mm10_genes_exons
chr18	38281330	38281330	1	+	4.45978984714805e-05	0.000686840129074232	25.7955641272903	chr18	38281191	38284401	3211	-	exon:462977	uc008esb.1	53601	Pcdh12	mm10_genes_exons
chr18	38281336	38281336	1	+	3.04542723272153e-06	8.88769224413562e-05	30.697524911604	chr18	38281191	38284401	3211	-	exon:462977	uc008esb.1	53601	Pcdh12	mm10_genes_exons
chr18	38338976	38338976	1	+	6.86101931655175e-11	2.02544630343558e-08	28.3582089552239	chr18	38338908	38338993	86	-	exon:462985	uc008esi.2	26384	Gnpda1	mm10_genes_exons
chr18	38841244	38841244	1	-	7.94066322787594e-07	3.17344693024735e-05	-40.4295051353875	chr18	38838673	38842121	3449	-	exon:462998	uc008esn.1	14164	Fgf1	mm10_genes_exons
chr18	46465775	46465775	1	-	2.90424089144816e-06	8.56631133958224e-05	25.4589963280294	chr18	46464934	46465816	883	-	exon:463328	uc012bcs.1	72076	Mospd4	mm10_genes_exons
chr18	46850702	46850702	1	-	3.87178184513111e-08	3.01043209364344e-06	44.9301760777171	chr18	46850039	46850877	839	+	exon:457443	uc008evx.1	74574	Lvrn	mm10_genes_exons
chr18	46850728	46850728	1	-	2.93174356819109e-07	1.46931646784639e-05	25.9259259259259	chr18	46850039	46850877	839	+	exon:457443	uc008evx.1	74574	Lvrn	mm10_genes_exons
chr18	52332017	52332017	1	-	7.2155139354238e-08	4.91872456125615e-06	-25.8508158508159	chr18	52331536	52332996	1461	+	exon:457620	uc008exc.2	67634	Ftmt	mm10_genes_exons
chr18	57287963	57287963	1	+	7.41705639227491e-07	3.01222379378012e-05	32.6724578436382	chr18	57287783	57288019	237	+	exon:457880	uc008eyz.2	70417	Megf10	mm10_genes_exons
chr18	60604439	60604439	1	-	9.7667661772921e-09	1.02431004464951e-06	-38.0614657210402	chr18	60602113	60604490	2378	-	exon:463735	uc008fap.2	104027	Synpo	mm10_genes_exons
chr18	60604465	60604465	1	-	3.3472215408916e-06	9.55804916696135e-05	-32.74231678487	chr18	60602113	60604490	2378	-	exon:463735	uc008fap.2	104027	Synpo	mm10_genes_exons
chr18	60604482	60604482	1	-	3.95455969663849e-10	8.14124608458942e-08	-40.1891252955083	chr18	60602113	60604490	2378	-	exon:463735	uc008fap.2	104027	Synpo	mm10_genes_exons
chr18	60671345	60671345	1	-	8.68913533029204e-11	2.45362880176995e-08	-27.1428571428571	chr18	60669266	60671624	2359	+	exon:458107	uc029tna.1	328963	G630071F17Rik	mm10_genes_exons
chr18	60912546	60912546	1	-	9.05615849162692e-07	3.51223503235333e-05	25.2891331730219	chr18	60912240	60912550	311	+	exon:458131	uc008fbe.1	545260	Arsi	mm10_genes_exons
chr18	61036028	61036028	1	+	5.43672950430992e-10	1.04187630749584e-07	-25.8928571428571	chr18	61035676	61036199	524	-	exon:463893	uc008fbj.2	12590	Cdx1	mm10_genes_exons
chr18	61061252	61061252	1	+	2.50088036378474e-06	7.64583444893345e-05	-28.2391081788193	chr18	61061205	61061525	321	+	exon:458170	uc008fbk.2	18596	Pdgfrb	mm10_genes_exons
chr18	61157397	61157397	1	-	2.99053638886212e-11	1.03858128290444e-08	-32.8358208955224	chr18	61157343	61157518	176	-	exon:463903	uc008fbq.1	106894	Hmgxb3	mm10_genes_exons
chr18	61799834	61799834	1	-	0.00062036909322856	0.00490935916569423	25.8167526406288	chr18	61799393	61801408	2016	-	exon:464094	uc012bds.1	319713	Ablim3	mm10_genes_exons
chr18	61800908	61800908	1	-	1.28982806319957e-09	2.05912278168731e-07	27.0833333333333	chr18	61799393	61801408	2016	-	exon:464094	uc012bds.1	319713	Ablim3	mm10_genes_exons
chr18	64265182	64265182	1	+	1.68444155179448e-08	1.57254414593435e-06	33.5453100158983	chr18	64265093	64265650	558	+	exon:458562	uc008fed.1	20451	St8sia3	mm10_genes_exons
chr18	74525753	74525753	1	-	4.53569200141507e-10	9.06996054497684e-08	27.8528528528529	chr18	74525140	74525876	737	-	exon:465293	uc008fpq.1	73606	1700120E14Rik	mm10_genes_exons
chr18	76137600	76137600	1	+	3.45661662433859e-08	2.75955050710713e-06	-25.2272727272727	chr18	76136827	76138050	1224	+	exon:459624	uc008fqh.1	207259	Zbtb7c	mm10_genes_exons
chr18	77870374	77870374	1	+	2.009397886054e-09	2.92485960877466e-07	-26.1232718894009	chr18	77870347	77870445	99	+	exon:459889	uc008fry.1	19201	Pstpip2	mm10_genes_exons
chr18	80973994	80973994	1	-	6.76379543781614e-06	0.000163855276535813	31.9699042407661	chr18	80971181	80974625	3445	-	exon:465818	uc008ftl.2	20689	Sall3	mm10_genes_exons
chr19	3944245	3944245	1	-	1.57479978744732e-05	0.000312035105486759	-27.1531100478469	chr19	3944023	3944296	274	+	exon:466270	uc008fxs.2	54445	Unc93b1	mm10_genes_exons
chr19	4153392	4153392	1	-	3.32211826118735e-11	1.13130886599726e-08	34.8912917102662	chr19	4153227	4153490	264	+	exon:466499	uc008fyy.1	23789	Coro1b	mm10_genes_exons
chr19	4447203	4447203	1	+	0.000252316584088205	0.00251717672430835	-26.2051282051282	chr19	4446813	4447426	614	+	exon:466552	uc029tqq.1	319314	A930001C03Rik	mm10_genes_exons
chr19	4447203	4447203	1	+	0.000252316584088205	0.00251717672430835	-26.2051282051282	chr19	4445908	4447860	1953	-	exon:474656	uc008gad.1	171180	Syt12	mm10_genes_exons
chr19	4613809	4613809	1	-	0.000207884667432585	0.00217915658451717	-26.0606060606061	chr19	4613156	4615502	2347	-	exon:474659	uc008gah.2	225875	Lrfn4	mm10_genes_exons
chr19	4614796	4614796	1	+	1.04379505313387e-06	3.915830156929e-05	31.5106796116505	chr19	4613156	4615502	2347	-	exon:474659	uc008gah.2	225875	Lrfn4	mm10_genes_exons
chr19	4615014	4615014	1	-	0.000717481077642935	0.00546881098114126	25.2363915154613	chr19	4613156	4615502	2347	-	exon:474659	uc008gah.2	225875	Lrfn4	mm10_genes_exons
chr19	4615090	4615090	1	+	1.72358014637483e-05	0.000334619490152916	-25.3694581280788	chr19	4613156	4615502	2347	-	exon:474659	uc008gah.2	225875	Lrfn4	mm10_genes_exons
chr19	4615102	4615102	1	+	1.72358014637483e-05	0.000334619490152916	-25.3694581280788	chr19	4613156	4615502	2347	-	exon:474659	uc008gah.2	225875	Lrfn4	mm10_genes_exons
chr19	4615184	4615184	1	-	1.33301316613877e-05	0.000274982740201964	-25.9270833333333	chr19	4613156	4615502	2347	-	exon:474659	uc008gah.2	225875	Lrfn4	mm10_genes_exons
chr19	4615190	4615190	1	-	8.2266095179165e-06	0.000190116084245914	-26.4791666666667	chr19	4613156	4615502	2347	-	exon:474659	uc008gah.2	225875	Lrfn4	mm10_genes_exons
chr19	4615196	4615196	1	-	1.26119413400339e-07	7.59476091451672e-06	-31.5104166666667	chr19	4613156	4615502	2347	-	exon:474659	uc008gah.2	225875	Lrfn4	mm10_genes_exons
chr19	4615198	4615198	1	-	4.46752768201197e-06	0.000119354177514648	-27.2604166666667	chr19	4613156	4615502	2347	-	exon:474659	uc008gah.2	225875	Lrfn4	mm10_genes_exons
chr19	4615200	4615200	1	-	1.25169235321581e-06	4.4995856136467e-05	-28.8229166666667	chr19	4613156	4615502	2347	-	exon:474659	uc008gah.2	225875	Lrfn4	mm10_genes_exons
chr19	4615229	4615229	1	-	3.42010323917547e-08	2.73691693087564e-06	-32.0159049535307	chr19	4613156	4615502	2347	-	exon:474659	uc008gah.2	225875	Lrfn4	mm10_genes_exons
chr19	4711328	4711328	1	+	0.000130343476737263	0.00153702128618716	-26.7102267102267	chr19	4711223	4711644	422	+	exon:466595	uc008gan.1	20743	Sptbn2	mm10_genes_exons
chr19	4711387	4711387	1	+	0.000205976599424437	0.00216452510315637	28.7317620650954	chr19	4711223	4711644	422	+	exon:466595	uc008gan.1	20743	Sptbn2	mm10_genes_exons
chr19	4787960	4787960	1	-	3.84744425023023e-07	1.81417864448676e-05	-25.2525252525252	chr19	4787361	4788042	682	-	exon:474719	uc008gau.1	19653	Rbm4	mm10_genes_exons
chr19	4787960	4787960	1	-	3.84744425023023e-07	1.81417864448676e-05	-25.2525252525252	chr19	4787361	4788042	682	-	exon:474737	uc012bgn.2	102902673	Gm21992	mm10_genes_exons
chr19	4802599	4802599	1	+	2.13304129935231e-05	0.000393176529761581	25.3246753246753	chr19	4802551	4804015	1465	-	exon:474746	uc008gaz.2	56275	Rbm14	mm10_genes_exons
chr19	5052261	5052261	1	+	6.27552085606243e-06	0.000154643269434216	28.1951130892906	chr19	5051976	5052716	741	+	exon:466753	uc008gca.1	225870	Rin1	mm10_genes_exons
chr19	5099787	5099787	1	-	4.97072643502427e-12	2.46858878199745e-09	-29.5774647887324	chr19	5099207	5100572	1366	-	exon:474896	uc008gcf.1	76308	Rab1b	mm10_genes_exons
chr19	5107981	5107981	1	-	0.000756018267680665	0.00568205046115401	-26.7105263157895	chr19	5107746	5108688	943	-	exon:474912	uc008gcg.1	16594	Klc2	mm10_genes_exons
chr19	5110257	5110257	1	+	0.00013137650128379	0.00154592319054339	28.2822009688238	chr19	5110197	5110264	68	-	exon:474907	uc008gcg.1	16594	Klc2	mm10_genes_exons
chr19	5383629	5383629	1	-	3.17620541800743e-10	6.88091916215071e-08	-28.52680895367	chr19	5383620	5383826	207	-	exon:475081	uc008gcu.1	20227	Sart1	mm10_genes_exons
chr19	5652830	5652830	1	-	2.85194704845115e-05	0.00048937460901961	-35.9452736318408	chr19	5652655	5652873	219	-	exon:475277	uc008geg.3	20469	Sipa1	mm10_genes_exons
chr19	5751201	5751201	1	-	0.000126926237890808	0.00150704628024188	26.8632075471698	chr19	5751172	5751303	132	+	exon:466935	uc008gfe.1	16998	Ltbp3	mm10_genes_exons
chr19	6171387	6171387	1	+	0.000793015958408185	0.00588719717047238	-25.625	chr19	6171309	6172471	1163	+	exon:467116	uc008ghp.1	74481	Batf2	mm10_genes_exons
chr19	6171548	6171548	1	-	1.52496966052963e-14	2.30729212341105e-11	38.8749857809123	chr19	6171309	6172471	1163	+	exon:467116	uc008ghp.1	74481	Batf2	mm10_genes_exons
chr19	6342296	6342296	1	+	9.17834202166238e-08	5.94546210928e-06	-33.3842627960275	chr19	6342255	6342310	56	+	exon:467311	uc008gie.2	26412	Map4k2	mm10_genes_exons
chr19	6407095	6407095	1	+	4.43270998806464e-11	1.42471310754203e-08	30.1418439716312	chr19	6407041	6407322	282	+	exon:467561	uc008gip.1	19395	Rasgrp2	mm10_genes_exons
chr19	6532545	6532545	1	-	3.17809928007906e-12	1.7125109196793e-09	26.7175572519084	chr19	6531268	6533217	1950	+	exon:467612	uc008giu.2	18190	Nrxn2	mm10_genes_exons
chr19	6829968	6829968	1	-	4.99210190981813e-11	1.56530159194784e-08	-43.111357165454	chr19	6829850	6830139	290	-	exon:476026	uc008gja.2	56613	Rps6ka4	mm10_genes_exons
chr19	6847642	6847642	1	+	7.83444939638583e-15	1.33717825097948e-11	30.5300713557594	chr19	6847636	6847734	99	-	exon:476051	uc008gjb.1	78317	Ccdc88b	mm10_genes_exons
chr19	6926312	6926312	1	-	3.61367499802558e-05	0.000584925228053137	-26.8363636363636	chr19	6925690	6926375	686	-	exon:476087	uc008gjj.1	16528	Kcnk4	mm10_genes_exons
chr19	6928009	6928009	1	-	0.000175690248395325	0.0019215560429186	27.1905031091012	chr19	6927994	6928154	161	-	exon:476084	uc008gjj.1	16528	Kcnk4	mm10_genes_exons
chr19	6963011	6963011	1	+	0.000105574058226186	0.00131086025441586	34.6629560915275	chr19	6962962	6963046	85	-	exon:476136	uc008gjq.2	18797	Plcb3	mm10_genes_exons
chr19	7096460	7096460	1	+	2.59180058837181e-07	1.3353572377197e-05	-26.2295081967213	chr19	7092011	7097229	5219	-	exon:476281	uc008gkh.3	396184	Flrt1	mm10_genes_exons
chr19	7096460	7096460	1	+	2.59180058837181e-07	1.3353572377197e-05	-26.2295081967213	chr19	7095156	7097180	2025	-	exon:476282	uc033hiu.1	NA	NA	mm10_genes_exons
chr19	7421952	7421952	1	+	1.15676319068115e-08	1.16951882962148e-06	-25.2070273198669	chr19	7421914	7422462	549	+	exon:467750	uc008gkz.2	108899	2700081O15Rik	mm10_genes_exons
chr19	7422227	7422227	1	-	1.70469512349662e-06	5.71274772296838e-05	26.7441860465116	chr19	7421914	7422462	549	+	exon:467750	uc008gkz.2	108899	2700081O15Rik	mm10_genes_exons
chr19	7422250	7422250	1	-	7.02679965071449e-07	2.8902356953934e-05	30.2325581395349	chr19	7421914	7422462	549	+	exon:467750	uc008gkz.2	108899	2700081O15Rik	mm10_genes_exons
chr19	7422259	7422259	1	-	9.67887866909444e-06	0.000215066233485189	32.4260042283298	chr19	7421914	7422462	549	+	exon:467750	uc008gkz.2	108899	2700081O15Rik	mm10_genes_exons
chr19	7422265	7422265	1	-	2.30964226482123e-08	2.01268219612058e-06	41.1387329591018	chr19	7421914	7422462	549	+	exon:467750	uc008gkz.2	108899	2700081O15Rik	mm10_genes_exons
chr19	8678723	8678723	1	-	2.80181488983307e-08	2.34863685139381e-06	-33.9495798319328	chr19	8677862	8683602	5741	+	exon:467851	uc008gmf.2	12669	Chrm1	mm10_genes_exons
chr19	8678723	8678723	1	-	2.80181488983307e-08	2.34863685139381e-06	-33.9495798319328	chr19	8677933	8679315	1383	+	exon:467855	uc033hix.1	NA	NA	mm10_genes_exons
chr19	10248319	10248319	1	-	6.08004092640848e-06	0.000150978731026399	-33.4728533843578	chr19	10245265	10248624	3360	-	exon:476884	uc008gpm.1	269060	Dagla	mm10_genes_exons
chr19	10426532	10426532	1	-	2.3962938689385e-08	2.07376254731744e-06	29.9193881769326	chr19	10426299	10426667	369	+	exon:468414	uc012bin.1	54525	Syt7	mm10_genes_exons
chr19	10426561	10426561	1	-	2.22800949600363e-15	4.94845131181757e-12	37.3466997381838	chr19	10426299	10426667	369	+	exon:468414	uc012bin.1	54525	Syt7	mm10_genes_exons
chr19	10516175	10516175	1	+	1.92212820874406e-06	6.25428369545037e-05	-27.8666389696718	chr19	10513492	10517089	3598	-	exon:476930	uc008gpv.1	66072	Sdhaf2	mm10_genes_exons
chr19	10714226	10714226	1	+	3.57821228082881e-06	0.000100544057328114	29.1942886282509	chr19	10712524	10714419	1896	+	exon:468574	uc008gqr.1	107305	Vps37c	mm10_genes_exons
chr19	10899091	10899091	1	+	1.63863386804895e-06	5.54087633334738e-05	-28.5005224660397	chr19	10898983	10899124	142	+	exon:468610	uc008grf.2	28000	Prpf19	mm10_genes_exons
chr19	10899092	10899092	1	-	3.02327813192498e-06	8.83843834796114e-05	-29.8412698412698	chr19	10898983	10899124	142	+	exon:468610	uc008grf.2	28000	Prpf19	mm10_genes_exons
chr19	17199178	17199178	1	+	1.65799855109525e-05	0.00032478088729205	-28.9106382978723	chr19	17199113	17199215	103	+	exon:468957	uc008gxf.2	353211	Prune2	mm10_genes_exons
chr19	18977730	18977730	1	-	0.00044484502993605	0.00383899975065503	25.481220657277	chr19	18977581	18977982	402	-	exon:477891	uc008gyc.2	225998	Rorb	mm10_genes_exons
chr19	23893791	23893791	1	-	1.41252947211838e-05	0.000287387737365508	-34.1826238328849	chr19	23892735	23894020	1286	+	exon:469944	uc008hai.1	319924	Apba1	mm10_genes_exons
chr19	24674099	24674099	1	-	4.4558841541056e-09	5.52236827515794e-07	-25.4716981132076	chr19	24674008	24674343	336	+	exon:469971	uc008har.1	226040	Tmem252	mm10_genes_exons
chr19	28944313	28944313	1	-	5.72056741801854e-12	2.74228701372167e-09	-32.3486909214553	chr19	28944224	28944454	231	-	exon:478488	uc008hcp.1	381218	4430402I18Rik	mm10_genes_exons
chr19	29380459	29380459	1	+	1.39804945741668e-06	4.91008263124135e-05	33.3702473237357	chr19	29380304	29380588	285	+	exon:470419	uc008hdi.2	60533	Cd274	mm10_genes_exons
chr19	29454492	29454492	1	+	3.95454266523447e-06	0.000108648466815741	25.3578244274809	chr19	29454465	29454600	136	+	exon:470427	uc008hdk.2	58205	Pdcd1lg2	mm10_genes_exons
chr19	37693094	37693094	1	+	0.00062490862613293	0.00493675140082102	25.8418650548908	chr19	37692930	37693307	378	+	exon:471207	uc012ble.1	546726	Cyp26c1	mm10_genes_exons
chr19	37693097	37693097	1	+	0.000542382732921353	0.00444605103615527	-26.0337655982383	chr19	37692930	37693307	378	+	exon:471207	uc012ble.1	546726	Cyp26c1	mm10_genes_exons
chr19	37693244	37693244	1	+	2.2172082923763e-07	1.1830234816766e-05	-26.3371323686345	chr19	37692930	37693307	378	+	exon:471207	uc012ble.1	546726	Cyp26c1	mm10_genes_exons
chr19	37693285	37693285	1	+	4.17113019100326e-07	1.927234189446e-05	-29.0689410092395	chr19	37692930	37693307	378	+	exon:471207	uc012ble.1	546726	Cyp26c1	mm10_genes_exons
chr19	44036518	44036518	1	+	2.0403423095712e-06	6.54547603809644e-05	25.3289473684211	chr19	44034943	44037148	2206	-	exon:480389	uc008hpd.2	226144	Erlin1	mm10_genes_exons
chr19	44109948	44109948	1	-	4.24286526184786e-05	0.000661435986267238	-25.7271364317841	chr19	44108637	44110660	2024	-	exon:480485	uc008hpj.1	72502	Cwf19l1	mm10_genes_exons
chr19	44298090	44298090	1	+	0.000897464845656773	0.00644621839577387	-25.095785440613	chr19	44298040	44298170	131	+	exon:471947	uc008hpp.2	20250	Scd2	mm10_genes_exons
chr19	44998070	44998070	1	+	3.59074967020486e-07	1.72068182991824e-05	-27.4844720496894	chr19	44997964	44998108	145	+	exon:472076	uc008hqf.1	26456	Sema4g	mm10_genes_exons
chr19	45028391	45028391	1	-	2.39938000285959e-08	2.07568354341672e-06	31.5068493150685	chr19	45028379	45028479	101	-	exon:480597	uc012bmj.1	100503041	Pdzd7	mm10_genes_exons
chr19	45028412	45028412	1	-	0.00104161503656957	0.00718924251302302	26.5614116554446	chr19	45028379	45028479	101	-	exon:480597	uc012bmj.1	100503041	Pdzd7	mm10_genes_exons
chr19	45529120	45529120	1	-	1.07058538821401e-05	0.000232313714450029	29.3528505392912	chr19	45528973	45533343	4371	+	exon:472188	uc008hqy.2	12234	Btrc	mm10_genes_exons
chr19	46004380	46004380	1	-	9.33281977206939e-11	2.61408702772802e-08	36.9538834951456	chr19	46003478	46006173	2696	+	exon:472262	uc008hrx.2	20170	Hps6	mm10_genes_exons
chr19	46324763	46324763	1	+	3.31711512974128e-06	9.49111364108156e-05	-31.7671745278715	chr19	46324276	46325013	738	-	exon:480867	uc012bmt.1	73728	Psd	mm10_genes_exons
chr19	46324784	46324784	1	+	2.21635747950463e-05	0.000404879381087349	-28.8021165952012	chr19	46324276	46325013	738	-	exon:480867	uc012bmt.1	73728	Psd	mm10_genes_exons
chr19	46531315	46531315	1	+	3.47216651716007e-11	1.16950676997934e-08	-28.75	chr19	46531109	46531386	278	-	exon:480997	uc008htt.1	56350	Arl3	mm10_genes_exons
chr19	46531325	46531325	1	+	6.16736567208505e-15	1.09831936941138e-11	-29.1666666666667	chr19	46531109	46531386	278	-	exon:480997	uc008htt.1	56350	Arl3	mm10_genes_exons
chr19	46667319	46667319	1	+	1.0944381774272e-05	0.000236502233241782	35.6130738711506	chr19	46667165	46667608	444	-	exon:481005	uc008hua.2	13074	Cyp17a1	mm10_genes_exons
chr19	46950864	46950864	1	+	2.84440232109458e-12	1.56432626556836e-09	-29.4372294372294	chr19	46950846	46950965	120	-	exon:481024	uc008huh.2	76952	Nt5c2	mm10_genes_exons
chr19	47107088	47107088	1	-	1.59503194720607e-08	1.5088596766103e-06	-25.9078884078884	chr19	47107011	47107151	141	+	exon:472837	uc008hup.1	18572	Pdcd11	mm10_genes_exons
chr19	47135876	47135876	1	-	1.75668637277297e-08	1.62611504370828e-06	-38.0424300867888	chr19	47135349	47136065	717	-	exon:481129	uc008hur.2	72691	Calhm2	mm10_genes_exons
chr19	47135919	47135919	1	-	0.00125838924677259	0.00825997232977925	-25.4901960784314	chr19	47135349	47136065	717	-	exon:481129	uc008hur.2	72691	Calhm2	mm10_genes_exons
chr19	47240012	47240012	1	+	8.02989224486611e-10	1.4141928246182e-07	-33.2531824611033	chr19	47239802	47240043	242	+	exon:472881	uc008hut.1	18011	Neurl1a	mm10_genes_exons
chr19	47261875	47261875	1	+	0.000399731834195107	0.00354700363710278	-27.1103896103896	chr19	47260174	47268936	8763	-	exon:481140	uc008huy.2	14218	Sh3pxd2a	mm10_genes_exons
chr19	56826441	56826441	1	-	1.82668038035688e-06	6.02232597897072e-05	-28.0555555555556	chr19	56826286	56826474	189	+	exon:473610	uc012bnt.1	83561	Tdrd1	mm10_genes_exons
chr19	56826451	56826451	1	-	1.28255983797253e-10	3.34539518666424e-08	-37.9166666666667	chr19	56826286	56826474	189	+	exon:473610	uc012bnt.1	83561	Tdrd1	mm10_genes_exons
chr19	57378986	57378986	1	-	2.3885283804897e-14	3.35846965975444e-11	26.5932599265933	chr19	57378979	57379175	197	+	exon:473684	uc008iac.2	226252	Fam160b1	mm10_genes_exons
chr19	60467809	60467809	1	-	1.4228533603732e-07	8.34536870278135e-06	-25.7531072256162	chr19	60466733	60468304	1572	-	exon:482519	uc008ibu.2	226278	Prlhr	mm10_genes_exons
chr19	61225368	61225368	1	-	0.000385483508722089	0.00345252094882225	27.8743315508021	chr19	61225324	61225420	97	-	exon:482672	uc008icj.2	12982	Csf2ra	mm10_genes_exons
chr2	9874643	9874643	1	-	9.79496593233714e-07	3.73021496211734e-05	33.6870026525199	chr2	9874389	9874925	537	-	exon:53607	uc008ihe.1	14462	Gata3	mm10_genes_exons
chr2	9885374	9885374	1	+	5.12355556566105e-12	2.5263816668472e-09	37.6357560568087	chr2	9883796	9886767	2972	+	exon:31612	uc008ihh.2	381347	4930412O13Rik	mm10_genes_exons
chr2	18699216	18699216	1	+	8.93099839752397e-06	0.00020227500345513	-34.5451084887705	chr2	18699168	18699263	96	+	exon:32368	uc008ima.1	381350	Spag6	mm10_genes_exons
chr2	24679211	24679211	1	+	2.05346068575794e-05	0.000382098914300823	-25.0246305418719	chr2	24678876	24679643	768	-	exon:54650	uc008ipe.2	12287	Cacna1b	mm10_genes_exons
chr2	25094899	25094899	1	+	3.02791988565349e-08	2.49103220194817e-06	35.8241758241758	chr2	25094748	25095205	458	-	exon:54928	uc008iqh.2	241275	Noxa1	mm10_genes_exons
chr2	25094929	25094929	1	+	9.13359629683614e-07	3.53507474479943e-05	32.1554262730733	chr2	25094748	25095205	458	-	exon:54928	uc008iqh.2	241275	Noxa1	mm10_genes_exons
chr2	25094935	25094935	1	+	3.95853087796551e-05	0.000627366044642568	26.9620701878766	chr2	25094748	25095205	458	-	exon:54928	uc008iqh.2	241275	Noxa1	mm10_genes_exons
chr2	25243624	25243624	1	-	1.06805181029698e-13	1.11017242929043e-10	-49.1437081161579	chr2	25242929	25244261	1333	+	exon:33303	uc012bru.1	68846	Rnf208	mm10_genes_exons
chr2	25243624	25243624	1	-	1.06805181029698e-13	1.11017242929043e-10	-49.1437081161579	chr2	25243200	25244262	1063	+	exon:33305	uc012brv.1	NA	NA	mm10_genes_exons
chr2	25291829	25291829	1	+	0.000525033126829718	0.0043398710879424	-25.6410256410256	chr2	25291177	25292128	952	-	exon:55101	uc008irh.3	14810	Grin1	mm10_genes_exons
chr2	25373450	25373450	1	+	1.24487736112707e-07	7.51609796787347e-06	31.6599732262383	chr2	25373416	25373517	102	+	exon:33370	uc008iru.2	72080	Sapcd2	mm10_genes_exons
chr2	25399372	25399372	1	+	2.77150168064105e-07	1.40595096763884e-05	-32.020757020757	chr2	25399282	25399536	255	+	exon:33387	uc008irw.2	12496	Entpd2	mm10_genes_exons
chr2	25560619	25560619	1	+	2.63392566670262e-06	7.95256384130495e-05	-27.4308300395257	chr2	25560540	25560700	161	+	exon:33507	uc008isn.1	59022	Edf1	mm10_genes_exons
chr2	25626110	25626110	1	-	5.01788756490805e-05	0.000750136965941924	31.1695906432749	chr2	25626012	25626139	128	-	exon:55356	uc008isz.1	14133	Fcna	mm10_genes_exons
chr2	25900950	25900950	1	-	0.00090169679870408	0.00646923473149784	-31.1627906976744	chr2	25900889	25900997	109	+	exon:33630	uc012bsh.2	227632	Kcnt1	mm10_genes_exons
chr2	27026041	27026041	1	-	1.28271141162851e-06	4.58855880900319e-05	26.7406204906205	chr2	27025901	27026107	207	-	exon:55880	uc008iwv.1	227659	Slc2a6	mm10_genes_exons
chr2	27084053	27084053	1	+	4.19961984543408e-12	2.1567389831093e-09	33.4218700760816	chr2	27083996	27084098	103	+	exon:34074	uc008ixa.1	77794	Adamtsl2	mm10_genes_exons
chr2	27263659	27263659	1	-	0.000136401263414609	0.00158955661335965	26.4793529161345	chr2	27262104	27264211	2108	-	exon:56010	uc008ixh.2	22325	Vav2	mm10_genes_exons
chr2	27464005	27464005	1	+	1.12083940082944e-08	1.14074395094392e-06	-30.1272547566098	chr2	27463889	27464193	305	-	exon:56042	uc008ixm.2	67382	Brd3	mm10_genes_exons
chr2	28005258	28005258	1	+	4.63885310006295e-08	3.46045280653639e-06	38.21227929374	chr2	28005179	28005286	108	+	exon:34192	uc008ixt.2	12831	Col5a1	mm10_genes_exons
chr2	28466147	28466147	1	+	0.000293041578695246	0.00281381438466197	25.018315018315	chr2	28466034	28466324	291	-	exon:56111	uc008iyf.1	69327	1700007K13Rik	mm10_genes_exons
chr2	28686854	28686854	1	-	2.31746695593287e-06	7.20999879066192e-05	-26.6703994027622	chr2	28686654	28691172	4519	+	exon:34390	uc008iyw.2	64930	Tsc1	mm10_genes_exons
chr2	28909219	28909219	1	-	3.18823663246643e-10	6.89591833284506e-08	-30.9000861326443	chr2	28907680	28909922	2243	-	exon:56191	uc008izh.2	54422	Barhl1	mm10_genes_exons
chr2	28915290	28915290	1	+	1.24057777122234e-06	4.4699884701951e-05	-28.8770053475936	chr2	28915214	28916421	1208	-	exon:56189	uc008izh.2	54422	Barhl1	mm10_genes_exons
chr2	32598673	32598673	1	-	7.65798239589511e-07	3.08526714808077e-05	-26.845663967293	chr2	32597014	32599696	2683	+	exon:36208	uc008jfy.2	20448	St6galnac4	mm10_genes_exons
chr2	32609262	32609262	1	+	0.000100816628839846	0.00126602344810546	31.2725306416727	chr2	32609226	32609316	91	+	exon:36221	uc008jgb.2	50935	St6galnac6	mm10_genes_exons
chr2	32609266	32609266	1	+	0.000135972903510261	0.00158598719689129	29.632299927902	chr2	32609226	32609316	91	+	exon:36221	uc008jgb.2	50935	St6galnac6	mm10_genes_exons
chr2	32646838	32646838	1	-	0.00123985008930264	0.00817053017140491	-25.1984126984127	chr2	32646595	32647024	430	+	exon:36289	uc008jgk.2	13805	Eng	mm10_genes_exons
chr2	32646842	32646842	1	+	3.84075787924257e-07	1.81192998837395e-05	30.5200945626478	chr2	32646595	32647024	430	+	exon:36289	uc008jgk.2	13805	Eng	mm10_genes_exons
chr2	32646843	32646843	1	-	0.000308374196359058	0.00292451401008448	-26.7344233318604	chr2	32646595	32647024	430	+	exon:36289	uc008jgk.2	13805	Eng	mm10_genes_exons
chr2	32646846	32646846	1	+	3.15526029620853e-06	9.12623168929794e-05	33.096926713948	chr2	32646595	32647024	430	+	exon:36289	uc008jgk.2	13805	Eng	mm10_genes_exons
chr2	32646859	32646859	1	+	0.000197082856633493	0.00209360628087422	27.25768321513	chr2	32646595	32647024	430	+	exon:36289	uc008jgk.2	13805	Eng	mm10_genes_exons
chr2	32646867	32646867	1	+	3.89961071023617e-05	0.000620288482370371	28.7234042553192	chr2	32646595	32647024	430	+	exon:36289	uc008jgk.2	13805	Eng	mm10_genes_exons
chr2	32646871	32646871	1	+	5.00614750785384e-07	2.22242004345612e-05	36.193853427896	chr2	32646595	32647024	430	+	exon:36289	uc008jgk.2	13805	Eng	mm10_genes_exons
chr2	32706203	32706203	1	-	9.9173889540238e-08	6.31085599931513e-06	-27.2125149813915	chr2	32705782	32708289	2508	-	exon:56874	uc008jgn.2	107951	Cdk9	mm10_genes_exons
chr2	32754411	32754411	1	+	2.43149614974217e-05	0.000433960636008272	-25.366568914956	chr2	32754396	32755007	612	+	exon:36345	uc008jgp.2	27387	Sh2d3c	mm10_genes_exons
chr2	32754757	32754757	1	-	1.05418106160914e-05	0.000229645742786966	-29.2316384180791	chr2	32754396	32755007	612	+	exon:36345	uc008jgp.2	27387	Sh2d3c	mm10_genes_exons
chr2	32758876	32758876	1	+	7.11340950085269e-08	4.86475432413563e-06	44.541303445413	chr2	32758757	32758936	180	+	exon:36371	uc008jgs.2	30933	Tor2a	mm10_genes_exons
chr2	35367709	35367709	1	-	0.000693115433299946	0.00533050501367189	27.6154401154401	chr2	35367630	35367729	100	-	exon:57607	uc012bum.1	75859	4930568D16Rik	mm10_genes_exons
chr2	37793792	37793792	1	-	3.32552258187515e-06	9.50993391452562e-05	29.1383219954648	chr2	37793099	37793867	769	+	exon:36985	uc008jnf.2	241324	Crb2	mm10_genes_exons
chr2	38360070	38360070	1	-	6.6173777393452e-06	0.000161085395697966	26.2422360248447	chr2	38359898	38360103	206	+	exon:36992	uc008jnk.2	16870	Lhx2	mm10_genes_exons
chr2	57111855	57111855	1	-	1.89895985304079e-15	4.30515615566947e-12	35.2853965900667	chr2	57111576	57112441	866	-	exon:58881	uc008jrw.2	18227	Nr4a2	mm10_genes_exons
chr2	57112226	57112226	1	+	1.92803338068014e-10	4.59754296842837e-08	34.8051948051948	chr2	57111576	57112441	866	-	exon:58881	uc008jrw.2	18227	Nr4a2	mm10_genes_exons
chr2	60452318	60452318	1	+	4.75483323284065e-08	3.53024926190867e-06	25.3164556962025	chr2	60451122	60452486	1365	-	exon:59297	uc008juh.2	18779	Pla2r1	mm10_genes_exons
chr2	61805112	61805112	1	+	7.19568429970011e-10	1.29874276029511e-07	27.3365231259968	chr2	61804453	61805399	947	+	exon:37960	uc008jvd.1	21375	Tbr1	mm10_genes_exons
chr2	70039315	70039315	1	-	2.26680076222999e-07	1.20422993265325e-05	25.5827255827256	chr2	70039298	70039340	43	+	exon:38795	uc008jzd.2	329421	Myo3b	mm10_genes_exons
chr2	70563015	70563015	1	+	2.25570345923794e-08	1.97423874364772e-06	-27.1604938271605	chr2	70562899	70563202	304	+	exon:38933	uc056znc.1	14415	Gad1	mm10_genes_exons
chr2	71142557	71142557	1	-	4.37013297404088e-05	0.000676205390955443	-26.6891891891892	chr2	71138342	71142926	4585	+	exon:39052	uc008kaf.2	73649	Cybrd1	mm10_genes_exons
chr2	72054618	72054618	1	-	3.26223688771063e-08	2.6388243544566e-06	-40.2714932126697	chr2	72054617	72055024	408	+	exon:39455	uc012bxe.1	56508	Rapgef4	mm10_genes_exons
chr2	72137262	72137262	1	+	0.000177891354175728	0.00193956859201214	-33.1974637681159	chr2	72137242	72137314	73	+	exon:39392	uc008kbm.2	56508	Rapgef4	mm10_genes_exons
chr2	72137297	72137297	1	+	0.00056438289005173	0.00457940723143552	-28.0585106382979	chr2	72137242	72137314	73	+	exon:39392	uc008kbm.2	56508	Rapgef4	mm10_genes_exons
chr2	73659987	73659987	1	-	2.17368677526253e-08	1.91840646343749e-06	28.2828282828283	chr2	73659680	73660423	744	-	exon:60843	uc008kda.2	108699	Chn1	mm10_genes_exons
chr2	74682695	74682695	1	+	1.48468868730999e-08	1.42562601396057e-06	-26.3410807100127	chr2	74682323	74683167	845	+	exon:39599	uc008kdw.2	15431	Hoxd11	mm10_genes_exons
chr2	76938758	76938758	1	+	0.00150129758835009	0.00939451479881623	-27.0305393112411	chr2	76938694	76938954	261	-	exon:61208	uc008kfn.1	22138	Ttn	mm10_genes_exons
chr2	77411991	77411991	1	+	2.41406934277258e-09	3.38678995605951e-07	32.6048951048951	chr2	77410627	77412140	1514	-	exon:61854	uc008kfy.3	241494	Zfp385b	mm10_genes_exons
chr2	85137860	85137860	1	-	0.00011784806995246	0.00142511454531104	-25.3663003663004	chr2	85136360	85139923	3564	+	exon:40377	uc008kkb.2	23796	Aplnr	mm10_genes_exons
chr2	90890440	90890440	1	+	1.02193160823329e-07	6.45734584118019e-06	-30.0865800865801	chr2	90889380	90890526	1147	+	exon:40824	uc008ktq.1	67445	C1qtnf4	mm10_genes_exons
chr2	90905945	90905945	1	-	5.6603021603614e-07	2.44444171066001e-05	-27.3573200992556	chr2	90905666	90906283	618	+	exon:40827	uc008kts.2	67136	Kbtbd4	mm10_genes_exons
chr2	91628354	91628354	1	+	1.32293566393133e-10	3.42834231860125e-08	26.6666666666667	chr2	91628322	91628503	182	-	exon:63647	uc008kwg.2	14061	F2	mm10_genes_exons
chr2	91965589	91965589	1	+	5.92366087687801e-16	1.65518051425403e-12	-45.1817536830683	chr2	91965420	91965600	181	-	exon:63792	uc008kxd.2	104418	Dgkz	mm10_genes_exons
chr2	92431641	92431641	1	-	3.06604819173451e-12	1.66421072149324e-09	-25.9577639751553	chr2	92430483	92434072	3590	-	exon:63985	uc056znt.1	NA	NA	mm10_genes_exons
chr2	93675378	93675378	1	+	7.58067743085546e-07	3.0608847497392e-05	-31.1475409836066	chr2	93675296	93680386	5091	+	exon:41902	uc008lgd.2	11695	Alx4	mm10_genes_exons
chr2	101642473	101642473	1	-	2.33006397277193e-10	5.34293933310862e-08	27.6241000378931	chr2	101638252	101644809	6558	-	exon:64372	uc008lhk.2	19373	Rag1	mm10_genes_exons
chr2	101642473	101642473	1	-	2.33006397277193e-10	5.34293933310862e-08	27.6241000378931	chr2	101641673	101644795	3123	-	exon:64373	uc033how.1	NA	NA	mm10_genes_exons
chr2	103476856	103476856	1	-	1.30890744507804e-05	0.000271080646379255	-28.7998781602193	chr2	103476749	103476920	172	-	exon:64575	uc008liw.2	12359	Cat	mm10_genes_exons
chr2	104714518	104714518	1	-	0.000453364464574494	0.00389396490990019	-25.1572327044025	chr2	104713926	104714802	877	-	exon:64828	uc008lkd.1	241593	Pin1rt1	mm10_genes_exons
chr2	104714518	104714518	1	-	0.000453364464574494	0.00389396490990019	-25.1572327044025	chr2	104714306	104714785	480	-	exon:64829	uc056zob.1	NA	NA	mm10_genes_exons
chr2	105172646	105172646	1	-	2.09553052042877e-05	0.000387971068634284	26.878376166312	chr2	105172223	105173614	1392	+	exon:42233	uc008lko.2	22431	Wt1	mm10_genes_exons
chr2	110044303	110044303	1	+	5.15870520100019e-09	6.20834593100185e-07	-31.0542398777693	chr2	110044187	110045325	1139	+	exon:42524	uc008lmr.2	68201	Ccdc34	mm10_genes_exons
chr2	112244709	112244709	1	+	7.07613703910083e-09	7.95672622925372e-07	-27.7498792853694	chr2	112244663	112244795	133	+	exon:42608	uc008loo.1	99010	Lpcat4	mm10_genes_exons
chr2	116061821	116061821	1	+	1.73894508399424e-05	0.000336759629043001	-26.0348272908935	chr2	116061451	116062363	913	-	exon:65627	uc008lqz.2	17536	Meis2	mm10_genes_exons
chr2	116061835	116061835	1	+	1.23310337806312e-07	7.46148046373927e-06	-36.5111367127496	chr2	116061451	116062363	913	-	exon:65627	uc008lqz.2	17536	Meis2	mm10_genes_exons
chr2	116062009	116062009	1	-	2.15372214874923e-07	1.15618753183443e-05	-27.859828141783	chr2	116061451	116062363	913	-	exon:65627	uc008lqz.2	17536	Meis2	mm10_genes_exons
chr2	116062239	116062239	1	-	1.76449930720297e-09	2.64011175281302e-07	-31.1350574712644	chr2	116061451	116062363	913	-	exon:65627	uc008lqz.2	17536	Meis2	mm10_genes_exons
chr2	116062266	116062266	1	-	8.74959392445423e-08	5.7191865872949e-06	-26.6142426193946	chr2	116061451	116062363	913	-	exon:65627	uc008lqz.2	17536	Meis2	mm10_genes_exons
chr2	119332173	119332173	1	-	1.46344902676441e-11	5.8596412706581e-09	-34.9443805140008	chr2	119332143	119332845	703	+	exon:43493	uc008ltr.2	54485	Dll4	mm10_genes_exons
chr2	119332328	119332328	1	-	1.12171279950927e-09	1.84744718206086e-07	-31.3333333333333	chr2	119332143	119332845	703	+	exon:43493	uc008ltr.2	54485	Dll4	mm10_genes_exons
chr2	119759395	119759395	1	+	1.74017107898353e-07	9.77992958809459e-06	26.5625	chr2	119759295	119759466	172	-	exon:66012	uc008lui.1	17005	Ltk	mm10_genes_exons
chr2	119760278	119760278	1	+	2.0245811660946e-08	1.81431529242847e-06	46.4805583250249	chr2	119760252	119760431	180	-	exon:66010	uc008lui.1	17005	Ltk	mm10_genes_exons
chr2	119810187	119810187	1	+	4.47353256918753e-07	2.03748781249891e-05	-25.2852852852853	chr2	119810117	119810217	101	+	exon:43580	uc008lup.2	22174	Tyro3	mm10_genes_exons
chr2	121554328	121554328	1	+	4.30908258363845e-06	0.000116052217720621	-35.4298642533937	chr2	121554265	121554333	69	-	exon:67242	uc008lzk.1	228564	Frmd5	mm10_genes_exons
chr2	126594289	126594289	1	-	1.81523972857394e-07	1.01110717506291e-05	-33.871884387432	chr2	126593660	126594686	1027	-	exon:67967	uc008mdr.2	15186	Hdc	mm10_genes_exons
chr2	127364254	127364254	1	+	1.98868465402493e-10	4.71405279266889e-08	46.2730041043294	chr2	127363286	127367221	3936	+	exon:45350	uc008mfi.1	11552	Adra2b	mm10_genes_exons
chr2	127535573	127535573	1	+	4.44982130887852e-17	2.01978529585886e-13	27.8450574913654	chr2	127535545	127535668	124	-	exon:68304	uc008mfp.2	192212	Prom2	mm10_genes_exons
chr2	130048910	130048910	1	-	1.1813140415547e-06	4.30615945393457e-05	-29.144385026738	chr2	130048253	130050399	2147	+	exon:45716	uc008mig.2	21818	Tgm3	mm10_genes_exons
chr2	130145061	130145061	1	-	4.59421989419171e-07	2.08113023841149e-05	-33.4745762711864	chr2	130144950	130145291	342	+	exon:45727	uc033hqd.1	241636	Tgm6	mm10_genes_exons
chr2	130145066	130145066	1	-	1.00418455454214e-08	1.04650736811409e-06	-37.9472693032015	chr2	130144950	130145291	342	+	exon:45727	uc033hqd.1	241636	Tgm6	mm10_genes_exons
chr2	130145080	130145080	1	-	9.07995999189075e-07	3.51916372041201e-05	31.7599067599068	chr2	130144950	130145291	342	+	exon:45727	uc033hqd.1	241636	Tgm6	mm10_genes_exons
chr2	130635154	130635154	1	+	0.000235587618503766	0.0023919517902531	25.0811395600433	chr2	130632765	130635464	2700	-	exon:68775	uc008mjo.3	241638	Lzts3	mm10_genes_exons
chr2	131055197	131055197	1	-	1.63212673515391e-06	5.52459522889313e-05	-25.1203995481301	chr2	131055062	131055204	143	-	exon:68992	uc008mkl.2	110751	Adam33	mm10_genes_exons
chr2	131055309	131055309	1	+	9.53773467438802e-13	6.58995184059664e-10	28.5360018671957	chr2	131055281	131055365	85	-	exon:68991	uc008mkl.2	110751	Adam33	mm10_genes_exons
chr2	131240466	131240466	1	-	1.54569017035132e-07	8.89124156408439e-06	-25.5606670500288	chr2	131240315	131240492	178	+	exon:46116	uc008mld.2	228607	Mavs	mm10_genes_exons
chr2	131540612	131540612	1	+	7.56181888145552e-09	8.38314136062005e-07	25.6880733944954	chr2	131540203	131542021	1819	-	exon:69129	uc057bom.1	NA	NA	mm10_genes_exons
chr2	131561585	131561585	1	-	6.9712812052029e-10	1.26814958114661e-07	29.6262295081967	chr2	131561076	131562285	1210	-	exon:69130	uc008mlu.1	11550	Adra1d	mm10_genes_exons
chr2	136550223	136550223	1	+	2.2478665188135e-09	3.20246071209095e-07	33.1756756756757	chr2	136549713	136551433	1721	+	exon:46660	uc008mol.1	319196	Ankef1	mm10_genes_exons
chr2	144279649	144279649	1	-	1.65164766885086e-07	9.36750958195177e-06	25.8620689655172	chr2	144279481	144281227	1747	+	exon:46921	uc008mqs.2	74528	Mgme1	mm10_genes_exons
chr2	145860555	145860555	1	+	2.04668901303372e-10	4.81858214922669e-08	-31.0074057534145	chr2	145860014	145861174	1161	+	exon:47126	uc008mrv.2	74030	Rin2	mm10_genes_exons
chr2	145860609	145860609	1	-	2.56486739724904e-05	0.000451882730938944	-26.698360203941	chr2	145860014	145861174	1161	+	exon:47126	uc008mrv.2	74030	Rin2	mm10_genes_exons
chr2	145918594	145918594	1	+	3.86237042702974e-07	1.8196483807191e-05	-32.4462924462924	chr2	145917482	145918600	1119	-	exon:69916	uc008mrz.1	66877	Crnkl1	mm10_genes_exons
chr2	148750844	148750844	1	+	0.000864574156503678	0.00627282676725328	-26.2939958592132	chr2	148750811	148751154	344	+	exon:47365	uc008mtj.1	228756	Cstl1	mm10_genes_exons
chr2	152922602	152922602	1	+	1.05292613572102e-06	3.94226008743039e-05	-35.4958294717331	chr2	152922075	152923065	991	+	exon:48011	uc008ngs.2	228785	Mylk2	mm10_genes_exons
chr2	152922759	152922759	1	-	6.61180232995426e-06	0.000160972293770183	25.906607054148	chr2	152922075	152923065	991	+	exon:48011	uc008ngs.2	228785	Mylk2	mm10_genes_exons
chr2	152932170	152932170	1	+	5.23322213905121e-07	2.30014124629295e-05	-25.5195491370201	chr2	152931898	152933208	1311	-	exon:70471	uc008ngt.1	14239	Foxs1	mm10_genes_exons
chr2	152932384	152932384	1	-	1.70200179348333e-06	5.70592941370019e-05	28.8461538461538	chr2	152931898	152933208	1311	-	exon:70471	uc008ngt.1	14239	Foxs1	mm10_genes_exons
chr2	152932913	152932913	1	-	0.000662087631553219	0.00515396242389598	-27.2881355932203	chr2	152931898	152933208	1311	-	exon:70471	uc008ngt.1	14239	Foxs1	mm10_genes_exons
chr2	152983153	152983153	1	-	2.01868021081579e-11	7.61353641948664e-09	-28.9473684210526	chr2	152983055	152983166	112	+	exon:48015	uc008ngv.1	74711	Ttll9	mm10_genes_exons
chr2	153944014	153944014	1	-	1.64833115139025e-06	5.56549024057205e-05	34.3132530120482	chr2	153943985	153944089	105	+	exon:48489	uc012cgs.1	381399	Bpifb4	mm10_genes_exons
chr2	155620855	155620855	1	+	1.26062399466366e-10	3.30143375561785e-08	30.9797220323536	chr2	155620781	155620899	119	+	exon:48945	uc008nla.2	668940	Myh7b	mm10_genes_exons
chr2	156873212	156873212	1	+	4.66080367898882e-10	9.25196961447058e-08	-35.5079217148183	chr2	156873043	156873562	520	+	exon:49606	uc008noc.2	67388	1110008F13Rik	mm10_genes_exons
chr2	156873212	156873212	1	+	4.66080367898882e-10	9.25196961447058e-08	-35.5079217148183	chr2	156872922	156874537	1616	-	exon:71214	uc008nod.1	77799	Sla2	mm10_genes_exons
chr2	157560131	157560131	1	+	1.47427152439903e-12	9.27049108841831e-10	-49.5604395604396	chr2	157560078	157560260	183	+	exon:49665	uc008npe.2	18111	Nnat	mm10_genes_exons
chr2	157560147	157560147	1	+	0.000322965328519259	0.0030274795488162	-25.5803571428571	chr2	157560078	157560260	183	+	exon:49665	uc008npe.2	18111	Nnat	mm10_genes_exons
chr2	157560249	157560249	1	-	1.34095832865613e-13	1.30265563194196e-10	48.6231642189586	chr2	157560078	157560260	183	+	exon:49665	uc008npe.2	18111	Nnat	mm10_genes_exons
chr2	157561802	157561802	1	+	4.08016130103527e-08	3.13225264880756e-06	-36.5497076023392	chr2	157561542	157562525	984	+	exon:49667	uc008npe.2	18111	Nnat	mm10_genes_exons
chr2	157935456	157935456	1	+	5.04090927793657e-09	6.10119580250695e-07	-26.7025089605735	chr2	157935325	157935494	170	+	exon:49700	uc012cic.1	277432	Vstm2l	mm10_genes_exons
chr2	157944579	157944579	1	-	7.94894831911403e-07	3.1759032711307e-05	27.5361685388347	chr2	157943857	157944719	863	+	exon:49702	uc012cic.1	277432	Vstm2l	mm10_genes_exons
chr2	158196472	158196472	1	+	1.05626089731887e-11	4.51631641145826e-09	-40.6976744186046	chr2	158196334	158196653	320	-	exon:71525	uc012cid.2	228846	D630003M21Rik	mm10_genes_exons
chr2	158284429	158284429	1	+	1.82569594849511e-05	0.000349651115292216	29.4444444444444	chr2	158284229	158284531	303	+	exon:49752	uc008npw.1	329547	Bpi	mm10_genes_exons
chr2	159947376	159947376	1	-	1.04119779148487e-10	2.83462381368444e-08	35.9080841638981	chr2	159947341	159947475	135	+	exon:50027	uc029uhv.1	71081	4933416E03Rik	mm10_genes_exons
chr2	162948532	162948532	1	+	2.92415975881627e-22	1.04809636663591e-17	29.3304843304843	chr2	162948481	162948628	148	+	exon:50256	uc008nsd.1	241764	L3mbtl1	mm10_genes_exons
chr2	163336540	163336540	1	-	4.27448561750942e-13	3.40203518033005e-10	-34.4916832370672	chr2	163336242	163337924	1683	-	exon:71896	uc008nsp.2	59091	Jph2	mm10_genes_exons
chr2	163339677	163339677	1	-	3.13484937714459e-09	4.19204685499054e-07	-29.7655695003552	chr2	163339233	163339972	740	-	exon:71894	uc008nsp.2	59091	Jph2	mm10_genes_exons
chr2	163397411	163397411	1	-	2.97630690736626e-05	0.000505586391901271	27.6031033074724	chr2	163397148	163397973	826	-	exon:71891	uc008nsp.2	59091	Jph2	mm10_genes_exons
chr2	163858202	163858202	1	-	8.35791265654925e-11	2.38275440495938e-08	37.0018323408154	chr2	163858183	163858874	692	+	exon:50518	uc008ntn.1	241769	Kcnk15	mm10_genes_exons
chr2	163858858	163858858	1	-	1.41661997914556e-11	5.7073140900865e-09	26.5720390720391	chr2	163858183	163858874	692	+	exon:50518	uc008ntn.1	241769	Kcnk15	mm10_genes_exons
chr2	164032535	164032535	1	+	1.91497208539116e-05	0.000362547995832052	27.7163496977739	chr2	164032488	164032582	95	+	exon:50529	uc012cix.2	381404	Pabpc1l	mm10_genes_exons
chr2	164414875	164414875	1	-	4.26509027214099e-08	3.23952654522547e-06	37.1196754563894	chr2	164414370	164415448	1079	+	exon:50588	uc008nup.1	19668	Rbpjl	mm10_genes_exons
chr2	164791777	164791777	1	-	2.20030021250917e-07	1.17587309154837e-05	27.0748119804724	chr2	164791713	164792770	1058	+	exon:50718	uc008nwa.2	101113	Snx21	mm10_genes_exons
chr2	164791777	164791777	1	-	2.20030021250917e-07	1.17587309154837e-05	27.0748119804724	chr2	164791652	164793027	1376	+	exon:50727	uc029uib.1	NA	NA	mm10_genes_exons
chr2	164821346	164821346	1	-	2.90146627781536e-10	6.38554101717751e-08	32.9113924050633	chr2	164819757	164822127	2371	+	exon:50730	uc008nwh.1	67538	Zswim3	mm10_genes_exons
chr2	164834384	164834384	1	-	3.9843915841119e-07	1.86353649739542e-05	-29.7911547911548	chr2	164834320	164834431	112	+	exon:50736	uc008nwm.2	19025	Ctsa	mm10_genes_exons
chr2	164892191	164892191	1	-	2.79019436030806e-10	6.18649933640438e-08	-27.9974890144382	chr2	164891892	164892291	400	-	exon:72190	uc008nwr.1	329559	Zfp335	mm10_genes_exons
chr2	165170638	165170638	1	+	1.99814921857764e-10	4.73001586638e-08	-38.7905935050392	chr2	165170623	165170917	295	-	exon:72236	uc012cjh.1	104010	Cdh22	mm10_genes_exons
chr2	165170749	165170749	1	-	1.913319036299e-10	4.56769487342583e-08	27.3972602739726	chr2	165170623	165170917	295	-	exon:72236	uc012cjh.1	104010	Cdh22	mm10_genes_exons
chr2	165655352	165655352	1	+	8.23924501732486e-07	3.26577754772424e-05	25.7806826434277	chr2	165655298	165655535	238	+	exon:50946	uc008nxx.2	14049	Eya2	mm10_genes_exons
chr2	166793472	166793472	1	+	7.77998551879626e-15	1.33188548045247e-11	-35.1991758241758	chr2	166793191	166794388	1198	+	exon:51028	uc008nyp.1	NA	NA	mm10_genes_exons
chr2	167102235	167102235	1	+	0.00022215917575393	0.00229042291207816	-25.7923608289313	chr2	167095969	167106359	10391	-	exon:72851	uc008nzh.2	16500	Kcnb1	mm10_genes_exons
chr2	167102285	167102285	1	-	1.02975964403205e-06	3.87338112431346e-05	-26.6687396351575	chr2	167095969	167106359	10391	-	exon:72851	uc008nzh.2	16500	Kcnb1	mm10_genes_exons
chr2	167104732	167104732	1	-	8.88716569066433e-06	0.000201536950802982	32.1611721611722	chr2	167095969	167106359	10391	-	exon:72851	uc008nzh.2	16500	Kcnb1	mm10_genes_exons
chr2	167188540	167188540	1	+	2.51236599926036e-06	7.67305003016555e-05	-27.0290559039124	chr2	167188057	167188818	762	-	exon:72850	uc008nzh.2	16500	Kcnb1	mm10_genes_exons
chr2	167482319	167482319	1	-	3.61265650199171e-05	0.000584801651104392	26.7592592592593	chr2	167481136	167484579	3444	-	exon:72879	uc008nzs.1	263876	Spata2	mm10_genes_exons
chr2	167482319	167482319	1	-	3.61265650199171e-05	0.000584801651104392	26.7592592592593	chr2	167481397	167485773	4377	-	exon:72880	uc057bpc.1	NA	NA	mm10_genes_exons
chr2	167695642	167695642	1	-	2.03615771087805e-05	0.000379694909518613	-28.795025728988	chr2	167695327	167697413	2087	+	exon:51282	uc008oag.1	329562	A530013C23Rik	mm10_genes_exons
chr2	167695671	167695671	1	-	2.48358835177109e-06	7.60437521937115e-05	-33.7412587412587	chr2	167695327	167697413	2087	+	exon:51282	uc008oag.1	329562	A530013C23Rik	mm10_genes_exons
chr2	167695688	167695688	1	-	3.00309575749409e-09	4.048149981243e-07	-32.7830188679245	chr2	167695327	167697413	2087	+	exon:51282	uc008oag.1	329562	A530013C23Rik	mm10_genes_exons
chr2	168262277	168262277	1	-	7.24489816339545e-05	0.000988490117337858	26.7632850241546	chr2	168261698	168263150	1453	-	exon:73002	uc008oat.1	241794	Kcng1	mm10_genes_exons
chr2	168262498	168262498	1	+	1.86724689351523e-08	1.70357698943277e-06	25.5017211145028	chr2	168261698	168263150	1453	-	exon:73002	uc008oat.1	241794	Kcng1	mm10_genes_exons
chr2	168262884	168262884	1	+	2.41411729092561e-06	7.44142379384521e-05	28.0933288784943	chr2	168261698	168263150	1453	-	exon:73002	uc008oat.1	241794	Kcng1	mm10_genes_exons
chr2	168268756	168268756	1	+	5.0186766195934e-05	0.00075019365430366	-25.2951227089158	chr2	168268469	168269331	863	-	exon:73001	uc008oat.1	241794	Kcng1	mm10_genes_exons
chr2	168478064	168478064	1	+	3.15688995736939e-15	6.56277562415413e-12	-30.4761904761905	chr2	168476410	168480249	3840	-	exon:73012	uc008oau.2	18019	Nfatc2	mm10_genes_exons
chr2	168478069	168478069	1	+	1.86310705421929e-16	6.41151407878611e-13	-41.3136288998358	chr2	168476410	168480249	3840	-	exon:73012	uc008oau.2	18019	Nfatc2	mm10_genes_exons
chr2	168478100	168478100	1	+	3.36138677064044e-16	1.05239437931324e-12	-32.3809523809524	chr2	168476410	168480249	3840	-	exon:73012	uc008oau.2	18019	Nfatc2	mm10_genes_exons
chr2	168478106	168478106	1	+	1.34426492502588e-09	2.12758259293224e-07	-29.9835796387521	chr2	168476410	168480249	3840	-	exon:73012	uc008oau.2	18019	Nfatc2	mm10_genes_exons
chr2	168570897	168570897	1	-	0.000480348493843857	0.00406470362368941	25.4310344827586	chr2	168570598	168571633	1036	-	exon:73004	uc008oau.2	18019	Nfatc2	mm10_genes_exons
chr2	168571161	168571161	1	-	0.000809992080993626	0.00597940167556195	-27.6054814280563	chr2	168570598	168571633	1036	-	exon:73004	uc008oau.2	18019	Nfatc2	mm10_genes_exons
chr2	168571378	168571378	1	+	2.51789905407875e-07	1.3048145919041e-05	30.1926252063842	chr2	168570598	168571633	1036	-	exon:73004	uc008oau.2	18019	Nfatc2	mm10_genes_exons
chr2	169888440	169888440	1	-	8.62247320774381e-16	2.24624474972272e-12	-27.2011054879581	chr2	169883526	169888504	4979	+	exon:51319	uc008obo.2	228911	Tshz2	mm10_genes_exons
chr2	170115476	170115476	1	-	7.8350379187786e-06	0.00018336621966808	-28.4216158373462	chr2	170114061	170115572	1512	-	exon:73330	uc008obu.2	228913	Zfp217	mm10_genes_exons
chr2	170120569	170120569	1	+	2.11859325810597e-07	1.1415395480933e-05	29.2300962379703	chr2	170119019	170120753	1735	-	exon:73328	uc008obu.2	228913	Zfp217	mm10_genes_exons
chr2	170192800	170192800	1	+	0.000421426815865596	0.00368809889338496	-25.6969696969697	chr2	170192448	170193796	1349	-	exon:73341	uc008obw.1	NA	NA	mm10_genes_exons
chr2	170194049	170194049	1	-	2.46828019663535e-07	1.2845448548703e-05	27.7995183624323	chr2	170193953	170194053	101	-	exon:73340	uc008obw.1	NA	NA	mm10_genes_exons
chr2	172416365	172416365	1	+	0.000191926900656609	0.00205365235053099	-26.4227642276423	chr2	172416120	172416542	423	+	exon:51388	uc008ocr.1	320664	Cass4	mm10_genes_exons
chr2	172554110	172554110	1	+	0.000577032749542845	0.00465613323019934	-27.1794871794872	chr2	172554041	172554159	119	+	exon:51434	uc008ocz.2	21420	Tfap2c	mm10_genes_exons
chr2	172554131	172554131	1	+	0.00014480996928947	0.00166242361124426	-33.1692451945616	chr2	172554041	172554159	119	+	exon:51434	uc008ocz.2	21420	Tfap2c	mm10_genes_exons
chr2	172554145	172554145	1	+	9.0984704714373e-06	0.000205182800847668	-37.8574777308955	chr2	172554041	172554159	119	+	exon:51434	uc008ocz.2	21420	Tfap2c	mm10_genes_exons
chr2	173584558	173584558	1	-	9.91570579885206e-10	1.67453293036215e-07	46.994633273703	chr2	173583411	173586020	2610	-	exon:73501	uc008ody.2	NA	NA	mm10_genes_exons
chr2	173584582	173584582	1	-	0.000573754352309167	0.0046361577723338	26.5116279069768	chr2	173583411	173586020	2610	-	exon:73501	uc008ody.2	NA	NA	mm10_genes_exons
chr2	173776168	173776168	1	-	5.29664890678194e-06	0.000135916739682543	25.7936507936508	chr2	173776112	173776288	177	+	exon:51584	uc008oei.1	56491	Vapb	mm10_genes_exons
chr2	174099241	174099241	1	-	2.20155523432295e-15	4.90016633620093e-12	-50.9803921568627	chr2	174096919	174099771	2853	+	exon:51601	uc008oej.1	228960	Stx16	mm10_genes_exons
chr2	174111192	174111192	1	+	2.84912258126095e-05	0.000489064810643546	-28.3239875389408	chr2	174111077	174111262	186	+	exon:51637	uc008oeo.2	228961	Npepl1	mm10_genes_exons
chr2	174284852	174284852	1	-	5.29812438070974e-08	3.84625353834229e-06	-25.6586345381526	chr2	174284604	174285477	874	+	exon:51649	uc008oeq.1	14683	Gnas	mm10_genes_exons
chr2	174284852	174284852	1	-	5.29812438070974e-08	3.84625353834229e-06	-25.6586345381526	chr2	174284674	174285435	762	+	exon:51670	uc033hrp.1	NA	NA	mm10_genes_exons
chr2	174286385	174286385	1	+	0.000122058157048208	0.001463469783736	-25.4742547425474	chr2	174286140	174286397	258	-	exon:73553	uc008oep.1	56802	Nespas	mm10_genes_exons
chr2	174286395	174286395	1	+	3.87749258342281e-06	0.000107014822507647	-30.5265772478887	chr2	174286140	174286397	258	-	exon:73553	uc008oep.1	56802	Nespas	mm10_genes_exons
chr2	174296274	174296274	1	-	1.23533289535933e-06	4.45728609718724e-05	-26.4253255432085	chr2	174295996	174296895	900	+	exon:51651	uc008oeq.1	14683	Gnas	mm10_genes_exons
chr2	174298011	174298011	1	-	1.08622110526706e-09	1.80073088414733e-07	-34.4751192910702	chr2	174297859	174300217	2359	+	exon:51671	uc008oet.2	14683	Gnas	mm10_genes_exons
chr2	174298281	174298281	1	-	1.73653702401926e-12	1.05928439354776e-09	-33.7081339712919	chr2	174297859	174300217	2359	+	exon:51671	uc008oet.2	14683	Gnas	mm10_genes_exons
chr2	174327837	174327837	1	-	9.2871778278334e-05	0.00119097341808664	-25.8837044892188	chr2	174327768	174327941	174	+	exon:51709	uc008oex.2	14683	Gnas	mm10_genes_exons
chr2	174327851	174327851	1	-	7.74398577845614e-06	0.000181791718445798	-30.2403676210675	chr2	174327768	174327941	174	+	exon:51709	uc008oex.2	14683	Gnas	mm10_genes_exons
chr2	174328544	174328544	1	+	4.61933894433316e-07	2.0892185774343e-05	-30.1218161683278	chr2	174328367	174328846	480	+	exon:51711	uc008oex.2	14683	Gnas	mm10_genes_exons
chr2	174328583	174328583	1	+	4.89383105026864e-07	2.18543926051461e-05	-29.9620207065189	chr2	174328367	174328846	480	+	exon:51711	uc008oex.2	14683	Gnas	mm10_genes_exons
chr2	174328587	174328587	1	+	2.7051471677952e-07	1.37970054044661e-05	-30.6331616461162	chr2	174328367	174328846	480	+	exon:51711	uc008oex.2	14683	Gnas	mm10_genes_exons
chr2	178420639	178420639	1	+	2.51363676656559e-07	1.30306056039855e-05	-25.6589564281872	chr2	178420271	178422161	1891	+	exon:51993	uc008ohq.1	71532	Fam217b	mm10_genes_exons
chr2	180289835	180289835	1	-	1.16760728552437e-09	1.90706169189413e-07	30.6637806637807	chr2	180289777	180289879	103	-	exon:73965	uc008oiv.1	271887	Rbbp8nl	mm10_genes_exons
chr2	180642147	180642147	1	-	4.50161463076876e-11	1.44328939415215e-08	25.3445607974378	chr2	180641976	180642691	716	-	exon:74032	uc008ojn.2	277353	Tcfl5	mm10_genes_exons
chr2	180659533	180659533	1	-	5.48833901038553e-09	6.51958913699085e-07	-29.6677215189873	chr2	180657963	180662583	4621	-	exon:74063	uc008ojq.2	23856	Dido1	mm10_genes_exons
chr2	180659562	180659562	1	+	2.91585347346585e-05	0.000497806583668792	31.1023102310231	chr2	180657963	180662583	4621	-	exon:74063	uc008ojq.2	23856	Dido1	mm10_genes_exons
chr2	180659592	180659592	1	+	5.0119959851973e-06	0.000130341818599497	30.5742574257426	chr2	180657963	180662583	4621	-	exon:74063	uc008ojq.2	23856	Dido1	mm10_genes_exons
chr2	181212387	181212387	1	-	3.2846544112699e-08	2.65344749822716e-06	-31.2769291030161	chr2	181212372	181213171	800	-	exon:74366	uc008oll.1	20811	Srms	mm10_genes_exons
chr2	181493224	181493224	1	+	2.71761946450966e-13	2.35092511508443e-10	39.0399320305862	chr2	181493206	181494980	1775	+	exon:52806	uc008omj.2	241850	Abhd16b	mm10_genes_exons
chr2	181697628	181697628	1	-	1.03380582948588e-05	0.000226168726394731	28.386092371562	chr2	181697242	181697663	422	-	exon:74593	uc008onh.1	277496	Lkaaear1	mm10_genes_exons
chr2	181826321	181826321	1	-	1.82930712815991e-09	2.71713242806674e-07	29.6689628779181	chr2	181825904	181827775	1872	+	exon:53002	uc008onr.2	17932	Myt1	mm10_genes_exons
chr3	9065256	9065256	1	+	2.33352327652753e-11	8.53985640650862e-09	36.5022152136367	chr3	9065125	9065331	207	+	exon:74658	uc008oox.2	75149	4930539M17Rik	mm10_genes_exons
chr3	32958810	32958810	1	+	1.04610469714443e-06	3.92307894331431e-05	-32.1910695742471	chr3	32958746	32958862	117	-	exon:87976	uc008owt.4	58869	Pex5l	mm10_genes_exons
chr3	38888491	38888491	1	-	2.11790238641019e-15	4.73424908540785e-12	-33.6401544401544	chr3	38886940	38892134	5195	+	exon:76535	uc008pbe.1	329628	Fat4	mm10_genes_exons
chr3	53477679	53477679	1	-	8.19989930202654e-07	3.25315940994126e-05	-27.2339707061753	chr3	53477483	53479166	1684	+	exon:76947	uc008pev.1	212127	Proser1	mm10_genes_exons
chr3	53477699	53477699	1	-	1.88167615550735e-06	6.15386707033101e-05	-27.0440251572327	chr3	53477483	53479166	1684	+	exon:76947	uc008pev.1	212127	Proser1	mm10_genes_exons
chr3	55779929	55779929	1	+	1.05112822701512e-09	1.75280705783386e-07	33.5330404295922	chr3	55778722	55782552	3831	-	exon:89018	uc029umd.1	NA	NA	mm10_genes_exons
chr3	58556614	58556614	1	+	1.3309136966929e-05	0.00027466957181093	27.887919640497	chr3	58556573	58556638	66	+	exon:77592	uc008phu.2	229317	Eif2a	mm10_genes_exons
chr3	59131241	59131241	1	+	1.11414651609773e-10	3.00176360562734e-08	-32.2751322751323	chr3	59131004	59131328	325	-	exon:89129	uc008pim.2	140795	P2ry14	mm10_genes_exons
chr3	69222665	69222665	1	+	2.46273871533004e-19	2.63314823536854e-15	33.9399491941865	chr3	69222419	69223618	1200	+	exon:78266	uc012cqm.1	71619	Arl14	mm10_genes_exons
chr3	69552973	69552973	1	-	0.000521598339295137	0.0043190012388112	-26.4735772357724	chr3	69552828	69555396	2569	+	exon:78270	uc008pmg.1	242083	Ppm1l	mm10_genes_exons
chr3	82374156	82374156	1	-	1.61294844389478e-07	9.19115223877716e-06	26.6163943583298	chr3	82374108	82374201	94	+	exon:78431	uc008pow.1	213582	Map9	mm10_genes_exons
chr3	83030298	83030298	1	+	3.75002692717153e-08	2.9353989356658e-06	-28.2142857142857	chr3	83030185	83030330	146	+	exon:78508	uc008ppf.2	14161	Fga	mm10_genes_exons
chr3	84190606	84190606	1	+	8.32226244074641e-08	5.49899333278227e-06	-25.9251501186985	chr3	84190513	84191236	724	-	exon:90374	uc033hun.1	80890	Trim2	mm10_genes_exons
chr3	84702314	84702314	1	-	7.45483424517855e-19	6.4039913755273e-15	28.306835388276	chr3	84701924	84704575	2652	+	exon:78560	uc008pqj.1	320782	Tmem154	mm10_genes_exons
chr3	85997285	85997285	1	-	1.13316493570505e-09	1.86369210834654e-07	-25.2015747760758	chr3	85997212	85997378	167	-	exon:90538	uc008pqz.1	368202	Prss48	mm10_genes_exons
chr3	86540001	86540001	1	-	1.79015778983028e-06	5.92975145798785e-05	-33.8676902235268	chr3	86539903	86540049	147	+	exon:78727	uc008prg.1	80877	Lrba	mm10_genes_exons
chr3	86540019	86540019	1	-	7.10168483643053e-14	8.07142415357747e-11	-51.5240460600587	chr3	86539903	86540049	147	+	exon:78727	uc008prg.1	80877	Lrba	mm10_genes_exons
chr3	86548236	86548236	1	-	3.01786728000413e-06	8.82733711064851e-05	30.8518518518519	chr3	86545581	86548283	2703	-	exon:90548	uc008prj.1	23937	Mab21l2	mm10_genes_exons
chr3	87500252	87500252	1	+	1.16142525695567e-07	7.13323228730703e-06	27.2619938950642	chr3	87499669	87500678	1010	+	exon:78937	uc008psf.1	329693	Fcrl5	mm10_genes_exons
chr3	87751184	87751184	1	+	5.46971032693651e-08	3.94656294242337e-06	-38.9411764705882	chr3	87751110	87751355	246	-	exon:90757	uc012crj.1	73182	Pear1	mm10_genes_exons
chr3	88158128	88158128	1	-	4.56912927235904e-10	9.10938064871166e-08	-38.1038171377097	chr3	88158034	88158171	138	+	exon:79309	uc008puc.2	17261	Mef2d	mm10_genes_exons
chr3	88158164	88158164	1	-	1.76700481186576e-06	5.87270966778697e-05	28.4843815660457	chr3	88158034	88158171	138	+	exon:79309	uc008puc.2	17261	Mef2d	mm10_genes_exons
chr3	88366213	88366213	1	+	4.86769242990728e-08	3.59478435316064e-06	34.8717948717949	chr3	88366160	88366286	127	+	exon:79470	uc012crs.1	68957	Paqr6	mm10_genes_exons
chr3	88568581	88568581	1	+	5.06828093802206e-12	2.506259784892e-09	33.5820895522388	chr3	88568081	88569725	1645	+	exon:79504	uc008pvr.1	94232	Ubqln4	mm10_genes_exons
chr3	88629553	88629553	1	-	1.26955077605402e-05	0.000264898402782355	-28.0690537084399	chr3	88629497	88629563	67	+	exon:79637	uc008pwa.1	16800	Arhgef2	mm10_genes_exons
chr3	88643895	88643895	1	+	1.71645505782986e-06	5.74340577367972e-05	-26.3888888888889	chr3	88643790	88644233	444	+	exon:79555	uc008pvv.2	16800	Arhgef2	mm10_genes_exons
chr3	88761889	88761889	1	-	2.95472613553542e-05	0.00050286905848126	32.6923076923077	chr3	88761726	88762549	824	-	exon:91225	uc008pwk.1	229521	Syt11	mm10_genes_exons
chr3	89093639	89093639	1	-	0.000580473143981322	0.0046758358878848	-25.1262626262626	chr3	89093588	89093843	256	-	exon:91356	uc008pxo.2	110196	Fdps	mm10_genes_exons
chr3	89183390	89183390	1	-	2.66144534817445e-05	0.000464957547965929	-29.1993720565149	chr3	89183225	89183948	724	+	exon:80033	uc008pxy.1	68521	Fam189b	mm10_genes_exons
chr3	89187109	89187109	1	-	2.58942676939855e-06	7.85325373581999e-05	-29.5438596491228	chr3	89187059	89187604	546	+	exon:80041	uc008pxy.1	68521	Fam189b	mm10_genes_exons
chr3	89238691	89238691	1	+	8.63351685128535e-07	3.38296668362625e-05	28.9555972482802	chr3	89238666	89238703	38	-	exon:91410	uc008pyi.2	360213	Trim46	mm10_genes_exons
chr3	89345446	89345446	1	-	5.07915286447333e-09	6.13819177889791e-07	-29.4027898866609	chr3	89345180	89347831	2652	+	exon:80151	uc008pyt.1	NA	NA	mm10_genes_exons
chr3	89378562	89378562	1	+	1.11905254161192e-09	1.84369071128416e-07	-31.0182173064411	chr3	89377646	89379994	2349	-	exon:91541	uc008pza.1	22724	Zbtb7b	mm10_genes_exons
chr3	89422015	89422015	1	-	1.47859004737138e-06	5.12283260195085e-05	-36.615515771526	chr3	89421621	89422345	725	+	exon:80169	uc008pzn.2	20416	Shc1	mm10_genes_exons
chr3	89831984	89831984	1	-	2.92857262245236e-13	2.49923346174382e-10	34.0173017802245	chr3	89831370	89832103	734	+	exon:80317	uc008qae.2	214547	She	mm10_genes_exons
chr3	89851660	89851660	1	+	1.62269866775717e-09	2.47787986195955e-07	29.4662187383352	chr3	89851609	89851750	142	+	exon:80320	uc008qae.2	214547	She	mm10_genes_exons
chr3	90267532	90267532	1	-	1.67102882036185e-07	9.46039741025289e-06	25.9397328362846	chr3	90267413	90267752	340	+	exon:80550	uc008qbx.3	229541	Dennd4b	mm10_genes_exons
chr3	90387753	90387753	1	-	1.6102638523886e-08	1.51912851424108e-06	-25.4901960784314	chr3	90387636	90387760	125	-	exon:92047	uc008qcc.3	26568	Slc27a3	mm10_genes_exons
chr3	90465137	90465137	1	-	2.36934118656367e-10	5.41746718832507e-08	26.8697478991597	chr3	90464795	90465866	1072	-	exon:92134	uc008qcg.1	18160	Npr1	mm10_genes_exons
chr3	94479201	94479201	1	-	6.20121037976693e-07	2.62054994479548e-05	-25.9964288956814	chr3	94479146	94479251	106	+	exon:80958	uc008qgl.2	78784	Celf3	mm10_genes_exons
chr3	95121399	95121399	1	-	2.73398362065067e-06	8.1766749350894e-05	-30.8641975308642	chr3	95121262	95121406	145	+	exon:81198	uc008qia.1	21427	Vps72	mm10_genes_exons
chr3	95139729	95139729	1	+	1.20528096660872e-12	7.88428869615889e-10	-50.5322209436133	chr3	95139521	95140596	1076	-	exon:92567	uc008qif.1	69769	Tnfaip8l2	mm10_genes_exons
chr3	95139738	95139738	1	+	3.75747959943507e-14	4.79222433005101e-11	-54.3296892980437	chr3	95139521	95140596	1076	-	exon:92567	uc008qif.1	69769	Tnfaip8l2	mm10_genes_exons
chr3	95140208	95140208	1	+	3.39376467533255e-06	9.66228636004211e-05	33.6944890315677	chr3	95139521	95140596	1076	-	exon:92567	uc008qif.1	69769	Tnfaip8l2	mm10_genes_exons
chr3	95140208	95140208	1	+	3.39376467533255e-06	9.66228636004211e-05	33.6944890315677	chr3	95139996	95140550	555	-	exon:92568	uc033hwz.1	NA	NA	mm10_genes_exons
chr3	95172489	95172489	1	+	1.7539216203624e-05	0.000339021998510775	30.568356374808	chr3	95172255	95174050	1796	+	exon:81231	uc008qig.2	20360	Sema6c	mm10_genes_exons
chr3	95172731	95172731	1	-	4.95594514203038e-06	0.000129175558560043	-27.4695692883895	chr3	95172255	95174050	1796	+	exon:81231	uc008qig.2	20360	Sema6c	mm10_genes_exons
chr3	95172951	95172951	1	+	1.74494264248305e-06	5.81910781975928e-05	33.3642739273927	chr3	95172255	95174050	1796	+	exon:81231	uc008qig.2	20360	Sema6c	mm10_genes_exons
chr3	96162666	96162666	1	+	5.80918674933151e-07	2.49361258903258e-05	31.0988383165111	chr3	96162629	96162719	91	+	exon:81772	uc008qmd.2	194126	Mtmr11	mm10_genes_exons
chr3	96525219	96525219	1	-	2.05910176512585e-05	0.000382833328751322	28.4210526315789	chr3	96525185	96525330	146	+	exon:81840	uc008qna.2	69585	Hfe2	mm10_genes_exons
chr3	96598668	96598668	1	-	1.16568157632292e-05	0.000248158416171886	-25.5377261864117	chr3	96597366	96599778	2413	+	exon:81863	uc008qng.1	545554	Ankrd34a	mm10_genes_exons
chr3	96598668	96598668	1	-	1.16568157632292e-05	0.000248158416171886	-25.5377261864117	chr3	96597482	96598969	1488	+	exon:81864	uc033hyi.1	NA	NA	mm10_genes_exons
chr3	96598674	96598674	1	-	8.36321793673505e-08	5.52079071783674e-06	-32.9122567429157	chr3	96597366	96599778	2413	+	exon:81863	uc008qng.1	545554	Ankrd34a	mm10_genes_exons
chr3	96598674	96598674	1	-	8.36321793673505e-08	5.52079071783674e-06	-32.9122567429157	chr3	96597482	96598969	1488	+	exon:81864	uc033hyi.1	NA	NA	mm10_genes_exons
chr3	96599129	96599129	1	-	9.52842466116961e-07	3.65012484116196e-05	-28.5087719298246	chr3	96597366	96599778	2413	+	exon:81863	uc008qng.1	545554	Ankrd34a	mm10_genes_exons
chr3	97793527	97793527	1	-	1.17922149893719e-06	4.30025197065968e-05	25.781176248466	chr3	97793485	97793608	124	-	exon:93342	uc012cuf.1	83679	Pde4dip	mm10_genes_exons
chr3	97824426	97824426	1	-	3.39009093469522e-05	0.000557472790021094	-30.0701186623517	chr3	97822088	97824519	2432	-	exon:93519	uc056ztv.1	NA	NA	mm10_genes_exons
chr3	98429025	98429025	1	+	2.79403576667396e-06	8.31417305061605e-05	-25.2822580645161	chr3	98427162	98431949	4788	+	exon:82249	uc012cui.1	242109	Zfp697	mm10_genes_exons
chr3	100925281	100925281	1	-	3.23160194768167e-06	9.30123001977243e-05	25.1736111111111	chr3	100924941	100925674	734	+	exon:82383	uc008qqy.2	229644	Trim45	mm10_genes_exons
chr3	101431305	101431305	1	+	2.98678636994391e-08	2.46559384476691e-06	-32.1997417133018	chr3	101431204	101431593	390	+	exon:82406	uc008qrg.2	78908	Igsf3	mm10_genes_exons
chr3	101431316	101431316	1	+	2.45060465342336e-07	1.27841848298311e-05	-26.4743865690917	chr3	101431204	101431593	390	+	exon:82406	uc008qrg.2	78908	Igsf3	mm10_genes_exons
chr3	103854033	103854033	1	+	4.93434672276565e-09	5.99035494805751e-07	28.6393713813069	chr3	103853264	103854618	1355	+	exon:82832	uc008qtt.1	229672	Bcl2l15	mm10_genes_exons
chr3	107438529	107438529	1	+	0.000209122056349054	0.00218892668396862	30.4195804195804	chr3	107438303	107439476	1174	-	exon:94488	uc008qxa.1	99738	Kcnc4	mm10_genes_exons
chr3	107491461	107491461	1	-	2.7784680883923e-05	0.0004801479940722	29.4042553191489	chr3	107491420	107491530	111	-	exon:94494	uc012cvw.2	229706	Slc6a17	mm10_genes_exons
chr3	108207569	108207569	1	-	2.71068591880698e-07	1.38182938308976e-05	28.0983916745506	chr3	108207394	108207604	211	-	exon:94791	uc008qyl.2	72522	Atxn7l2	mm10_genes_exons
chr3	108392621	108392621	1	+	9.47368053060219e-12	4.12307673681042e-09	31.5646460155131	chr3	108390848	108392658	1811	-	exon:94858	uc008qyx.1	53883	Celsr2	mm10_genes_exons
chr3	108854935	108854935	1	-	1.67491918995311e-10	4.11151190473741e-08	31.3835125448029	chr3	108853678	108856265	2588	-	exon:95028	uc008qzu.2	320181	Fndc7	mm10_genes_exons
chr3	117322743	117322743	1	+	2.38581956958262e-06	7.37322002336568e-05	-31.6063017703427	chr3	117319146	117323237	4092	-	exon:95627	uc008rcz.2	229791	Plppr4	mm10_genes_exons
chr3	129788734	129788734	1	+	1.30121622489788e-15	3.13086138493612e-12	-53.6184210526316	chr3	129788291	129789441	1151	-	exon:96432	uc033hzp.1	242235	Lrit3	mm10_genes_exons
chr3	129789164	129789164	1	-	2.8429768992995e-05	0.000488316314025542	-32.1875	chr3	129788291	129789441	1151	-	exon:96432	uc033hzp.1	242235	Lrit3	mm10_genes_exons
chr3	135608167	135608167	1	+	2.24585888729811e-08	1.96833491910472e-06	25.5555555555556	chr3	135608152	135608446	295	-	exon:96778	uc008rlw.1	18033	Nfkb1	mm10_genes_exons
chr3	135608194	135608194	1	+	2.24585888729812e-08	1.96833491910472e-06	25.5555555555556	chr3	135608152	135608446	295	-	exon:96778	uc008rlw.1	18033	Nfkb1	mm10_genes_exons
chr3	138091105	138091105	1	+	5.20206290125486e-08	3.79103546666359e-06	28.974358974359	chr3	138089855	138091229	1375	-	exon:96965	uc008rmw.2	17777	Mttp	mm10_genes_exons
chr3	141981982	141981982	1	+	8.066722648066e-14	8.90111351366366e-11	49.6422182468694	chr3	141981921	141982264	344	-	exon:97172	uc008roi.2	12167	Bmpr1b	mm10_genes_exons
chr3	144689484	144689484	1	-	0.000611691475610812	0.00485844264458349	25.7024351083757	chr3	144686902	144691532	4631	-	exon:97413	uc008rpv.2	54673	Sh3glb1	mm10_genes_exons
chr3	146240730	146240730	1	-	2.72663993283659e-08	2.29859697795964e-06	-26.5822784810127	chr3	146240548	146241304	757	+	exon:86103	uc008rra.2	65086	Lpar3	mm10_genes_exons
chr4	6272665	6272665	1	+	1.46974711606276e-07	8.55766719280664e-06	-31.1354087089381	chr4	6272304	6272890	587	-	exon:113553	uc008rxk.1	13122	Cyp7a1	mm10_genes_exons
chr4	6272682	6272682	1	+	4.34479494549962e-06	0.000116798739286108	-27.0196715049656	chr4	6272304	6272890	587	-	exon:113553	uc008rxk.1	13122	Cyp7a1	mm10_genes_exons
chr4	33030283	33030283	1	+	1.89605606703123e-10	4.54422545808088e-08	-33.4269662921348	chr4	33027139	33030521	3383	-	exon:114675	uc008sfo.2	100504166	4933421O10Rik	mm10_genes_exons
chr4	41497634	41497634	1	+	3.39752000214809e-06	9.6679466500597e-05	25.6052612560526	chr4	41495601	41499690	4090	-	exon:115150	uc008sit.2	329828	AI464131	mm10_genes_exons
chr4	41497634	41497634	1	+	3.39752000214809e-06	9.6679466500597e-05	25.6052612560526	chr4	41497478	41499628	2151	-	exon:115151	uc033ibh.1	NA	NA	mm10_genes_exons
chr4	41520336	41520336	1	-	2.15695095997667e-05	0.000396470493461898	-28.2296650717703	chr4	41518929	41520398	1470	-	exon:115199	uc008siz.2	71901	Fam219a	mm10_genes_exons
chr4	42773537	42773537	1	+	7.16665799117969e-18	4.33098171005904e-14	-47.5467077816071	chr4	42773366	42773548	183	-	exon:115457	uc008sny.2	100504362	Gm1987	mm10_genes_exons
chr4	43034388	43034388	1	+	6.03875188694105e-08	4.26448899527069e-06	30.2495930548019	chr4	43034376	43034534	159	-	exon:115585	uc008soz.2	230088	Fam214b	mm10_genes_exons
chr4	43263021	43263021	1	+	6.9498671152161e-07	2.86607741004962e-05	-27.992547741034	chr4	43262977	43263136	160	+	exon:100346	uc008spg.3	22249	Unc13b	mm10_genes_exons
chr4	43406643	43406643	1	+	9.19089523098829e-08	5.95076327353154e-06	41.3400758533502	chr4	43405046	43409060	4015	+	exon:100575	uc056zvs.1	NA	NA	mm10_genes_exons
chr4	43406643	43406643	1	+	9.19089523098829e-08	5.95076327353154e-06	41.3400758533502	chr4	43406502	43406680	179	+	exon:100576	uc008spn.2	100213	Rusc2	mm10_genes_exons
chr4	43406868	43406868	1	-	1.87929951369087e-05	0.000357296825035776	-26.2540145985401	chr4	43405046	43409060	4015	+	exon:100575	uc056zvs.1	NA	NA	mm10_genes_exons
chr4	43415337	43415337	1	+	1.62464472026333e-08	1.52963371445577e-06	26.5379869557553	chr4	43414628	43416718	2091	+	exon:100564	uc008spm.2	100213	Rusc2	mm10_genes_exons
chr4	43426555	43426555	1	-	3.22340612567221e-07	1.58312567084426e-05	-29.8274818401937	chr4	43426448	43427092	645	+	exon:100574	uc008spm.2	100213	Rusc2	mm10_genes_exons
chr4	43426578	43426578	1	-	2.81534912712318e-08	2.3565611861469e-06	-28.4957627118644	chr4	43426448	43427092	645	+	exon:100574	uc008spm.2	100213	Rusc2	mm10_genes_exons
chr4	43426876	43426876	1	+	1.8831270252648e-07	1.04138734756377e-05	25.7089201877934	chr4	43426448	43427092	645	+	exon:100574	uc008spm.2	100213	Rusc2	mm10_genes_exons
chr4	43483695	43483695	1	-	1.02189873798842e-06	3.85064065372391e-05	31.0513274336283	chr4	43483538	43483709	172	-	exon:115683	uc008spw.2	54390	Sit1	mm10_genes_exons
chr4	43579939	43579939	1	-	5.93447740011064e-05	0.000851275786766028	33.4313725490196	chr4	43579887	43580023	137	+	exon:100645	uc008sqj.1	242406	Rgp1	mm10_genes_exons
chr4	43579980	43579980	1	-	5.12920201310768e-06	0.000132673427382531	30.078431372549	chr4	43579887	43580023	137	+	exon:100645	uc008sqj.1	242406	Rgp1	mm10_genes_exons
chr4	43632251	43632251	1	+	2.1867910851016e-05	0.000400668290347493	-28.5714285714286	chr4	43631935	43632851	917	+	exon:100682	uc008sqm.1	230103	Npr2	mm10_genes_exons
chr4	43690098	43690098	1	+	6.93376476484405e-09	7.83307329136054e-07	-31.7515432098765	chr4	43690027	43691420	1394	+	exon:100762	uc012ddc.1	242409	Tmem8b	mm10_genes_exons
chr4	43706505	43706505	1	-	0.000462987938803247	0.0039547591656485	-25.4641909814324	chr4	43705628	43706566	939	-	exon:115845	uc008sqw.1	56015	Olfr71	mm10_genes_exons
chr4	45810306	45810306	1	+	4.08287735573613e-08	3.13341203032995e-06	-28.8859821233922	chr4	45809507	45811380	1874	-	exon:115997	uc008ssy.1	75426	Igfbpl1	mm10_genes_exons
chr4	46574293	46574293	1	-	1.27250996530595e-08	1.26114809237249e-06	-42.1268334771355	chr4	46570909	46575485	4577	-	exon:116141	uc008sue.2	107684	Coro2a	mm10_genes_exons
chr4	48560865	48560865	1	-	3.08842332432039e-06	8.98240317135644e-05	29.2279411764706	chr4	48560844	48561920	1077	+	exon:101457	uc008svg.2	66665	Msantd3	mm10_genes_exons
chr4	52989330	52989330	1	+	1.74984983986341e-10	4.26962074699494e-08	-35.608357911353	chr4	52989284	52989492	209	+	exon:101657	uc008sws.2	73398	Nipsnap3a	mm10_genes_exons
chr4	52989340	52989340	1	+	2.74746245147611e-07	1.39648594982742e-05	-29.0574502554729	chr4	52989284	52989492	209	+	exon:101657	uc008sws.2	73398	Nipsnap3a	mm10_genes_exons
chr4	55529821	55529821	1	+	0.000530611373007477	0.0043732864770133	27.6190476190476	chr4	55529718	55529882	165	-	exon:116401	uc008sxk.2	16600	Klf4	mm10_genes_exons
chr4	58952338	58952338	1	+	9.38424001580787e-06	0.000210077641648806	27.9289493575208	chr4	58952332	58952442	111	+	exon:102003	uc008szl.1	100041581	Zkscan16	mm10_genes_exons
chr4	62388359	62388359	1	-	8.58299656019209e-06	0.00019633977570977	-29.4685990338164	chr4	62387867	62391769	3903	+	exon:102141	uc008tep.1	20529	Slc31a1	mm10_genes_exons
chr4	62480424	62480424	1	+	4.10946551812809e-07	1.90752912523544e-05	26.0720878854825	chr4	62480067	62480437	371	+	exon:102156	uc008tew.1	192120	Bspry	mm10_genes_exons
chr4	62625202	62625202	1	-	3.19484181724946e-05	0.000533416277061109	29.9260071252398	chr4	62625097	62625202	106	+	exon:102219	uc008tfd.2	50780	Rgs3	mm10_genes_exons
chr4	63168704	63168704	1	-	1.98408190911248e-07	1.08429436741648e-05	31.7168863779033	chr4	63168687	63168805	119	-	exon:117611	uc008tfq.2	16552	Kif12	mm10_genes_exons
chr4	63418413	63418413	1	+	1.44545413926852e-09	2.25425104928994e-07	37.4780701754386	chr4	63418088	63418622	535	-	exon:117685	uc008tgf.1	73750	Whrn	mm10_genes_exons
chr4	63418450	63418450	1	+	4.51057550472634e-13	3.54917371582774e-10	-45.4424778761062	chr4	63418088	63418622	535	-	exon:117685	uc008tgf.1	73750	Whrn	mm10_genes_exons
chr4	64000930	64000930	1	-	0.00025216047030906	0.00251610227092624	-25.6753609687937	chr4	64000698	64000970	273	-	exon:117837	uc008thg.2	21923	Tnc	mm10_genes_exons
chr4	82884923	82884923	1	-	4.90892518873486e-10	9.62739212603143e-08	27.5510204081633	chr4	82884577	82885151	575	-	exon:118631	uc008tkl.2	12622	Cer1	mm10_genes_exons
chr4	106485158	106485158	1	+	5.44541181331825e-10	1.04315551123222e-07	27.7017096000619	chr4	106483458	106485445	1988	-	exon:119837	uc008tyj.1	140475	Bsnd	mm10_genes_exons
chr4	106564449	106564449	1	+	1.97746806241242e-07	1.08141906177842e-05	33.6574746008708	chr4	106564401	106564556	156	+	exon:104794	uc008tyl.1	74754	Dhcr24	mm10_genes_exons
chr4	107139761	107139761	1	+	6.16940723232948e-06	0.000152669842471078	-30.4843304843305	chr4	107134162	107139799	5638	-	exon:119936	uc008tzh.1	66526	Tceanc2	mm10_genes_exons
chr4	107306956	107306956	1	-	0.000295518482577099	0.00283212987432265	28.6842105263158	chr4	107306782	107307143	362	-	exon:119954	uc008tzq.1	13370	Dio1	mm10_genes_exons
chr4	107435998	107435998	1	-	1.7400602073224e-06	5.807046224853e-05	-30.7203389830508	chr4	107435640	107439094	3455	+	exon:104990	uc008tzu.1	230587	Glis1	mm10_genes_exons
chr4	107568286	107568286	1	+	4.11990182000685e-07	1.91084168887964e-05	-29.1424887169568	chr4	107567619	107568501	883	+	exon:104994	uc008tzv.1	230587	Glis1	mm10_genes_exons
chr4	107568298	107568298	1	+	5.36759570824227e-07	2.3458218445201e-05	-29.1582491582492	chr4	107567619	107568501	883	+	exon:104994	uc008tzv.1	230587	Glis1	mm10_genes_exons
chr4	107683884	107683884	1	+	0.000140606563172227	0.00162649148915011	-27.1639843410178	chr4	107683580	107684162	583	-	exon:119962	uc008tzy.2	56296	Dmrtb1	mm10_genes_exons
chr4	117131654	117131654	1	-	0.000880598873542962	0.0063565694818967	26.9140989729225	chr4	117131610	117131808	199	-	exon:120884	uc008uib.2	12795	Plk3	mm10_genes_exons
chr4	117268564	117268564	1	+	1.89577495696448e-09	2.79350494046235e-07	27.2932330827068	chr4	117267890	117268588	699	+	exon:106674	uc008uii.2	68777	Tmem53	mm10_genes_exons
chr4	117868219	117868219	1	+	3.35050825114621e-08	2.69241732128406e-06	25.3917392833418	chr4	117868048	117869305	1258	+	exon:106752	uc008uiy.1	14664	Slc6a9	mm10_genes_exons
chr4	117926671	117926671	1	-	1.53300459561131e-06	5.26468264626425e-05	28.3130675696475	chr4	117926160	117927068	909	-	exon:121144	uc008ujh.2	11876	Artn	mm10_genes_exons
chr4	117926691	117926691	1	-	5.49347403105742e-07	2.38787247315475e-05	25.1141552511416	chr4	117926160	117927068	909	-	exon:121144	uc008ujh.2	11876	Artn	mm10_genes_exons
chr4	119178340	119178340	1	+	1.06726889162426e-05	0.000231755699800925	29.6363636363636	chr4	119175457	119178726	3270	-	exon:121630	uc008uli.2	27028	Ermap	mm10_genes_exons
chr4	119178374	119178374	1	+	4.49187532184744e-06	0.000119881398286721	30.1094527363184	chr4	119175457	119178726	3270	-	exon:121630	uc008uli.2	27028	Ermap	mm10_genes_exons
chr4	119178390	119178390	1	+	1.71317694884407e-09	2.58078156987391e-07	34.7596899224806	chr4	119175457	119178726	3270	-	exon:121630	uc008uli.2	27028	Ermap	mm10_genes_exons
chr4	120135134	120135134	1	+	8.00880466327521e-08	5.33460226922113e-06	-43.7875557278542	chr4	120133581	120135411	1831	+	exon:107015	uc008una.1	16656	Hivep3	mm10_genes_exons
chr4	120267226	120267226	1	+	2.04571267910377e-06	6.55827400734247e-05	-30.5106940200786	chr4	120267078	120269182	2105	-	exon:121832	uc008unc.1	329934	Foxo6	mm10_genes_exons
chr4	120697843	120697843	1	-	5.1244123369145e-09	6.18067198113573e-07	43.6859182349124	chr4	120697473	120698106	634	-	exon:121865	uc008unm.1	60613	Kcnq4	mm10_genes_exons
chr4	123190937	123190937	1	-	8.2349562147923e-05	0.00108869672499442	25.6415848782261	chr4	123190658	123194699	4042	+	exon:107217	uc008uox.1	170638	Hpcal4	mm10_genes_exons
chr4	123351030	123351030	1	+	3.10130955444927e-06	9.00803524312696e-05	-25.5756762799016	chr4	123349633	123351145	1513	-	exon:122078	uc008upi.2	11426	Macf1	mm10_genes_exons
chr4	123351077	123351077	1	-	2.14548192514302e-08	1.89989181640393e-06	-30.5116279069767	chr4	123349633	123351145	1513	-	exon:122078	uc008upi.2	11426	Macf1	mm10_genes_exons
chr4	124854711	124854711	1	+	5.94206625260945e-11	1.80385594017006e-08	51.044776119403	chr4	124854475	124855242	768	+	exon:107492	uc008urf.2	230734	Yrdc	mm10_genes_exons
chr4	126098234	126098234	1	-	1.92452650423057e-06	6.26051952324447e-05	37.5790977750561	chr4	126097829	126098584	756	+	exon:107678	uc008usk.2	116748	Lsm10	mm10_genes_exons
chr4	126137115	126137115	1	-	6.62644237678473e-09	7.54493210062339e-07	-32.324016563147	chr4	126137077	126137196	120	+	exon:107690	uc008usl.2	74178	Stk40	mm10_genes_exons
chr4	126149392	126149392	1	+	1.06112220619328e-06	3.96336892877726e-05	-29.1902071563088	chr4	126149236	126149874	639	+	exon:107708	uc008usn.1	230752	Eva1b	mm10_genes_exons
chr4	126236897	126236897	1	-	2.0915146740637e-06	6.66417051380344e-05	-26.3	chr4	126236896	126237278	383	-	exon:122550	uc008usy.1	245877	Map7d1	mm10_genes_exons
chr4	127214704	127214704	1	+	2.82052130687508e-06	8.37528919569312e-05	28.8657352592943	chr4	127214683	127214996	314	+	exon:107973	uc008uuo.3	242667	Dlgap3	mm10_genes_exons
chr4	127214705	127214705	1	-	1.85204792758359e-10	4.46519633615735e-08	29.8921145051669	chr4	127214683	127214996	314	+	exon:107973	uc008uuo.3	242667	Dlgap3	mm10_genes_exons
chr4	127214856	127214856	1	-	5.81211618037032e-07	2.49414905580398e-05	-31.8702574021723	chr4	127214683	127214996	314	+	exon:107973	uc008uuo.3	242667	Dlgap3	mm10_genes_exons
chr4	127214890	127214890	1	-	6.36259285450989e-14	7.37292485331238e-11	42.9715548191107	chr4	127214683	127214996	314	+	exon:107973	uc008uuo.3	242667	Dlgap3	mm10_genes_exons
chr4	127233695	127233695	1	+	2.96268290139235e-05	0.000503831981599978	-37.772524297347	chr4	127233535	127234019	485	+	exon:107975	uc008uuo.3	242667	Dlgap3	mm10_genes_exons
chr4	127312625	127312625	1	-	1.85959592826671e-05	0.000354594956742749	29.7587910491136	chr4	127311420	127312985	1566	-	exon:122867	uc008uur.2	14612	Gja4	mm10_genes_exons
chr4	127312625	127312625	1	-	1.85959592826671e-05	0.000354594956742749	29.7587910491136	chr4	127311967	127312968	1002	-	exon:122868	uc033ieo.1	NA	NA	mm10_genes_exons
chr4	127312629	127312629	1	-	6.79323301635913e-06	0.00016438068849019	29.642545771578	chr4	127311420	127312985	1566	-	exon:122867	uc008uur.2	14612	Gja4	mm10_genes_exons
chr4	127312629	127312629	1	-	6.79323301635913e-06	0.00016438068849019	29.642545771578	chr4	127311967	127312968	1002	-	exon:122868	uc033ieo.1	NA	NA	mm10_genes_exons
chr4	128452433	128452433	1	+	1.90181581671662e-08	1.72798730537333e-06	-33.36573984056	chr4	128452411	128452549	139	+	exon:108067	uc033ies.1	329942	Csmd2	mm10_genes_exons
chr4	128472776	128472776	1	-	3.39077134286215e-08	2.71901512541177e-06	26.3183874948581	chr4	128472726	128472821	96	+	exon:108072	uc033ies.1	329942	Csmd2	mm10_genes_exons
chr4	128520187	128520187	1	-	2.20626941460684e-09	3.15357229345234e-07	-33.2163742690059	chr4	128520146	128520340	195	+	exon:108090	uc033ies.1	329942	Csmd2	mm10_genes_exons
chr4	128743508	128743508	1	-	2.6360998274604e-07	1.35291662022439e-05	-29.4268077601411	chr4	128743354	128743556	203	+	exon:108158	uc008uvi.2	54383	Phc2	mm10_genes_exons
chr4	128789936	128789936	1	+	7.16246714360399e-06	0.000171254167410125	26.4788499669531	chr4	128789864	128790110	247	-	exon:122913	uc008uvn.1	230761	Zfp362	mm10_genes_exons
chr4	129105694	129105694	1	-	0.000183086352259	0.00198205353623867	26.0471459185661	chr4	129105530	129105731	202	+	exon:108250	uc008uvz.2	66260	Tmem54	mm10_genes_exons
chr4	129105707	129105707	1	-	0.000100856258635579	0.00126632506804889	25.7589154140878	chr4	129105530	129105731	202	+	exon:108250	uc008uvz.2	66260	Tmem54	mm10_genes_exons
chr4	129142161	129142161	1	+	2.40130031362553e-10	5.47608617545353e-08	-37.1864067966017	chr4	129142062	129142195	134	+	exon:108271	uc008uwe.1	384061	Fndc5	mm10_genes_exons
chr4	129224128	129224128	1	+	0.000136255534926145	0.00158837479044576	-28.7277701778386	chr4	129221815	129224316	2502	-	exon:123020	uc008uwl.2	97130	C77080	mm10_genes_exons
chr4	129239130	129239130	1	-	2.20445226528474e-08	1.94021080423137e-06	-41.9570267131243	chr4	129239006	129239218	213	-	exon:123022	uc008uwm.2	97130	C77080	mm10_genes_exons
chr4	129239132	129239132	1	-	1.76452467147757e-05	0.000340507945797075	25.7839721254355	chr4	129239006	129239218	213	-	exon:123022	uc008uwm.2	97130	C77080	mm10_genes_exons
chr4	130077046	130077046	1	+	1.32618976434793e-05	0.000273944860083146	-29.0529695024077	chr4	130076999	130077052	54	+	exon:108580	uc008uyr.2	107581	Col16a1	mm10_genes_exons
chr4	130130996	130130996	1	-	2.71653449366983e-11	9.63708569208205e-09	-30.0984065549471	chr4	130130217	130131004	788	-	exon:123270	uc012dlu.1	230777	Hcrtr1	mm10_genes_exons
chr4	130531621	130531621	1	+	1.74760248090437e-06	5.82573506449647e-05	-28.2649253731343	chr4	130530131	130531914	1784	-	exon:123379	uc008uzi.2	67149	Nkain1	mm10_genes_exons
chr4	130928641	130928641	1	-	0.000158380019276238	0.00177787828955817	-26.8633540372671	chr4	130928637	130928762	126	+	exon:108967	uc012dlx.1	16792	Laptm5	mm10_genes_exons
chr4	131919827	131919827	1	+	4.68052928845943e-08	3.48503918867725e-06	25.341259773945	chr4	131919768	131920029	262	-	exon:123505	uc008vai.2	545681	Gm12992	mm10_genes_exons
chr4	131922436	131922436	1	+	2.14286265051336e-05	0.000394567048143638	28.500191791331	chr4	131921771	131923140	1370	+	exon:109021	uc012dlz.1	623230	Tmem200b	mm10_genes_exons
chr4	131922618	131922618	1	-	8.48995886693941e-13	5.97479773861328e-10	60.7683982683983	chr4	131921771	131923140	1370	+	exon:109021	uc012dlz.1	623230	Tmem200b	mm10_genes_exons
chr4	132113924	132113924	1	+	5.05163833213656e-06	0.000131094500666465	25.6265664160401	chr4	132110726	132114068	3343	-	exon:123669	uc008vap.1	18386	Oprd1	mm10_genes_exons
chr4	133064211	133064211	1	-	0.00016327742620193	0.0018189050834191	-29.7831632653061	chr4	133061376	133066277	4902	+	exon:109138	uc008vcc.1	230793	Ahdc1	mm10_genes_exons
chr4	133064211	133064211	1	-	0.00016327742620193	0.0018189050834191	-29.7831632653061	chr4	133061450	133066234	4785	+	exon:109153	uc033ifc.1	NA	NA	mm10_genes_exons
chr4	133250345	133250345	1	+	1.05672766902804e-07	6.61847251957871e-06	30.8219178082192	chr4	133250208	133250346	139	+	exon:109199	uc008vck.1	53608	Map3k6	mm10_genes_exons
chr4	133583051	133583051	1	-	9.54158719867932e-13	6.58995184059664e-10	36.5178103719225	chr4	133582982	133583109	128	+	exon:109248	uc008vda.1	242691	Gpatch3	mm10_genes_exons
chr4	133680641	133680641	1	+	2.76148949097205e-06	8.24044437575771e-05	25.7428316743426	chr4	133679008	133682055	3048	-	exon:123993	uc008vdh.1	93760	Arid1a	mm10_genes_exons
chr4	134074583	134074583	1	-	2.88958468222236e-09	3.93185083635915e-07	30.0287518322246	chr4	134072430	134074935	2506	+	exon:109272	uc008vdx.2	230806	Aim1l	mm10_genes_exons
chr4	134155893	134155893	1	+	6.32272675292856e-05	0.000892823705695796	-28.9256198347107	chr4	134155677	134156371	695	-	exon:124185	uc008ved.2	70012	Cep85	mm10_genes_exons
chr4	134213356	134213356	1	+	1.11953926751202e-07	6.93137880333083e-06	29.1071428571429	chr4	134213207	134213360	154	-	exon:124231	uc008veh.2	329954	Catsper4	mm10_genes_exons
chr4	134316442	134316442	1	-	1.43995866989159e-07	8.42051269125525e-06	-27.1209633278599	chr4	134316387	134317367	981	+	exon:109346	uc008ves.1	433766	Trim63	mm10_genes_exons
chr4	135175758	135175758	1	-	1.55348361860816e-05	0.000308948101649716	27.4709302325581	chr4	135175300	135177990	2691	+	exon:109498	uc008vgb.1	12399	Runx3	mm10_genes_exons
chr4	135451827	135451827	1	+	0.000654560275449414	0.0051089874979722	26.8115942028986	chr4	135448901	135452572	3672	-	exon:124549	uc008vgo.1	74552	Nipal3	mm10_genes_exons
chr4	135451869	135451869	1	+	4.9175273602968e-06	0.000128473815942013	38.715060492282	chr4	135448901	135452572	3672	-	exon:124549	uc008vgo.1	74552	Nipal3	mm10_genes_exons
chr4	135491151	135491151	1	+	1.0132305105672e-10	2.77921992066639e-08	-26.7464566929134	chr4	135490933	135491282	350	-	exon:124526	uc008vgn.1	74552	Nipal3	mm10_genes_exons
chr4	135496122	135496122	1	+	8.36087004704179e-05	0.00110119064637544	27.3327591157048	chr4	135494747	135497987	3241	+	exon:109504	uc056zxv.1	NA	NA	mm10_genes_exons
chr4	135496122	135496122	1	+	8.36087004704179e-05	0.00110119064637544	27.3327591157048	chr4	135495987	135496146	160	+	exon:109514	uc008vgq.1	78806	Stpg1	mm10_genes_exons
chr4	135698802	135698802	1	+	5.66809256724645e-08	4.05846835229741e-06	-26.984962406015	chr4	135698790	135698971	182	+	exon:109538	uc008vgw.2	242700	Ifnlr1	mm10_genes_exons
chr4	135704287	135704287	1	-	9.5178057628898e-06	0.000212449980006185	-27.6888160383306	chr4	135704169	135704299	131	+	exon:109541	uc008vgw.2	242700	Ifnlr1	mm10_genes_exons
chr4	135704291	135704291	1	+	2.34040535854713e-07	1.23437366416998e-05	26.4801297648013	chr4	135704169	135704299	131	+	exon:109541	uc008vgw.2	242700	Ifnlr1	mm10_genes_exons
chr4	135704292	135704292	1	-	7.07003834555538e-09	7.95331008593092e-07	-35.3808812546677	chr4	135704169	135704299	131	+	exon:109541	uc008vgw.2	242700	Ifnlr1	mm10_genes_exons
chr4	135788357	135788357	1	-	8.91980498844177e-08	5.80998506484736e-06	-26.3180639585134	chr4	135788288	135788414	127	+	exon:109568	uc008vgy.2	242702	Myom3	mm10_genes_exons
chr4	135788365	135788365	1	-	1.50821602794253e-07	8.7312467022441e-06	-25.5654761904762	chr4	135788288	135788414	127	+	exon:109568	uc008vgy.2	242702	Myom3	mm10_genes_exons
chr4	135895407	135895407	1	-	1.43420464121322e-05	0.000290818591388939	-27.6157345464276	chr4	135895189	135895619	431	+	exon:109627	uc009vdb.2	12802	Cnr2	mm10_genes_exons
chr4	135939172	135939172	1	-	1.62930199113872e-09	2.48540733756166e-07	-33.2717000513611	chr4	135939074	135940300	1227	+	exon:109639	uc008vhi.2	71665	Fuca1	mm10_genes_exons
chr4	135958742	135958742	1	-	3.16322059394324e-08	2.57496131970724e-06	29.2735042735043	chr4	135958723	135958786	64	+	exon:109645	uc012dnc.1	15356	Hmgcl	mm10_genes_exons
chr4	136186897	136186897	1	-	5.26944434110724e-09	6.31529427607546e-07	25.6146924029037	chr4	136186799	136186991	193	+	exon:109678	uc008vht.3	242705	E2f2	mm10_genes_exons
chr4	136186937	136186937	1	-	5.65150321049359e-10	1.0747129162988e-07	27.2549019607843	chr4	136186799	136186991	193	+	exon:109678	uc008vht.3	242705	E2f2	mm10_genes_exons
chr4	136652026	136652026	1	+	4.78396704385089e-06	0.00012576011095491	-29.0630767560525	chr4	136647541	136655430	7890	-	exon:124648	uc008vil.2	13844	Ephb2	mm10_genes_exons
chr4	136896702	136896702	1	-	4.27346322270624e-11	1.38035899026049e-08	-47.6720647773279	chr4	136895916	136896728	813	-	exon:124692	uc008vir.1	12259	C1qa	mm10_genes_exons
chr4	136896714	136896714	1	-	6.71599689321101e-06	0.000162993644044689	-33.5526315789474	chr4	136895916	136896728	813	-	exon:124692	uc008vir.1	12259	C1qa	mm10_genes_exons
chr4	138293688	138293688	1	-	9.30252986108071e-09	9.86672705068145e-07	28.3963963963964	chr4	138291369	138293970	2602	+	exon:110531	uc057bsv.1	16559	Kif17	mm10_genes_exons
chr4	138293703	138293703	1	-	4.17419274258169e-08	3.1863184502053e-06	32.0900900900901	chr4	138291369	138293970	2602	+	exon:110531	uc057bsv.1	16559	Kif17	mm10_genes_exons
chr4	138756713	138756713	1	+	0.000354282873203996	0.00324362012782783	28.1027795733678	chr4	138756707	138756759	53	-	exon:124894	uc008vlf.2	26971	Pla2g2f	mm10_genes_exons
chr4	138967439	138967439	1	+	2.20576167649833e-10	5.10976155580327e-08	-35.9828141783029	chr4	138967112	138968366	1255	+	exon:110581	uc008vlo.2	66825	Rnf186	mm10_genes_exons
chr4	139965757	139965757	1	+	5.08795166364374e-07	2.25008702573519e-05	-28.1025641025641	chr4	139962173	139968026	5854	-	exon:125005	uc008vmt.1	242721	Klhdc7a	mm10_genes_exons
chr4	139966838	139966838	1	+	2.73973687771955e-10	6.08630801710354e-08	-31.3506493506494	chr4	139962173	139968026	5854	-	exon:125005	uc008vmt.1	242721	Klhdc7a	mm10_genes_exons
chr4	140611357	140611357	1	-	1.95026287904029e-13	1.78893532237937e-10	34.4537641089365	chr4	140611227	140611412	186	-	exon:125021	uc008vmw.2	72754	Arhgef10l	mm10_genes_exons
chr4	140811057	140811057	1	-	5.74783320276064e-10	1.09029100121842e-07	33.9723444374607	chr4	140810993	140811103	111	+	exon:110997	uc029vaf.1	100049161	Gm13032	mm10_genes_exons
chr4	141246485	141246485	1	+	5.7111984388909e-05	0.000826904517525886	-30.3429027113238	chr4	141246175	141246609	435	+	exon:111190	uc008vob.1	213649	Arhgef19	mm10_genes_exons
chr4	141251018	141251018	1	+	9.60947916328042e-05	0.0012214847114808	-27.4483970136144	chr4	141250944	141251104	161	+	exon:111200	uc008vob.1	213649	Arhgef19	mm10_genes_exons
chr4	141420927	141420927	1	-	1.55493793581841e-14	2.3424055347964e-11	44.2211297474455	chr4	141420779	141421980	1202	+	exon:111233	uc008voj.1	29818	Hspb7	mm10_genes_exons
chr4	141432788	141432788	1	+	7.98755606813354e-06	0.000186025112155255	29.5571696344892	chr4	141432672	141433456	785	-	exon:125450	uc008vok.2	277744	Gm694	mm10_genes_exons
chr4	141433088	141433088	1	-	1.78474885567239e-07	9.97491000071286e-06	-27.8481012658228	chr4	141432672	141433456	785	-	exon:125450	uc008vok.2	277744	Gm694	mm10_genes_exons
chr4	141623478	141623478	1	-	6.28040714382893e-06	0.000154730664509604	25.8403665300217	chr4	141623277	141623834	558	-	exon:125527	uc008vox.1	384071	Slc25a34	mm10_genes_exons
chr4	141623503	141623503	1	+	9.42672335165698e-05	0.00120430714616451	29.281045751634	chr4	141623277	141623834	558	-	exon:125527	uc008vox.1	384071	Slc25a34	mm10_genes_exons
chr4	141762401	141762401	1	-	1.44607899085624e-06	5.03756222980587e-05	-30.6609195402299	chr4	141761998	141763894	1897	-	exon:125607	uc008vpf.1	214063	Dnajc16	mm10_genes_exons
chr4	143073712	143073712	1	-	4.56002102493251e-09	5.62714025248374e-07	27.9661016949153	chr4	143073676	143074837	1162	-	exon:125724	uc008vpy.1	NA	NA	mm10_genes_exons
chr4	145464414	145464414	1	+	2.85922340842642e-09	3.89870421950801e-07	30.0798292026362	chr4	145464210	145467961	3752	+	exon:111417	uc008vrx.1	545700	Smarca5-ps	mm10_genes_exons
chr4	148108006	148108006	1	+	8.1483360154205e-08	5.40717728162328e-06	-33.5714285714286	chr4	148107935	148108024	90	-	exon:126346	uc008vua.2	70433	Draxin	mm10_genes_exons
chr4	148115879	148115879	1	-	2.06769434785424e-06	6.61039503686264e-05	-25.7313109425785	chr4	148115559	148116000	442	-	exon:126342	uc008vua.2	70433	Draxin	mm10_genes_exons
chr4	148149462	148149462	1	+	1.2976245193378e-09	2.06870976550888e-07	-35.2622950819672	chr4	148149379	148149666	288	-	exon:126349	uc008vud.2	50762	Fbxo6	mm10_genes_exons
chr4	148241556	148241556	1	-	1.8142434780653e-09	2.69938671611189e-07	29.0523156089194	chr4	148236857	148241618	4762	-	exon:126430	uc008vul.1	242748	Disp3	mm10_genes_exons
chr4	148271444	148271444	1	-	3.19466232267669e-08	2.59709823337633e-06	40.3654485049834	chr4	148271441	148272404	964	-	exon:126447	uc008vum.1	242748	Disp3	mm10_genes_exons
chr4	148952559	148952559	1	+	1.40251484831439e-06	4.9223065299528e-05	30.6818181818182	chr4	148951445	148954892	3448	+	exon:111846	uc008vvn.2	69743	Casz1	mm10_genes_exons
chr4	148953956	148953956	1	-	4.11137450840248e-05	0.000645725215816279	-29.3729799612153	chr4	148951445	148954892	3448	+	exon:111846	uc008vvn.2	69743	Casz1	mm10_genes_exons
chr4	149564329	149564329	1	-	0.000103101251666412	0.00128740245053437	-25.9600903614458	chr4	149564205	149566437	2233	+	exon:111888	uc008vwm.2	67087	Ctnnbip1	mm10_genes_exons
chr4	149565267	149565267	1	+	0.000503491080329458	0.0042068985605457	-31.030701754386	chr4	149564205	149566437	2233	+	exon:111888	uc008vwm.2	67087	Ctnnbip1	mm10_genes_exons
chr4	149647703	149647703	1	-	4.11407369192678e-06	0.000112021791687625	-30.6766917293233	chr4	149647373	149648899	1527	+	exon:111912	uc008vwo.2	65945	Clstn1	mm10_genes_exons
chr4	149655464	149655464	1	+	2.72826888000131e-11	9.67211207900542e-09	-29.1666666666667	chr4	149655336	149655500	165	-	exon:126811	uc008vwq.1	18707	Pik3cd	mm10_genes_exons
chr4	149659863	149659863	1	-	8.81647566956985e-09	9.45637174990368e-07	-28.3703703703704	chr4	149659693	149659922	230	-	exon:126803	uc008vwq.1	18707	Pik3cd	mm10_genes_exons
chr4	149982724	149982724	1	+	1.23384390230956e-07	7.46552676095837e-06	-27.1034039820167	chr4	149979474	149982921	3448	-	exon:127048	uc008vxh.2	100198	H6pd	mm10_genes_exons
chr4	150102940	150102940	1	-	1.14412754284468e-05	0.000244645934153354	25.4014396456257	chr4	150102212	150105927	3716	+	exon:111936	uc008vxj.1	269604	Gpr157	mm10_genes_exons
chr4	150104567	150104567	1	-	5.52183805130782e-06	0.000140401224399398	-27.4473669514715	chr4	150102212	150105927	3716	+	exon:111936	uc008vxj.1	269604	Gpr157	mm10_genes_exons
chr4	151144130	151144130	1	+	7.61227571182014e-07	3.07030384132375e-05	-33.8037342596613	chr4	151143716	151145568	1853	-	exon:127245	uc008vyn.2	100072	Camta1	mm10_genes_exons
chr4	152028546	152028546	1	-	6.00387974962704e-09	6.98684949275059e-07	35.8181818181818	chr4	152027914	152028997	1084	-	exon:127331	uc008vza.2	110326	Tas1r1	mm10_genes_exons
chr4	152282953	152282953	1	+	2.88325018236381e-06	8.52061678331983e-05	-25.2334230099699	chr4	152282858	152285337	2480	+	exon:112284	uc008wab.1	100129	Gpr153	mm10_genes_exons
chr4	152332482	152332482	1	+	0.000215133596191908	0.00223555196120148	-25.7496740547588	chr4	152332280	152334082	1803	+	exon:112299	uc033igy.1	19934	Rpl22	mm10_genes_exons
chr4	152555504	152555504	1	-	5.52054923955704e-07	2.39683489202491e-05	35.8204134366925	chr4	152555473	152555699	227	+	exon:112442	uc033ihc.1	260305	Nphp4	mm10_genes_exons
chr4	152697669	152697669	1	-	1.37668245107909e-08	1.34137091875311e-06	-30.9385964912281	chr4	152697540	152697839	300	+	exon:112493	uc008waq.1	330004	Gm833	mm10_genes_exons
chr4	152697692	152697692	1	-	4.70542677443406e-07	2.11960739859289e-05	-26.532144118686	chr4	152697540	152697839	300	+	exon:112493	uc008waq.1	330004	Gm833	mm10_genes_exons
chr4	153374146	153374146	1	+	1.02368729939355e-10	2.79941678767731e-08	-46.9913309535951	chr4	153373221	153374317	1097	-	exon:127530	uc008was.1	230959	Ajap1	mm10_genes_exons
chr4	154323251	154323251	1	-	4.7629499279414e-12	2.38592084762012e-09	30.1204819277108	chr4	154323247	154323480	234	-	exon:127669	uc008wbs.1	70673	Prdm16	mm10_genes_exons
chr4	154328817	154328817	1	-	6.79448247805956e-06	0.000164403268107035	-30.6349206349206	chr4	154328664	154328833	170	-	exon:127667	uc008wbs.1	70673	Prdm16	mm10_genes_exons
chr4	154634815	154634815	1	+	1.28792245208588e-07	7.72048836261385e-06	38.7693631669535	chr4	154630691	154636367	5677	-	exon:127746	uc008wby.2	320939	5930403L14Rik	mm10_genes_exons
chr4	154634821	154634821	1	+	4.79694686633463e-06	0.000126017222180103	34.2512908777969	chr4	154630691	154636367	5677	-	exon:127746	uc008wby.2	320939	5930403L14Rik	mm10_genes_exons
chr4	154634832	154634832	1	+	2.07367572875973e-05	0.000384875188589024	30.1913536498937	chr4	154630691	154636367	5677	-	exon:127746	uc008wby.2	320939	5930403L14Rik	mm10_genes_exons
chr4	154634848	154634848	1	+	0.000132164233922362	0.00155297736220505	28.298909925416	chr4	154630691	154636367	5677	-	exon:127746	uc008wby.2	320939	5930403L14Rik	mm10_genes_exons
chr4	154634857	154634857	1	+	5.90565577839227e-08	4.18928297948173e-06	39.7590361445783	chr4	154630691	154636367	5677	-	exon:127746	uc008wby.2	320939	5930403L14Rik	mm10_genes_exons
chr4	154634863	154634863	1	+	1.31582057933461e-11	5.39531527707024e-09	50.1913536498937	chr4	154630691	154636367	5677	-	exon:127746	uc008wby.2	320939	5930403L14Rik	mm10_genes_exons
chr4	154634993	154634993	1	-	3.7617459536287e-06	0.000104542469248578	28.5181678305125	chr4	154630691	154636367	5677	-	exon:127746	uc008wby.2	320939	5930403L14Rik	mm10_genes_exons
chr4	154866519	154866519	1	-	6.34396844521505e-09	7.30437657587681e-07	-25.3706293706294	chr4	154865256	154867127	1872	+	exon:112621	uc012dql.1	242800	Ttc34	mm10_genes_exons
chr4	154986455	154986455	1	-	3.10335253264683e-08	2.5381533078652e-06	-37.312661498708	chr4	154986215	154987016	802	-	exon:127793	uc012dqo.2	269615	Plch2	mm10_genes_exons
chr4	155000673	155000673	1	+	9.30759468902183e-08	6.01246478066209e-06	-26.6869424168694	chr4	155000448	155000711	264	-	exon:127779	uc012dqo.2	269615	Plch2	mm10_genes_exons
chr4	155426119	155426119	1	-	5.85816674218022e-10	1.10732760406208e-07	28.4930739050364	chr4	155425997	155426192	196	+	exon:112849	uc008wdk.2	544678	Cfap74	mm10_genes_exons
chr4	155657928	155657928	1	+	9.54634921142587e-10	1.62615983803931e-07	-37.5523756818721	chr4	155657855	155657959	105	-	exon:127958	uc008wee.2	76580	Mib2	mm10_genes_exons
chr4	155770623	155770623	1	-	5.53859482881938e-06	0.000140689630151351	-30.1578947368421	chr4	155768495	155770665	2171	-	exon:128088	uc008weq.2	246228	Vwa1	mm10_genes_exons
chr4	155839714	155839714	1	-	1.14290810865617e-12	7.54752748194661e-10	38.2847038019452	chr4	155839680	155839890	211	+	exon:113125	uc012dqy.1	74761	Mxra8	mm10_genes_exons
chr4	155839723	155839723	1	-	4.14482883492227e-13	3.31661886483037e-10	43.9434129089301	chr4	155839680	155839890	211	+	exon:113125	uc012dqy.1	74761	Mxra8	mm10_genes_exons
chr4	155899560	155899560	1	-	8.90199427555749e-06	0.000201789577033124	-26.3846153846154	chr4	155899417	155899600	184	+	exon:113239	uc033ihf.1	140500	Acap3	mm10_genes_exons
chr4	155965949	155965949	1	+	3.02045274109794e-08	2.48639418644454e-06	-27.2727272727273	chr4	155965866	155965956	91	+	exon:113335	uc008wfp.2	67389	Fam132a	mm10_genes_exons
chr4	156249032	156249032	1	-	3.15853404981798e-07	1.55899935532725e-05	-32.3252916525088	chr4	156248620	156249122	503	-	exon:128293	uc029vbk.1	231004	Samd11	mm10_genes_exons
chr4	156255263	156255263	1	+	4.15413780154693e-07	1.92251290673806e-05	25.5140186915888	chr4	156255171	156255338	168	-	exon:128308	uc029vbm.1	231004	Samd11	mm10_genes_exons
chr5	13599728	13599728	1	-	6.33512678195938e-14	7.35750206142366e-11	-43.0159768289265	chr5	13599148	13603485	4338	+	exon:129081	uc029vfv.1	20346	Sema3a	mm10_genes_exons
chr5	20955408	20955408	1	+	1.48212879088871e-07	8.61236197110919e-06	-39.1231593038822	chr5	20950989	20956398	5410	+	exon:129704	uc008wog.2	320770	A630072M18Rik	mm10_genes_exons
chr5	24322017	24322017	1	-	5.07242440837452e-07	2.24522630996536e-05	-31.0589907604833	chr5	24321946	24322221	276	-	exon:146608	uc008wrb.1	16511	Kcnh2	mm10_genes_exons
chr5	24331874	24331874	1	+	3.46451115863939e-10	7.36279008437302e-08	-32.1041879468846	chr5	24331663	24332112	450	-	exon:146615	uc008wrc.1	16511	Kcnh2	mm10_genes_exons
chr5	24446078	24446078	1	-	6.72308349857795e-07	2.79216112341466e-05	-30.4112554112554	chr5	24445463	24446273	811	-	exon:146701	uc008wrt.2	64295	Tmub1	mm10_genes_exons
chr5	24504792	24504792	1	+	6.1434198378189e-06	0.000152164380012665	25.0821802614479	chr5	24504426	24505139	714	-	exon:146703	uc008wrx.1	231044	Gbx1	mm10_genes_exons
chr5	24591162	24591162	1	+	0.0003380923815127	0.00313337610885531	-31.9711538461538	chr5	24591069	24593353	2285	+	exon:130177	uc012dte.1	100910	Chpf2	mm10_genes_exons
chr5	24592251	24592251	1	+	7.83678792110299e-13	5.63641964660348e-10	-38.1206354078735	chr5	24591069	24593353	2285	+	exon:130177	uc012dte.1	100910	Chpf2	mm10_genes_exons
chr5	24592275	24592275	1	+	4.49974190580811e-12	2.27379564242696e-09	-34.0707797836656	chr5	24591069	24593353	2285	+	exon:130177	uc012dte.1	100910	Chpf2	mm10_genes_exons
chr5	24592395	24592395	1	-	5.53068980328216e-07	2.40083645470954e-05	26.6865079365079	chr5	24591069	24593353	2285	+	exon:130177	uc012dte.1	100910	Chpf2	mm10_genes_exons
chr5	28245772	28245772	1	+	1.21020884058538e-13	1.21305273646599e-10	-41.0526315789474	chr5	28245708	28245788	81	-	exon:147166	uc008wtw.2	269637	Cnpy1	mm10_genes_exons
chr5	30120085	30120085	1	-	2.80942916739885e-11	9.89235859267824e-09	-26.6865079365079	chr5	30120045	30120190	146	-	exon:147285	uc008wvc.1	97212	Hadha	mm10_genes_exons
chr5	30368039	30368039	1	-	2.49315460439962e-10	5.64345996330442e-08	-28.2608695652174	chr5	30367066	30368040	975	-	exon:147357	uc008wvk.1	83762	Otof	mm10_genes_exons
chr5	31571331	31571331	1	+	3.15262203071229e-15	6.56277562415413e-12	-36.9237668161435	chr5	31571184	31571397	214	-	exon:147876	uc033iiq.1	100740	AI839979	mm10_genes_exons
chr5	34549772	34549772	1	+	9.53535131999744e-08	6.12268082399761e-06	35.9046283309958	chr5	34549576	34549796	221	+	exon:132303	uc008xco.3	24055	Sh3bp2	mm10_genes_exons
chr5	35512557	35512557	1	+	3.30521489881816e-06	9.46670586306448e-05	-25.9722222222222	chr5	35512411	35512607	197	-	exon:148271	uc008xdt.1	242939	Cpz	mm10_genes_exons
chr5	35517496	35517496	1	+	6.92821058298428e-08	4.76276295778894e-06	-36.0531309297913	chr5	35517393	35517767	375	-	exon:148269	uc008xdt.1	242939	Cpz	mm10_genes_exons
chr5	35662014	35662014	1	-	3.50278126138946e-08	2.78634727637078e-06	27.5363869863014	chr5	35661559	35662264	706	-	exon:148310	uc008xeb.2	78558	Htra3	mm10_genes_exons
chr5	35718984	35718984	1	-	0.000450398664903809	0.00387419097679612	-25.3220611916264	chr5	35718973	35719100	128	-	exon:148324	uc012dvc.1	231147	Sh3tc1	mm10_genes_exons
chr5	36953406	36953406	1	-	1.01014002416927e-06	3.8182362400734e-05	26.8344988344988	chr5	36952351	36955078	2728	+	exon:132890	uc008xfe.1	269643	Ppp2r2c	mm10_genes_exons
chr5	38320395	38320395	1	+	3.87691610820272e-10	8.03230922796873e-08	32.5361920469122	chr5	38319509	38322523	3015	+	exon:133070	uc008xgn.2	13492	Drd5	mm10_genes_exons
chr5	38774595	38774595	1	+	6.55549623521824e-08	4.55241033068103e-06	30.6650246305419	chr5	38774567	38774604	38	-	exon:148757	uc008xgv.2	27278	Clnk	mm10_genes_exons
chr5	52368212	52368212	1	-	5.79910004662784e-05	0.000836531966869105	-32.2530864197531	chr5	52367943	52369738	1796	+	exon:133530	uc008xkl.1	20657	Sod3	mm10_genes_exons
chr5	52368212	52368212	1	-	5.79910004662784e-05	0.000836531966869105	-32.2530864197531	chr5	52367961	52368716	756	+	exon:133531	uc033ijt.1	NA	NA	mm10_genes_exons
chr5	54118567	54118567	1	-	8.86606084026176e-15	1.4698102898547e-11	-27.9661016949153	chr5	54118272	54121057	2786	+	exon:133791	uc008xlq.2	116873	Stim2	mm10_genes_exons
chr5	54118575	54118575	1	-	2.7919984139481e-15	5.98465255024124e-12	-34.2903225806452	chr5	54118272	54121057	2786	+	exon:133791	uc008xlq.2	116873	Stim2	mm10_genes_exons
chr5	63804509	63804509	1	+	1.34344338689862e-08	1.31589199711269e-06	-27.2642390289449	chr5	63804371	63810543	6173	+	exon:133846	uc008xmf.2	319807	Nwd2	mm10_genes_exons
chr5	63804544	63804544	1	+	3.03766373990047e-05	0.000513416427246913	-25.2482811306341	chr5	63804371	63810543	6173	+	exon:133846	uc008xmf.2	319807	Nwd2	mm10_genes_exons
chr5	63807795	63807795	1	-	5.63073951857504e-07	2.43400077084714e-05	26.7605633802817	chr5	63804371	63810543	6173	+	exon:133846	uc008xmf.2	319807	Nwd2	mm10_genes_exons
chr5	65348918	65348918	1	-	2.30934661536551e-10	5.30596820200739e-08	26.3489274471045	chr5	65348411	65349236	826	+	exon:134158	uc033ijw.1	83379	Klb	mm10_genes_exons
chr5	65348929	65348929	1	-	5.06913000769143e-10	9.87081420412405e-08	25.7742148034263	chr5	65348411	65349236	826	+	exon:134158	uc033ijw.1	83379	Klb	mm10_genes_exons
chr5	65967428	65967428	1	-	8.86731752894799e-12	3.89890726139673e-09	-40.9784236507848	chr5	65967124	65967511	388	+	exon:134270	uc008xog.1	231252	Chrna9	mm10_genes_exons
chr5	66998657	66998657	1	-	3.32235417016655e-05	0.000549087722847801	26.4583333333333	chr5	66998647	66998804	158	+	exon:134341	uc008xph.1	77569	Limch1	mm10_genes_exons
chr5	67647722	67647722	1	+	5.81963294133507e-15	1.05019809747366e-11	45.6109001563547	chr5	67647693	67647800	108	-	exon:150137	uc008xqa.2	11980	Atp8a1	mm10_genes_exons
chr5	73007459	73007459	1	-	7.53523927719605e-06	0.000177956638245404	-33.5435779816514	chr5	73006904	73007656	753	+	exon:134647	uc008xsk.1	231290	Slc10a4	mm10_genes_exons
chr5	73007467	73007467	1	-	2.34161334131361e-05	0.000421928147166594	30.2611150317572	chr5	73006904	73007656	753	+	exon:134647	uc008xsk.1	231290	Slc10a4	mm10_genes_exons
chr5	73629590	73629590	1	+	6.41941900943602e-11	1.92016713495169e-08	40.7843137254902	chr5	73629531	73630010	480	-	exon:150834	uc008xta.1	231296	Lrrc66	mm10_genes_exons
chr5	77016198	77016198	1	+	0.000655822996830022	0.00511652686627789	-26.7924528301887	chr5	77016023	77016638	616	+	exon:135223	uc008xvt.1	71868	Thegl	mm10_genes_exons
chr5	92964656	92964656	1	-	0.000100583649338616	0.00126372326922629	28.0594738848647	chr5	92964356	92965759	1404	+	exon:136481	uc008ydt.1	27428	Shroom3	mm10_genes_exons
chr5	97086994	97086994	1	-	3.70276942512246e-10	7.75653981603944e-08	33.0822625904593	chr5	97086743	97091048	4306	+	exon:136844	uc008yfp.1	140780	Bmp2k	mm10_genes_exons
chr5	97086994	97086994	1	-	3.70276942512246e-10	7.75653981603944e-08	33.0822625904593	chr5	97086984	97088164	1181	-	exon:152445	uc008yfr.1	231474	Paqr3	mm10_genes_exons
chr5	97087012	97087012	1	-	1.1106348294426e-09	1.83418301457005e-07	29.2682926829268	chr5	97086743	97091048	4306	+	exon:136844	uc008yfp.1	140780	Bmp2k	mm10_genes_exons
chr5	97087012	97087012	1	-	1.1106348294426e-09	1.83418301457005e-07	29.2682926829268	chr5	97086984	97088164	1181	-	exon:152445	uc008yfr.1	231474	Paqr3	mm10_genes_exons
chr5	97392230	97392230	1	-	2.24830964863881e-08	1.96980440072454e-06	-26.8270306556277	chr5	97391628	97392330	703	-	exon:152452	uc008yfw.1	97243	Naa11	mm10_genes_exons
chr5	97392230	97392230	1	-	2.24830964863881e-08	1.96980440072454e-06	-26.8270306556277	chr5	97391641	97392297	657	-	exon:152454	uc033ikp.1	NA	NA	mm10_genes_exons
chr5	98879759	98879759	1	-	2.26254562575617e-06	7.07683359562219e-05	-27.157113019262	chr5	98879738	98884053	4316	+	exon:136891	uc008ygh.3	110075	Bmp3	mm10_genes_exons
chr5	100079495	100079495	1	-	2.57973287000376e-05	0.000453801800071975	25.0824380385065	chr5	100077873	100080061	2189	-	exon:152609	uc008yhc.1	231503	Tmem150c	mm10_genes_exons
chr5	105732287	105732287	1	+	2.26488376145858e-07	1.20351908642209e-05	29.2929292929293	chr5	105732230	105732374	145	+	exon:137372	uc008ylg.2	231549	Lrrc8d	mm10_genes_exons
chr5	107725245	107725245	1	+	1.841398135764e-11	7.0654009311346e-09	29.126213592233	chr5	107725157	107725348	192	+	exon:137636	uc008ymy.1	NA	NA	mm10_genes_exons
chr5	110342048	110342048	1	+	4.96965648324356e-06	0.000129451788627508	-33.4330218068536	chr5	110342005	110342101	97	-	exon:153975	uc008yqr.2	231602	P2rx2	mm10_genes_exons
chr5	110363144	110363144	1	-	1.02305167090037e-05	0.000224312364272269	30.8441558441558	chr5	110361752	110363879	2128	-	exon:154039	uc008yqw.1	381668	Fbrsl1	mm10_genes_exons
chr5	110363148	110363148	1	-	1.80492698387211e-05	0.00034650333413203	30.8905380333952	chr5	110361752	110363879	2128	-	exon:154039	uc008yqw.1	381668	Fbrsl1	mm10_genes_exons
chr5	110363267	110363267	1	-	2.86821070688532e-09	3.90993305691675e-07	31.2770562770563	chr5	110361752	110363879	2128	-	exon:154039	uc008yqw.1	381668	Fbrsl1	mm10_genes_exons
chr5	110363311	110363311	1	-	1.04079583020241e-08	1.07753143295612e-06	33.1424936386769	chr5	110361752	110363879	2128	-	exon:154039	uc008yqw.1	381668	Fbrsl1	mm10_genes_exons
chr5	110655779	110655779	1	-	2.23721594759624e-13	2.00020474920865e-10	-33.3333333333333	chr5	110655760	110655905	146	+	exon:138406	uc008yre.2	69663	Ddx51	mm10_genes_exons
chr5	111235543	111235543	1	+	3.83324235420358e-14	4.87092106304554e-11	-40.6867174390087	chr5	111235476	111235641	166	+	exon:138456	uc033ild.1	209683	Ttc28	mm10_genes_exons
chr5	111235564	111235564	1	+	5.56914319929458e-08	4.00551672318262e-06	-28.2714660667417	chr5	111235476	111235641	166	+	exon:138456	uc033ild.1	209683	Ttc28	mm10_genes_exons
chr5	111419816	111419816	1	+	1.0821775659655e-09	1.79459996893802e-07	28.4636413340623	chr5	111418166	111421883	3718	+	exon:138516	uc008yse.1	433938	Mn1	mm10_genes_exons
chr5	111419837	111419837	1	+	8.93903138108946e-10	1.54120862281541e-07	28.5063702900515	chr5	111418166	111421883	3718	+	exon:138516	uc008yse.1	433938	Mn1	mm10_genes_exons
chr5	111420072	111420072	1	+	4.00906865220731e-08	3.09183392654774e-06	-34.625	chr5	111418166	111421883	3718	+	exon:138516	uc008yse.1	433938	Mn1	mm10_genes_exons
chr5	112391623	112391623	1	+	8.03828171400321e-07	3.20334561761546e-05	-36.1538461538462	chr5	112391158	112392213	1056	-	exon:154475	uc008yth.2	72898	Asphd2	mm10_genes_exons
chr5	112692245	112692245	1	+	4.26375625977157e-10	8.64424703628047e-08	-36.102379883251	chr5	112692096	112693335	1240	-	exon:154607	uc008ytr.2	74376	Myo18b	mm10_genes_exons
chr5	113076019	113076019	1	-	3.78029449902696e-13	3.09643615191708e-10	-33.3051450952466	chr5	113075839	113076071	233	-	exon:154686	uc012ebl.1	12962	Crybb3	mm10_genes_exons
chr5	113285074	113285074	1	+	2.40543065816542e-07	1.26080041912504e-05	25.8620689655172	chr5	113284980	113285111	132	-	exon:154727	uc008yud.2	52850	Sgsm1	mm10_genes_exons
chr5	113285078	113285078	1	+	0.000226101758830835	0.00232068908378229	26.4846743295019	chr5	113284980	113285111	132	-	exon:154727	uc008yud.2	52850	Sgsm1	mm10_genes_exons
chr5	113349401	113349401	1	-	1.25023120941641e-06	4.49612024690147e-05	-28.0149647887324	chr5	113349378	113349408	31	+	exon:138698	uc029vmh.1	NA	NA	mm10_genes_exons
chr5	113354717	113354717	1	-	9.63962868765442e-07	3.68347381016087e-05	31.9706260882731	chr5	113354623	113354953	331	+	exon:138704	uc012ebn.1	NA	NA	mm10_genes_exons
chr5	113354735	113354735	1	-	5.21282952841549e-08	3.79759405804222e-06	35.4531001589825	chr5	113354623	113354953	331	+	exon:138704	uc012ebn.1	NA	NA	mm10_genes_exons
chr5	113354743	113354743	1	+	1.73505162962933e-05	0.00033623114823669	-26.8787878787879	chr5	113354623	113354953	331	+	exon:138704	uc012ebn.1	NA	NA	mm10_genes_exons
chr5	113354744	113354744	1	-	4.0455926685353e-07	1.88554307925965e-05	33.0355779508322	chr5	113354623	113354953	331	+	exon:138704	uc012ebn.1	NA	NA	mm10_genes_exons
chr5	113574103	113574103	1	+	7.60798842415372e-09	8.42354459374552e-07	-33.675227059192	chr5	113574019	113574183	165	+	exon:138733	uc029vmp.1	320916	Wscd2	mm10_genes_exons
chr5	113574111	113574111	1	+	4.15894000570609e-06	0.000112991860126707	-25.6107109301597	chr5	113574019	113574183	165	+	exon:138733	uc029vmp.1	320916	Wscd2	mm10_genes_exons
chr5	113795300	113795300	1	+	3.7438997376822e-06	0.000104157898935121	26.7146178436501	chr5	113793729	113795753	2025	-	exon:154913	uc008yyq.1	231633	Tmem119	mm10_genes_exons
chr5	113795300	113795300	1	+	3.7438997376822e-06	0.000104157898935121	26.7146178436501	chr5	113794896	113795738	843	-	exon:154914	uc033ilf.1	NA	NA	mm10_genes_exons
chr5	114739163	114739163	1	+	3.84560830406495e-11	1.27058711181611e-08	-29.6505727127737	chr5	114739033	114739281	249	-	exon:155107	uc008yzz.1	26431	Git2	mm10_genes_exons
chr5	114883498	114883498	1	-	8.7528046599855e-08	5.72092552851861e-06	35.6470588235294	chr5	114882795	114883879	1085	+	exon:139139	uc008zcs.1	67593	4930519G04Rik	mm10_genes_exons
chr5	115441383	115441383	1	-	5.54213698946292e-05	0.000808553555681082	-26.7795275590551	chr5	115441328	115441445	118	+	exon:139226	uc008zdu.1	17690	Msi1	mm10_genes_exons
chr5	115472119	115472119	1	+	7.81754551532074e-06	0.000183084011989937	25.2747252747253	chr5	115471993	115472120	128	+	exon:139249	uc008zdx.1	18778	Pla2g1b	mm10_genes_exons
chr5	115554268	115554268	1	+	2.14766697840855e-07	1.1540344494516e-05	-37.6190476190476	chr5	115553869	115555987	2119	+	exon:139265	uc008zea.2	19303	Pxn	mm10_genes_exons
chr5	115555016	115555016	1	+	6.60078878220127e-05	0.000921770054361541	-27.4669143255166	chr5	115553869	115555987	2119	+	exon:139265	uc008zea.2	19303	Pxn	mm10_genes_exons
chr5	115936866	115936866	1	+	1.3324181530651e-05	0.000274898186380487	-25.5254461335096	chr5	115936729	115936869	141	+	exon:139441	uc008zer.1	12704	Cit	mm10_genes_exons
chr5	116082956	116082956	1	-	1.90576556211086e-08	1.73112207317293e-06	-33.4151632792875	chr5	116082922	116083246	325	-	exon:155425	uc012ecg.1	545798	Tmem233	mm10_genes_exons
chr5	116444536	116444536	1	-	1.52390819744826e-07	8.79319620807078e-06	-29.8933438672724	chr5	116439273	116444874	5602	-	exon:155460	uc008zfb.1	68955	Srrm4	mm10_genes_exons
chr5	116449451	116449451	1	+	8.07972390386231e-10	1.42089928460576e-07	25.3046716316858	chr5	116449424	116449627	204	-	exon:155470	uc008zfc.1	68955	Srrm4	mm10_genes_exons
chr5	119114377	119114377	1	+	3.06171028749404e-10	6.67461106136572e-08	28.5834600057516	chr5	119114220	119114543	324	+	exon:139982	uc029vnw.1	73477	1700081H04Rik	mm10_genes_exons
chr5	120435481	120435481	1	+	7.11945065108027e-09	7.99462798729204e-07	33.3333333333333	chr5	120435351	120435628	278	+	exon:140070	uc012ecn.1	16873	Lhx5	mm10_genes_exons
chr5	120600766	120600766	1	+	1.4869705722558e-11	5.93553009007329e-09	28.7001287001287	chr5	120600028	120600838	811	+	exon:140127	uc012ecq.1	75732	Iqcd	mm10_genes_exons
chr5	120611669	120611669	1	+	1.20398801699286e-08	1.20681729442581e-06	-25.609756097561	chr5	120611378	120611729	352	-	exon:155740	uc008zhp.2	100764	Rita1	mm10_genes_exons
chr5	120626475	120626475	1	-	2.26800755188267e-08	1.9836181324071e-06	25.4609306409131	chr5	120626401	120626505	105	+	exon:140152	uc008zhq.1	71990	Ddx54	mm10_genes_exons
chr5	120626498	120626498	1	+	8.67888951073207e-09	9.34544466664732e-07	-28.2079215625243	chr5	120626401	120626505	105	+	exon:140152	uc008zhq.1	71990	Ddx54	mm10_genes_exons
chr5	120663772	120663772	1	+	8.74388751249043e-11	2.46574038419242e-08	-31.6873315363881	chr5	120663726	120663843	118	+	exon:140164	uc008zhr.2	19415	Rasal1	mm10_genes_exons
chr5	121874109	121874109	1	-	3.2382826706478e-05	0.000538886106608994	-25.4346680716544	chr5	121873657	121874301	645	-	exon:156198	uc008zkm.1	13048	Cux2	mm10_genes_exons
chr5	122122887	122122887	1	+	1.32875348120771e-08	1.30420713669812e-06	26.7341692224427	chr5	122122726	122122907	182	-	exon:156238	uc008zkq.2	330188	Ccdc63	mm10_genes_exons
chr5	122240769	122240769	1	-	0.00141914976670092	0.00901825878643579	-27.4901323426979	chr5	122240607	122242297	1691	+	exon:140583	uc008zku.2	74096	Hvcn1	mm10_genes_exons
chr5	122240769	122240769	1	-	0.00141914976670092	0.00901825878643579	-27.4901323426979	chr5	122239495	122241835	2341	-	exon:156282	uc012ecx.2	654470	Tctn1	mm10_genes_exons
chr5	122684147	122684147	1	-	9.79045581215023e-08	6.25057473889723e-06	26.2233169129721	chr5	122683175	122684289	1115	+	exon:140664	uc008zlp.2	18439	P2rx7	mm10_genes_exons
chr5	122734232	122734232	1	+	2.86802845254523e-07	1.44476810798607e-05	27.6923076923077	chr5	122731170	122734245	3076	-	exon:156417	uc008zlx.3	207565	Camkk2	mm10_genes_exons
chr5	123046740	123046740	1	+	3.57893205732339e-05	0.000580708064330448	30.2800189843379	chr5	123046631	123046820	190	-	exon:156674	uc008zmz.1	74890	Morn3	mm10_genes_exons
chr5	124079064	124079064	1	-	8.6893480224883e-09	9.35283079571883e-07	-31.1337209302326	chr5	124078785	124079090	306	-	exon:156951	uc008zov.1	56325	Abcb9	mm10_genes_exons
chr5	124599190	124599190	1	+	1.89001212868026e-06	6.17549443233879e-05	28.5849952516619	chr5	124599135	124599242	108	+	exon:141165	uc008zqf.2	67978	Tctn2	mm10_genes_exons
chr5	125047926	125047926	1	+	1.89597399551843e-05	0.000359710382574955	-32.4929971988796	chr5	125047802	125048534	733	-	exon:157558	uc008zrc.1	20602	Ncor2	mm10_genes_exons
chr5	125047959	125047959	1	+	8.04634844519272e-07	3.20631444594003e-05	-29.9488390397481	chr5	125047940	125048534	595	-	exon:157333	uc008zqx.2	20602	Ncor2	mm10_genes_exons
chr5	125067936	125067936	1	-	5.6564651491668e-09	6.6691679020943e-07	41.2909836065574	chr5	125067776	125067948	173	-	exon:157328	uc008zqx.2	20602	Ncor2	mm10_genes_exons
chr5	128136927	128136927	1	+	7.39501507861368e-10	1.32414320709843e-07	-35.3529411764706	chr5	128136883	128137029	147	-	exon:157686	uc008zse.1	243274	Tmem132d	mm10_genes_exons
chr5	128602581	128602581	1	+	1.42253166167692e-10	3.62676442487463e-08	-29.9818511796733	chr5	128601106	128604093	2988	+	exon:141456	uc008zsh.1	93897	Fzd10	mm10_genes_exons
chr5	128788210	128788210	1	-	6.92541647319301e-14	7.94033875633928e-11	-31.9957277998169	chr5	128788159	128788614	456	-	exon:157724	uc008zsl.2	231760	Rimbp2	mm10_genes_exons
chr5	129602176	129602176	1	+	0.0005950626540504	0.00476154965549645	-28.328173374613	chr5	129602102	129602254	153	+	exon:141630	uc008zsy.2	23948	Mmp17	mm10_genes_exons
chr5	131081560	131081560	1	+	9.13037217152331e-08	5.92005829949093e-06	29.4257444951014	chr5	131081538	131081735	198	-	exon:157932	uc008zuq.1	212996	Wbscr17	mm10_genes_exons
chr5	134214079	134214079	1	+	0.000133695249873229	0.00156629248749525	-25.1724137931034	chr5	134213967	134214150	184	+	exon:141845	uc008zve.1	114674	Gtf2ird2	mm10_genes_exons
chr5	134678188	134678188	1	-	0.000945783907619691	0.00669747835861294	-26.2787723785166	chr5	134678115	134678248	134	-	exon:158829	uc008zwr.2	16885	Limk1	mm10_genes_exons
chr5	134945802	134945802	1	-	1.78175007069076e-11	6.87459804848333e-09	-39.9247863247863	chr5	134945124	134946934	1811	-	exon:158928	uc008zxd.3	12740	Cldn4	mm10_genes_exons
chr5	134945822	134945822	1	+	1.33652801029382e-09	2.11741577493081e-07	-42.397137745975	chr5	134945124	134946934	1811	-	exon:158928	uc008zxd.3	12740	Cldn4	mm10_genes_exons
chr5	134945922	134945922	1	+	3.59397094254575e-07	1.72192021326174e-05	-29.1791011536234	chr5	134945124	134946934	1811	-	exon:158928	uc008zxd.3	12740	Cldn4	mm10_genes_exons
chr5	134946233	134946233	1	-	7.37001294595453e-05	0.00100126299552015	-27.6009791921665	chr5	134945124	134946934	1811	-	exon:158928	uc008zxd.3	12740	Cldn4	mm10_genes_exons
chr5	135134537	135134537	1	-	0.000199803487365638	0.0021159120073768	25.4581210333423	chr5	135134487	135134610	124	+	exon:141974	uc033imq.1	58805	Mlxipl	mm10_genes_exons
chr5	135134552	135134552	1	-	1.60154806749413e-10	3.97651506242304e-08	43.2734423884866	chr5	135134487	135134610	124	+	exon:141974	uc033imq.1	58805	Mlxipl	mm10_genes_exons
chr5	135134576	135134576	1	-	1.32497255255112e-08	1.30172525625688e-06	38.685208596713	chr5	135134487	135134610	124	+	exon:141974	uc033imq.1	58805	Mlxipl	mm10_genes_exons
chr5	135873213	135873213	1	+	2.50668850912701e-05	0.000444139513287366	27.411610650371	chr5	135873080	135874772	1693	+	exon:142192	uc008zzb.1	58212	Srrm3	mm10_genes_exons
chr5	136836513	136836513	1	+	6.18066758008345e-07	2.6137815842127e-05	-25.8757297748123	chr5	136835808	136838309	2502	-	exon:159497	uc057bvr.1	NA	NA	mm10_genes_exons
chr5	136836636	136836636	1	-	2.39362172217069e-09	3.36673703344246e-07	-29.936648338513	chr5	136835808	136838309	2502	-	exon:159497	uc057bvr.1	NA	NA	mm10_genes_exons
chr5	136966040	136966040	1	+	2.01870863546991e-05	0.000377334636991131	27.4200164068909	chr5	136965917	136966234	318	+	exon:142438	uc012eeu.1	66437	Fis1	mm10_genes_exons
chr5	136982643	136982643	1	-	2.1170548998686e-05	0.000390950826293391	-29.1866028708134	chr5	136982518	136982687	170	-	exon:159501	uc009abh.2	70103	Znhit1	mm10_genes_exons
chr5	136996221	136996221	1	-	1.66219427422957e-08	1.55736975982912e-06	29.6875	chr5	136996106	136996646	541	+	exon:142481	uc009abk.2	26433	Plod3	mm10_genes_exons
chr5	137061937	137061937	1	-	6.56181523731933e-08	4.55617413706145e-06	30.3965462104253	chr5	137061506	137063211	1706	-	exon:159527	uc009abn.2	18787	Serpine1	mm10_genes_exons
chr5	137138306	137138306	1	+	5.43527145295904e-06	0.00013869888148496	-25.4304923010193	chr5	137138188	137138349	162	-	exon:159535	uc009abr.1	NA	NA	mm10_genes_exons
chr5	137289411	137289411	1	-	3.68112017558436e-09	4.75256741841941e-07	36.3082340195016	chr5	137288285	137291101	2817	+	exon:142498	uc009abw.1	11423	Ache	mm10_genes_exons
chr5	137357849	137357849	1	-	2.10862033841221e-07	1.13708413779133e-05	-34.1963231573621	chr5	137357542	137357938	397	+	exon:142511	uc009ach.2	13846	Ephb4	mm10_genes_exons
chr5	137530770	137530770	1	+	2.22959618835366e-07	1.18829127849998e-05	-29.389589676671	chr5	137530695	137530840	146	-	exon:159760	uc009act.1	14693	Gnb2	mm10_genes_exons
chr5	137640004	137640004	1	+	5.62213419436209e-17	2.42483550303946e-13	50.8474576271186	chr5	137639948	137641816	1869	+	exon:142770	uc009adg.2	100316903	Gm20605	mm10_genes_exons
chr5	138195031	138195031	1	-	3.7789006472838e-05	0.000605535260293842	-26.2335526315789	chr5	138194314	138195621	1308	+	exon:142940	uc009afa.2	330216	Mblac1	mm10_genes_exons
chr5	138195053	138195053	1	-	3.413766512791e-05	0.000560514765501464	-26.3294956140351	chr5	138194314	138195621	1308	+	exon:142940	uc009afa.2	330216	Mblac1	mm10_genes_exons
chr5	138275739	138275739	1	+	5.26304041450305e-09	6.31198597925867e-07	-32.2782675723852	chr5	138275707	138275846	140	-	exon:160012	uc009afj.1	71951	Gpc2	mm10_genes_exons
chr5	138821408	138821408	1	+	4.01015637205297e-06	0.000109822273279184	-27.5626685022658	chr5	138821245	138821619	375	+	exon:143077	uc012efo.1	384244	Gm5294	mm10_genes_exons
chr5	139426939	139426939	1	-	2.64645059898048e-07	1.35648617966308e-05	-30.2314814814815	chr5	139425680	139427800	2121	+	exon:143269	uc009agr.2	76854	Gper1	mm10_genes_exons
chr5	139426939	139426939	1	-	2.64645059898048e-07	1.35648617966308e-05	-30.2314814814815	chr5	139425902	139427029	1128	+	exon:143270	uc033inh.1	NA	NA	mm10_genes_exons
chr5	139543953	139543953	1	+	1.20844700320886e-11	5.05271266689239e-09	27.3972602739726	chr5	139543898	139544279	382	+	exon:143275	uc009agu.1	22255	Uncx	mm10_genes_exons
chr5	139543960	139543960	1	+	1.64267181315287e-07	9.32576135094109e-06	28.3206494165398	chr5	139543898	139544279	382	+	exon:143275	uc009agu.1	22255	Uncx	mm10_genes_exons
chr5	139753503	139753503	1	-	1.72176360734395e-05	0.000334335513952549	-35.003591954023	chr5	139753461	139753573	113	-	exon:160193	uc009agz.2	68510	Ints1	mm10_genes_exons
chr5	139813147	139813147	1	+	4.34099873522742e-07	1.989679042384e-05	-25.7413559739141	chr5	139812965	139813243	279	-	exon:160329	uc009ahe.2	231832	Tmem184a	mm10_genes_exons
chr5	140880382	140880382	1	+	4.31953007530445e-14	5.32904345852514e-11	-34.6230158730159	chr5	140880298	140880433	136	-	exon:160518	uc009aii.1	108723	Card11	mm10_genes_exons
chr5	142506516	142506516	1	+	3.75357088372135e-12	1.96353001513153e-09	52.156862745098	chr5	142506459	142507088	630	-	exon:160564	uc009ais.2	231858	Radil	mm10_genes_exons
chr5	142508309	142508309	1	+	2.94360748826554e-06	8.66057389183376e-05	-27.1804511278195	chr5	142508070	142508317	248	-	exon:160563	uc009ais.2	231858	Radil	mm10_genes_exons
chr5	142529872	142529872	1	+	3.460980467738e-14	4.52512037732327e-11	46.1366538952746	chr5	142527740	142530076	2337	-	exon:160629	uc009aiw.1	56522	Papolb	mm10_genes_exons
chr5	142530025	142530025	1	-	3.5856061922065e-05	0.000581554960096645	-27.2747497219132	chr5	142527740	142530076	2337	-	exon:160629	uc009aiw.1	56522	Papolb	mm10_genes_exons
chr5	142530054	142530054	1	-	4.16297341759351e-05	0.000651914555503505	-26.962582538518	chr5	142527740	142530076	2337	-	exon:160629	uc009aiw.1	56522	Papolb	mm10_genes_exons
chr5	142970005	142970005	1	-	1.76969929570412e-06	5.88053672978502e-05	26.5213721126544	chr5	142969905	142970061	157	+	exon:143590	uc009ajl.1	14086	Fscn1	mm10_genes_exons
chr5	142972985	142972985	1	+	5.79869958400908e-07	2.49073364833922e-05	-30.0195694716243	chr5	142971896	142973189	1294	+	exon:143593	uc009ajl.1	14086	Fscn1	mm10_genes_exons
chr5	143165440	143165440	1	-	1.96051085561818e-07	1.07469857976452e-05	-28	chr5	143165430	143165549	120	-	exon:160765	uc029vpw.1	100042605	Rbakdn	mm10_genes_exons
chr5	143165465	143165465	1	-	3.03447263935284e-07	1.51074946755671e-05	-25.6953642384106	chr5	143165430	143165549	120	-	exon:160765	uc029vpw.1	100042605	Rbakdn	mm10_genes_exons
chr5	143253247	143253247	1	+	1.83222629415668e-11	7.03540288852591e-09	-25.7430019836897	chr5	143249695	143255565	5871	-	exon:160804	uc009ajw.2	54201	Zfp316	mm10_genes_exons
chr5	143253284	143253284	1	+	1.99637218463277e-12	1.17636216118382e-09	-26.6431562706634	chr5	143249695	143255565	5871	-	exon:160804	uc009ajw.2	54201	Zfp316	mm10_genes_exons
chr5	143253351	143253351	1	-	6.94797716603295e-05	0.000957766897114231	27.2831526271893	chr5	143249695	143255565	5871	-	exon:160804	uc009ajw.2	54201	Zfp316	mm10_genes_exons
chr5	143253661	143253661	1	-	3.43987124273565e-09	4.51740870907789e-07	27.5177500516992	chr5	143249695	143255565	5871	-	exon:160804	uc009ajw.2	54201	Zfp316	mm10_genes_exons
chr5	143254382	143254382	1	+	2.66323883827939e-06	8.01978283396021e-05	-27.2558230573498	chr5	143249695	143255565	5871	-	exon:160804	uc009ajw.2	54201	Zfp316	mm10_genes_exons
chr5	143254427	143254427	1	+	3.28584470026425e-06	9.42213061390387e-05	-29.6046192992758	chr5	143249695	143255565	5871	-	exon:160804	uc009ajw.2	54201	Zfp316	mm10_genes_exons
chr5	143254722	143254722	1	-	0.000271646468437284	0.0026600283991587	26.5201586252479	chr5	143249695	143255565	5871	-	exon:160804	uc009ajw.2	54201	Zfp316	mm10_genes_exons
chr5	143254786	143254786	1	-	1.15854439662519e-10	3.09651262500079e-08	27.1552801239442	chr5	143249695	143255565	5871	-	exon:160804	uc009ajw.2	54201	Zfp316	mm10_genes_exons
chr5	143254960	143254960	1	+	8.71702458637952e-08	5.70327735905632e-06	-27.0244356782818	chr5	143249695	143255565	5871	-	exon:160804	uc009ajw.2	54201	Zfp316	mm10_genes_exons
chr5	143255200	143255200	1	-	1.3109201548991e-06	4.6681012021474e-05	-27.2768438331352	chr5	143249695	143255565	5871	-	exon:160804	uc009ajw.2	54201	Zfp316	mm10_genes_exons
chr5	143255247	143255247	1	-	9.38199321495225e-06	0.000210049963370268	-25.064541474913	chr5	143249695	143255565	5871	-	exon:160804	uc009ajw.2	54201	Zfp316	mm10_genes_exons
chr5	143387955	143387955	1	-	5.96720037421276e-11	1.80884458203524e-08	37.6172090457805	chr5	143387822	143387977	156	+	exon:143639	uc009akd.1	170935	Grid2ip	mm10_genes_exons
chr5	143707488	143707488	1	-	1.44635074149014e-07	8.44977043007735e-06	-29.4788695877625	chr5	143707395	143707549	155	+	exon:143728	uc009ako.2	19159	Cyth3	mm10_genes_exons
chr5	143708071	143708071	1	-	0.00115561184212638	0.00775832621186128	-26.0228034875922	chr5	143707833	143710248	2416	+	exon:143729	uc009ako.2	19159	Cyth3	mm10_genes_exons
chr5	143890884	143890884	1	+	2.3500188979685e-07	1.2380619790468e-05	-30.570211038961	chr5	143890741	143891844	1104	-	exon:160862	uc009akv.2	66729	Ankrd61	mm10_genes_exons
chr5	145142535	145142535	1	+	6.07350520675297e-09	7.05129591652038e-07	-28.6036036036036	chr5	145142448	145142567	120	+	exon:144045	uc009amf.2	231889	Bud31	mm10_genes_exons
chr5	147315424	147315424	1	-	2.69331783448336e-05	0.00046931578567762	-36.4973262032086	chr5	147314984	147315465	482	-	exon:161250	uc009aoa.2	231903	Urad	mm10_genes_exons
chr5	148077563	148077563	1	-	3.60701871993366e-06	0.000101159329885405	29.2207792207792	chr5	148076180	148078558	2379	+	exon:144351	uc009aon.2	77521	Mtus2	mm10_genes_exons
chr5	149375182	149375182	1	-	2.57007508982371e-07	1.32643038910451e-05	-25.6130434782609	chr5	149372520	149376068	3549	+	exon:144488	uc009apr.1	NA	NA	mm10_genes_exons
chr5	149375217	149375217	1	-	1.1536829521447e-09	1.88929749550949e-07	-32.3164835164835	chr5	149372520	149376068	3549	+	exon:144488	uc009apr.1	NA	NA	mm10_genes_exons
chr5	149599311	149599311	1	+	2.87126629664855e-09	3.912872109874e-07	-32.6123407109323	chr5	149599204	149599397	194	+	exon:144547	uc009apv.1	381693	Wdr95	mm10_genes_exons
chr5	150403523	150403523	1	-	6.13107456598848e-09	7.10535749857384e-07	-42.8626444159178	chr5	150403442	150403596	155	+	exon:144700	uc009atv.2	320365	Fry	mm10_genes_exons
chr5	150403527	150403527	1	-	1.30423329185443e-05	0.000270376579362254	-28.6184210526316	chr5	150403442	150403596	155	+	exon:144700	uc009atv.2	320365	Fry	mm10_genes_exons
chr6	5487077	5487077	1	+	2.27802600704713e-09	3.23567124836338e-07	-43.7132352941176	chr6	5487064	5487174	111	-	exon:174700	uc009awk.1	27273	Pdk4	mm10_genes_exons
chr6	17491504	17491504	1	+	1.47092327522803e-05	0.000296442508779597	-30.7091737150293	chr6	17491227	17492437	1211	+	exon:162378	uc009azq.1	17295	Met	mm10_genes_exons
chr6	17491535	17491535	1	+	6.59922587272962e-06	0.000160741521271209	-32.4333116460638	chr6	17491227	17492437	1211	+	exon:162378	uc009azq.1	17295	Met	mm10_genes_exons
chr6	18028080	18028080	1	-	3.98768453880333e-08	3.07991256525841e-06	-44.606083506518	chr6	18027924	18028150	227	-	exon:175030	uc009bag.2	22413	Wnt2	mm10_genes_exons
chr6	18028086	18028086	1	-	1.15402980410677e-05	0.000246231448795481	-35.9739762724837	chr6	18027924	18028150	227	-	exon:175030	uc009bag.2	22413	Wnt2	mm10_genes_exons
chr6	28527658	28527658	1	+	1.301181011267e-13	1.27704463271355e-10	32.1834992887624	chr6	28527577	28527735	159	+	exon:162861	uc012eiu.1	56463	Snd1	mm10_genes_exons
chr6	29438763	29438763	1	-	2.14793102948909e-07	1.15405701615192e-05	28.4054487179487	chr6	29438464	29439056	593	+	exon:163008	uc009bdm.1	68794	Flnc	mm10_genes_exons
chr6	31079782	31079782	1	-	4.69173067088247e-06	0.000123869896806305	29.047619047619	chr6	31079510	31083050	3541	-	exon:176036	uc057acp.1	NA	NA	mm10_genes_exons
chr6	34874609	34874609	1	-	9.0193060803103e-07	3.50087738055815e-05	27.7516647081864	chr6	34872528	34874946	2419	+	exon:163878	uc009bhu.1	68487	Tmem140	mm10_genes_exons
chr6	34874609	34874609	1	-	9.0193060803103e-07	3.50087738055815e-05	27.7516647081864	chr6	34871771	34874695	2925	-	exon:176147	uc009bhv.1	78412	3110062M04Rik	mm10_genes_exons
chr6	36387829	36387829	1	+	1.40596068882322e-05	0.000286432523056631	25.1874943525797	chr6	36387663	36387956	294	-	exon:176268	uc009biu.1	319472	9330158H04Rik	mm10_genes_exons
chr6	39522733	39522733	1	+	7.24588192983891e-06	0.000172712273528401	34.5136644137526	chr6	39522656	39523759	1104	-	exon:176729	uc009blx.1	209773	Dennd2a	mm10_genes_exons
chr6	39575061	39575061	1	-	1.40314133164152e-09	2.20114221564532e-07	-26.353444876345	chr6	39573876	39575206	1331	+	exon:164367	uc009bmb.1	57869	Adck2	mm10_genes_exons
chr6	41543835	41543835	1	-	4.51176188029764e-09	5.5769908920411e-07	28.3584264205925	chr6	41543225	41544098	874	+	exon:164821	uc009bpt.1	NA	NA	mm10_genes_exons
chr6	47943345	47943345	1	-	7.24727303919081e-14	8.18813347214702e-11	-27.3097763163988	chr6	47943175	47943377	203	+	exon:165200	uc009bto.2	232785	Zfp783	mm10_genes_exons
chr6	48459011	48459011	1	+	2.35989647003313e-05	0.00042443640417127	25.5920182714269	chr6	48458970	48459166	197	+	exon:165352	uc029vvf.1	243369	Sspo	mm10_genes_exons
chr6	48596520	48596520	1	+	3.57634458942408e-05	0.000580431108095378	-27.8091650973007	chr6	48596293	48599082	2790	+	exon:165570	uc009buv.1	58887	Repin1	mm10_genes_exons
chr6	48596520	48596520	1	+	3.57634458942408e-05	0.000580431108095378	-27.8091650973007	chr6	48596307	48597944	1638	+	exon:165584	uc033irn.1	NA	NA	mm10_genes_exons
chr6	48596536	48596536	1	-	0.000682052784937063	0.00526902743319479	-27.1509281678773	chr6	48596293	48599082	2790	+	exon:165570	uc009buv.1	58887	Repin1	mm10_genes_exons
chr6	48596536	48596536	1	-	0.000682052784937063	0.00526902743319479	-27.1509281678773	chr6	48596307	48597944	1638	+	exon:165584	uc033irn.1	NA	NA	mm10_genes_exons
chr6	49047393	49047393	1	-	0.000360108167683744	0.0032841963114576	-27.1349460798601	chr6	49047294	49047452	159	+	exon:165715	uc012elo.1	93695	Gpnmb	mm10_genes_exons
chr6	52192686	52192686	1	-	5.19550022174663e-12	2.55258437974653e-09	-26.6666666666667	chr6	52192525	52193020	496	+	exon:165929	uc009byd.1	NA	NA	mm10_genes_exons
chr6	52314238	52314238	1	-	3.98223092861712e-07	1.86269356800908e-05	27.0491413348556	chr6	52313498	52314271	774	+	exon:165954	uc009byv.1	14028	Evx1	mm10_genes_exons
chr6	54943991	54943991	1	+	7.03809254233858e-09	7.92595110914064e-07	-30.379746835443	chr6	54943131	54944955	1825	-	exon:177767	uc009caf.2	107607	Nod1	mm10_genes_exons
chr6	67303720	67303720	1	-	2.72380661573995e-13	2.3515157969878e-10	-35.15625	chr6	67303699	67303797	99	-	exon:178178	uc057bxj.1	16162	Il12rb2	mm10_genes_exons
chr6	71980492	71980492	1	-	4.56822424717072e-07	2.07217137549141e-05	-25.9392393320965	chr6	71979857	71982475	2619	+	exon:167256	uc057bxo.1	NA	NA	mm10_genes_exons
chr6	82091862	82091862	1	-	2.58630753900927e-07	1.33321930659048e-05	29.0444893832154	chr6	82091794	82093099	1306	+	exon:167500	uc009clg.2	232146	Eva1a	mm10_genes_exons
chr6	83049833	83049833	1	+	0.000823903375749423	0.0060549183740545	-29.3478260869565	chr6	83049774	83050017	244	+	exon:167531	uc009clt.1	16950	Loxl3	mm10_genes_exons
chr6	83138191	83138191	1	-	1.15264376637161e-06	4.22744584604899e-05	28.28125	chr6	83137961	83138246	286	+	exon:167659	uc009cmt.2	20166	Rtkn	mm10_genes_exons
chr6	83161571	83161571	1	-	2.70693383665546e-05	0.000471012409547798	-28.7300820859488	chr6	83160912	83162891	1980	+	exon:167684	uc009cmx.2	71837	1700003E16Rik	mm10_genes_exons
chr6	83288416	83288416	1	-	1.47511348717825e-09	2.29156679729536e-07	-31.6190476190476	chr6	83288290	83288451	162	+	exon:167800	uc012enx.1	232156	Slc4a5	mm10_genes_exons
chr6	85473022	85473022	1	+	0.000199386233321287	0.00211269867603238	-26.0144768589603	chr6	85469576	85473088	3513	-	exon:179478	uc009cpw.2	330369	Fbxo41	mm10_genes_exons
chr6	85950079	85950079	1	-	3.24408624332166e-09	4.30929437253471e-07	27.4509803921569	chr6	85950018	85950093	76	-	exon:179557	uc009cqp.1	72102	Dusp11	mm10_genes_exons
chr6	88906067	88906067	1	+	7.41617043597963e-08	5.02518968423911e-06	-28.2182438192668	chr6	88905949	88906078	130	+	exon:168798	uc009cvy.1	24100	Tpra1	mm10_genes_exons
chr6	90337691	90337691	1	+	0.000122826603785111	0.00147053640827282	27.5480225988701	chr6	90337657	90337750	94	+	exon:168899	uc009cxc.2	243537	Uroc1	mm10_genes_exons
chr6	90619456	90619456	1	+	3.07438827089745e-07	1.52703804531432e-05	-25.5376344086022	chr6	90619246	90619645	400	+	exon:169026	uc009cxp.2	71699	Slc41a3	mm10_genes_exons
chr6	92067516	92067516	1	-	7.39006100050106e-05	0.00100334407003302	-29.040404040404	chr6	92067502	92067601	100	+	exon:169176	uc009cyn.2	232237	Fgd5	mm10_genes_exons
chr6	92067553	92067553	1	-	6.33665329340008e-07	2.66489361435758e-05	-38.3838383838384	chr6	92067502	92067601	100	+	exon:169176	uc009cyn.2	232237	Fgd5	mm10_genes_exons
chr6	93678493	93678493	1	-	1.50054598862328e-13	1.43620886163464e-10	-39.0698686788072	chr6	93675453	93679002	3550	-	exon:180439	uc009czi.2	14924	Magi1	mm10_genes_exons
chr6	93678555	93678555	1	+	8.51997487235347e-09	9.21345817999365e-07	-30.3237034458754	chr6	93675453	93679002	3550	-	exon:180439	uc009czi.2	14924	Magi1	mm10_genes_exons
chr6	97295995	97295995	1	-	1.69639860813229e-09	2.56070179680771e-07	26.3157894736842	chr6	97295576	97296387	812	-	exon:180847	uc009dat.1	232288	Frmd4b	mm10_genes_exons
chr6	99626049	99626049	1	-	2.13196355998192e-08	1.89065909644409e-06	-33.9381720430108	chr6	99625137	99627053	1917	-	exon:181076	uc009dbr.1	66892	Eif4e3	mm10_genes_exons
chr6	113425685	113425685	1	-	1.18782791552459e-05	0.000251794050994541	-30.6849315068493	chr6	113424634	113425724	1091	-	exon:181519	uc009dgb.2	14311	Cidec	mm10_genes_exons
chr6	114724897	114724897	1	+	9.87661478074709e-07	3.75374645154257e-05	25.8713886300093	chr6	114724894	114724974	81	+	exon:170703	uc009dhz.2	74244	Atg7	mm10_genes_exons
chr6	114862263	114862263	1	+	1.4083134297235e-05	0.000286782560442257	-26.2447323240206	chr6	114862092	114862436	345	-	exon:181706	uc009die.2	232334	Vgll4	mm10_genes_exons
chr6	114862360	114862360	1	+	0.00022784606706191	0.00233334930358478	-25.6944444444444	chr6	114862092	114862436	345	-	exon:181706	uc009die.2	232334	Vgll4	mm10_genes_exons
chr6	114920528	114920528	1	+	8.84888618836413e-18	5.19653025480208e-14	26.9791666666667	chr6	114920054	114921816	1763	-	exon:181719	uc009dii.1	NA	NA	mm10_genes_exons
chr6	117176290	117176290	1	+	0.000136083882709448	0.00158682194176753	25.6026113157014	chr6	117176086	117181368	5283	+	exon:171166	uc009dkt.2	20315	Cxcl12	mm10_genes_exons
chr6	117176330	117176330	1	-	1.49175049631495e-05	0.000299617495894205	-25.9057971014493	chr6	117176086	117181368	5283	+	exon:171166	uc009dkt.2	20315	Cxcl12	mm10_genes_exons
chr6	120758356	120758356	1	-	1.88892121545017e-08	1.71927701697349e-06	26.3157894736842	chr6	120757815	120758631	817	+	exon:171547	uc009dno.2	330409	Cecr2	mm10_genes_exons
chr6	121220564	121220564	1	-	6.59623622902124e-09	7.52210688734257e-07	35.4983570646221	chr6	121220384	121220606	223	+	exon:171606	uc009dof.2	53857	Tuba8	mm10_genes_exons
chr6	121268625	121268625	1	-	1.67519904610803e-15	3.86947477980835e-12	39.1060688901039	chr6	121268546	121268677	132	+	exon:171618	uc009dog.2	24110	Usp18	mm10_genes_exons
chr6	122628715	122628715	1	-	4.41117866976401e-08	3.32304808212626e-06	27.8609625668449	chr6	122628577	122628809	233	+	exon:171850	uc009dpn.1	73708	Dppa3	mm10_genes_exons
chr6	124746588	124746588	1	+	1.61456002306213e-11	6.31627103755627e-09	-26.2252430973365	chr6	124746020	124747989	1970	-	exon:183589	uc009dro.1	13498	Atn1	mm10_genes_exons
chr6	124746589	124746589	1	-	6.62852183791161e-09	7.54647314701136e-07	-53.6111111111111	chr6	124746020	124747989	1970	-	exon:183589	uc009dro.1	13498	Atn1	mm10_genes_exons
chr6	124858741	124858741	1	-	2.55646307292763e-06	7.77802320323024e-05	31.5008025682183	chr6	124858445	124859220	776	-	exon:183736	uc009dsg.1	14788	Gpr162	mm10_genes_exons
chr6	124866162	124866162	1	+	4.74432273739513e-09	5.80440674458323e-07	-27.3135623500587	chr6	124864693	124866275	1583	-	exon:183752	uc009dsi.1	12504	Cd4	mm10_genes_exons
chr6	124904912	124904912	1	+	3.05525753325026e-06	8.91049001256202e-05	-28.027663393517	chr6	124904838	124904968	131	-	exon:183772	uc009dsl.2	16768	Lag3	mm10_genes_exons
chr6	124913743	124913743	1	-	5.13148507216845e-05	0.000762924636136612	29.2682926829268	chr6	124913675	124914232	558	-	exon:183778	uc009dsm.2	69202	Ptms	mm10_genes_exons
chr6	125232768	125232768	1	-	9.27046071218556e-08	5.9910834705041e-06	-42.6774847870183	chr6	125232622	125233431	810	-	exon:183858	uc009duc.1	21940	Cd27	mm10_genes_exons
chr6	125232802	125232802	1	-	4.59711279098358e-08	3.43547956320391e-06	-40.1622718052738	chr6	125232622	125233431	810	-	exon:183858	uc009duc.1	21940	Cd27	mm10_genes_exons
chr6	125270374	125270374	1	+	1.2197640509769e-05	0.000256934245062262	28.1981651376147	chr6	125268852	125270413	1562	+	exon:172509	uc009dug.1	73870	4930417O13Rik	mm10_genes_exons
chr6	125344177	125344177	1	-	2.91800824135149e-05	0.000498076285666196	-27.7352472089314	chr6	125343699	125344942	1244	+	exon:172526	uc009duk.2	20276	Scnn1a	mm10_genes_exons
chr6	125603746	125603746	1	-	3.642682479282e-08	2.87148374782755e-06	-36.2637362637363	chr6	125603550	125603889	340	+	exon:172631	uc009dut.1	22371	Vwf	mm10_genes_exons
chr6	125710663	125710663	1	+	0.000133284407529071	0.00156288894010651	-26.1033707865168	chr6	125710556	125710740	185	+	exon:172674	uc009duv.1	243634	Ano2	mm10_genes_exons
chr6	128432599	128432599	1	-	1.93832530665435e-09	2.8415980305688e-07	-35.9465737514518	chr6	128432422	128432661	240	-	exon:184233	uc009edr.1	14228	Fkbp4	mm10_genes_exons
chr6	134261802	134261802	1	+	9.1891317051062e-07	3.55088378211339e-05	-33.265306122449	chr6	134261690	134261832	143	+	exon:173365	uc009eke.2	14011	Etv6	mm10_genes_exons
chr6	136907480	136907480	1	+	7.74700614694452e-06	0.000181830009733955	30.6162843004948	chr6	136907387	136907507	121	-	exon:185349	uc009emm.1	69187	Erp27	mm10_genes_exons
chr6	137837609	137837609	1	+	1.10689944775672e-08	1.12954260350233e-06	-27.3972602739726	chr6	137837116	137837872	757	+	exon:173633	uc009enh.1	232449	Dera	mm10_genes_exons
chr6	145815489	145815489	1	+	5.80454048906617e-10	1.09898968854665e-07	-25.6577283076145	chr6	145815053	145815942	890	+	exon:174136	uc009err.1	71323	Rassf8	mm10_genes_exons
chr6	145815524	145815524	1	-	2.09187185608278e-11	7.84404304394252e-09	-29.0024038461538	chr6	145815053	145815942	890	+	exon:174136	uc009err.1	71323	Rassf8	mm10_genes_exons
chr6	147086788	147086788	1	-	1.28047359175188e-05	0.000266711712852293	27.5261324041812	chr6	147086748	147087032	285	-	exon:186649	uc009est.1	545893	Mansc4	mm10_genes_exons
chr6	148355304	148355304	1	-	2.35525646661748e-06	7.30221442049565e-05	25.7236227824463	chr6	148354656	148355596	941	+	exon:174420	uc009etk.1	66184	Rps4l	mm10_genes_exons
chr6	149054926	149054926	1	-	2.9018577394746e-07	1.45721915169536e-05	39.3770202762269	chr6	149054900	149055087	188	-	exon:186868	uc009ett.1	320560	Dennd5b	mm10_genes_exons
chr7	3646771	3646771	1	-	0.000753547636417274	0.00566883138763716	-25.3469574500534	chr7	3645268	3649580	4313	+	exon:187043	uc009evk.3	NA	NA	mm10_genes_exons
chr7	4473996	4473996	1	+	0.00058612312992974	0.00470843083350039	28.2588597842835	chr7	4473931	4474072	142	+	exon:187230	uc009exn.2	67425	Eps8l1	mm10_genes_exons
chr7	4474016	4474016	1	+	0.000135778514637218	0.00158448113885941	31.8952234206471	chr7	4473931	4474072	142	+	exon:187230	uc009exn.2	67425	Eps8l1	mm10_genes_exons
chr7	4891897	4891897	1	+	5.71416120799224e-10	1.08504015951908e-07	-39.6671289875173	chr7	4891831	4891901	71	+	exon:187349	uc012ewz.1	664994	Isoc2a	mm10_genes_exons
chr7	4919453	4919453	1	-	5.68112736281283e-07	2.4520089841853e-05	31.1017148226451	chr7	4918776	4922003	3228	+	exon:187354	uc009eyx.1	232816	Zfp628	mm10_genes_exons
chr7	4919453	4919453	1	-	5.68112736281283e-07	2.4520089841853e-05	31.1017148226451	chr7	4918781	4921897	3117	+	exon:187355	uc033iwf.1	NA	NA	mm10_genes_exons
chr7	4933264	4933264	1	-	1.67322219868665e-05	0.000327011157811452	39.7391304347826	chr7	4933135	4933452	318	+	exon:187370	uc009eza.1	269855	Ssc5d	mm10_genes_exons
chr7	4993769	4993769	1	+	0.000226503419265814	0.00232357271027414	25.8098891730605	chr7	4992852	4994912	2061	-	exon:205654	uc009ezc.1	68490	Zfp579	mm10_genes_exons
chr7	4993769	4993769	1	+	0.000226503419265814	0.00232357271027414	25.8098891730605	chr7	4993222	4994910	1689	-	exon:205657	uc029wdh.2	NA	NA	mm10_genes_exons
chr7	5031643	5031643	1	+	7.64733998784152e-06	0.000179993702359197	-27.9918864097363	chr7	5028991	5032207	3217	+	exon:187380	uc009ezk.1	319748	Zfp865	mm10_genes_exons
chr7	5031643	5031643	1	+	7.64733998784152e-06	0.000179993702359197	-27.9918864097363	chr7	5029018	5032194	3177	+	exon:187385	uc033iwh.1	NA	NA	mm10_genes_exons
chr7	5056163	5056163	1	-	2.32264877360992e-07	1.22725028888801e-05	-33.5982814178303	chr7	5056152	5056240	89	+	exon:187389	uc009ezq.1	232821	Ccdc106	mm10_genes_exons
chr7	12981898	12981898	1	+	7.95051377314739e-11	2.28604623535606e-08	-26.1124595469256	chr7	12981846	12985716	3871	+	exon:187782	uc009fet.2	269870	Zfp446	mm10_genes_exons
chr7	13007124	13007124	1	+	8.54359165189022e-05	0.00111893834648382	-31.2432040594418	chr7	13007024	13008329	1306	-	exon:206165	uc009fez.1	232879	Zbtb45	mm10_genes_exons
chr7	13007303	13007303	1	+	4.53377509909671e-07	2.05933097025677e-05	-31.9004975124378	chr7	13007024	13008329	1306	-	exon:206165	uc009fez.1	232879	Zbtb45	mm10_genes_exons
chr7	13007336	13007336	1	+	5.63191635644513e-05	0.000818252170338074	-28.7887887887888	chr7	13007024	13008329	1306	-	exon:206165	uc009fez.1	232879	Zbtb45	mm10_genes_exons
chr7	13035696	13035696	1	+	2.38974316006308e-06	7.38253745727416e-05	-27.9310344827586	chr7	13035120	13035754	635	-	exon:206181	uc029wdr.1	22192	Ube2m	mm10_genes_exons
chr7	13043446	13043446	1	-	2.54125226665656e-14	3.52666395006262e-11	41.7510422870756	chr7	13042303	13044700	2398	-	exon:206199	uc009ffe.2	109889	Mzf1	mm10_genes_exons
chr7	13261360	13261360	1	+	7.23871344464974e-11	2.12128154390422e-08	44.3266171792153	chr7	13258967	13261640	2674	-	exon:206228	uc009ffk.1	321008	6330408A02Rik	mm10_genes_exons
chr7	16237268	16237268	1	-	3.41242255628289e-10	7.27589295700333e-08	28.0487804878049	chr7	16234585	16237974	3390	-	exon:206502	uc012fae.1	319430	C5ar2	mm10_genes_exons
chr7	16237290	16237290	1	-	9.40250821274722e-14	1.00652046286926e-10	37.8048780487805	chr7	16234585	16237974	3390	-	exon:206502	uc012fae.1	319430	C5ar2	mm10_genes_exons
chr7	16248074	16248074	1	+	7.34715690245321e-05	0.000998732216205514	-28.1728075845723	chr7	16246743	16249090	2348	-	exon:206506	uc009fhl.2	12273	C5ar1	mm10_genes_exons
chr7	16280719	16280719	1	+	1.44642978948544e-05	0.000292635313692538	28.5625259659327	chr7	16280598	16280771	174	-	exon:206517	uc009fhm.2	243846	Ccdc9	mm10_genes_exons
chr7	16885935	16885935	1	+	1.84706346484221e-06	6.07104055199058e-05	28.3216783216783	chr7	16885081	16887301	2221	+	exon:188285	uc009fij.1	629378	Dact3	mm10_genes_exons
chr7	16885970	16885970	1	-	8.55751542935013e-10	1.48920091103688e-07	34.2973999415717	chr7	16885081	16887301	2221	+	exon:188285	uc009fij.1	629378	Dact3	mm10_genes_exons
chr7	16916903	16916903	1	-	2.11390869482123e-06	6.71764540167821e-05	-33.6085972850679	chr7	16915379	16916976	1598	-	exon:206602	uc009fin.1	12315	Calm3	mm10_genes_exons
chr7	16916905	16916905	1	-	2.36009425890822e-09	3.32903919973594e-07	-43.1997219647822	chr7	16915379	16916976	1598	-	exon:206602	uc009fin.1	12315	Calm3	mm10_genes_exons
chr7	18893267	18893267	1	+	2.09991525162271e-11	7.86569129244869e-09	40.8617424242424	chr7	18893185	18893348	164	-	exon:206723	uc009fjw.1	232933	Ccdc61	mm10_genes_exons
chr7	18959661	18959661	1	-	1.61948441217785e-08	1.52505146428822e-06	-32.5599123350326	chr7	18957536	18965319	7784	+	exon:188409	uc012fau.1	384569	Nova2	mm10_genes_exons
chr7	18959699	18959699	1	-	3.88670325453761e-08	3.01874218068567e-06	-31.1609535900691	chr7	18957536	18965319	7784	+	exon:188409	uc012fau.1	384569	Nova2	mm10_genes_exons
chr7	19005208	19005208	1	-	8.77246267081139e-05	0.00114110064313414	25.7342657342657	chr7	19004065	19006763	2699	+	exon:188417	uc009fkc.1	272359	Irf2bp1	mm10_genes_exons
chr7	19005824	19005824	1	+	2.45923372003851e-07	1.2813763105094e-05	36.3897457717264	chr7	19004065	19006763	2699	+	exon:188417	uc009fkc.1	272359	Irf2bp1	mm10_genes_exons
chr7	19078178	19078178	1	-	1.43813747118143e-07	8.41253511255224e-06	-36.8093061902783	chr7	19078055	19078237	183	+	exon:188490	uc012fax.1	13401	Dmwd	mm10_genes_exons
chr7	19286817	19286817	1	-	3.82556042217933e-07	1.80649019615496e-05	28.8496240601504	chr7	19286683	19287153	471	+	exon:188614	uc009flh.2	20167	Rtn2	mm10_genes_exons
chr7	19286912	19286912	1	+	1.26852450797659e-11	5.24483350208326e-09	-27.3822869955157	chr7	19286683	19287153	471	+	exon:188614	uc009flh.2	20167	Rtn2	mm10_genes_exons
chr7	19394702	19394702	1	+	1.70184810699518e-05	0.000331241792246974	26.1713286713287	chr7	19394352	19395692	1341	+	exon:188699	uc009flq.1	13871	Ercc2	mm10_genes_exons
chr7	19394702	19394702	1	+	1.70184810699518e-05	0.000331241792246974	26.1713286713287	chr7	19394440	19394721	282	-	exon:206867	uc009fls.2	232943	Klc3	mm10_genes_exons
chr7	19394893	19394893	1	-	1.65308252871284e-08	1.55078964560131e-06	-26.1832061068702	chr7	19394352	19395692	1341	+	exon:188699	uc009flq.1	13871	Ercc2	mm10_genes_exons
chr7	19394893	19394893	1	-	1.65308252871284e-08	1.55078964560131e-06	-26.1832061068702	chr7	19394885	19394948	64	-	exon:206866	uc009fls.2	232943	Klc3	mm10_genes_exons
chr7	19414267	19414267	1	-	2.44321052294875e-08	2.10717150308385e-06	-29.819911654774	chr7	19414119	19414330	212	+	exon:188740	uc009flu.1	12715	Ckm	mm10_genes_exons
chr7	19496000	19496000	1	-	1.22220718410121e-05	0.00025729766244633	-29.0909090909091	chr7	19494957	19496760	1804	+	exon:188749	uc009flz.1	NA	NA	mm10_genes_exons
chr7	19507081	19507081	1	+	7.19347313521913e-10	1.29874276029511e-07	-42.1911421911422	chr7	19505804	19507610	1807	-	exon:206955	uc009fma.1	232946	Bloc1s3	mm10_genes_exons
chr7	19507081	19507081	1	+	7.19347313521913e-10	1.29874276029511e-07	-42.1911421911422	chr7	19507014	19507601	588	-	exon:206956	uc033ixa.1	NA	NA	mm10_genes_exons
chr7	19507105	19507105	1	+	1.96814643716889e-06	6.3661551883244e-05	-36.1184792219275	chr7	19505804	19507610	1807	-	exon:206955	uc009fma.1	232946	Bloc1s3	mm10_genes_exons
chr7	19507105	19507105	1	+	1.96814643716889e-06	6.3661551883244e-05	-36.1184792219275	chr7	19507014	19507601	588	-	exon:206956	uc033ixa.1	NA	NA	mm10_genes_exons
chr7	19507146	19507146	1	-	1.1442170019013e-07	7.05129150147958e-06	31.6869095816464	chr7	19505804	19507610	1807	-	exon:206955	uc009fma.1	232946	Bloc1s3	mm10_genes_exons
chr7	19507146	19507146	1	-	1.1442170019013e-07	7.05129150147958e-06	31.6869095816464	chr7	19507014	19507601	588	-	exon:206956	uc033ixa.1	NA	NA	mm10_genes_exons
chr7	19507302	19507302	1	+	9.62457249219148e-13	6.63025450474922e-10	-34.0864319133218	chr7	19505804	19507610	1807	-	exon:206955	uc009fma.1	232946	Bloc1s3	mm10_genes_exons
chr7	19507302	19507302	1	+	9.62457249219148e-13	6.63025450474922e-10	-34.0864319133218	chr7	19507014	19507601	588	-	exon:206956	uc033ixa.1	NA	NA	mm10_genes_exons
chr7	19507531	19507531	1	-	1.2676702902008e-07	7.62360123220142e-06	-34.4814591498342	chr7	19505804	19507610	1807	-	exon:206955	uc009fma.1	232946	Bloc1s3	mm10_genes_exons
chr7	19507531	19507531	1	-	1.2676702902008e-07	7.62360123220142e-06	-34.4814591498342	chr7	19507014	19507601	588	-	exon:206956	uc033ixa.1	NA	NA	mm10_genes_exons
chr7	19756561	19756561	1	+	4.85536376624347e-05	0.000731965366400977	32.5569358178054	chr7	19756138	19756619	482	-	exon:207214	uc009fnf.1	57278	Bcam	mm10_genes_exons
chr7	24536342	24536342	1	+	1.60599005965419e-05	0.000316729947452386	26.356925749023	chr7	24533266	24538600	5335	+	exon:189112	uc009fpv.2	210146	Irgq	mm10_genes_exons
chr7	24536380	24536380	1	+	1.03180728764989e-07	6.50038509099396e-06	33.5432045158489	chr7	24533266	24538600	5335	+	exon:189112	uc009fpv.2	210146	Irgq	mm10_genes_exons
chr7	24587599	24587599	1	-	1.72242729741237e-07	9.69694644621542e-06	26.5158582089552	chr7	24587543	24587807	265	+	exon:189171	uc009fqb.2	66071	Ethe1	mm10_genes_exons
chr7	24587599	24587599	1	-	1.72242729741237e-07	9.69694644621542e-06	26.5158582089552	chr7	24587451	24587641	191	-	exon:207425	uc009fqa.1	101544	Zfp575	mm10_genes_exons
chr7	24626720	24626720	1	-	0.000659594229776909	0.00513847796383941	-27.0769230769231	chr7	24626483	24626720	238	+	exon:189191	uc009fqc.1	232970	Phldb3	mm10_genes_exons
chr7	24913490	24913490	1	+	1.24955327043021e-09	2.00964217650227e-07	-25.7769145394007	chr7	24913399	24913498	100	+	exon:189275	uc009fqv.2	16801	Arhgef1	mm10_genes_exons
chr7	24913491	24913491	1	-	3.71005245145647e-05	0.000597016023594443	-27.9513888888889	chr7	24913399	24913498	100	+	exon:189275	uc009fqv.2	16801	Arhgef1	mm10_genes_exons
chr7	24994409	24994409	1	+	2.69651431015882e-06	8.09255490377022e-05	-25.2806418693036	chr7	24994350	24994459	110	-	exon:207506	uc009frf.2	232975	Atp1a3	mm10_genes_exons
chr7	25010123	25010123	1	+	3.13993659501149e-09	4.19830957318504e-07	-39.2857142857143	chr7	25009851	25010794	944	-	exon:207573	uc009frh.2	14809	Grik5	mm10_genes_exons
chr7	25091374	25091374	1	-	1.50254891143819e-07	8.70571201535212e-06	-29.330301777594	chr7	25091115	25093002	1888	-	exon:207608	uc009frn.2	18987	Pou2f2	mm10_genes_exons
chr7	25096961	25096961	1	-	4.75665767524255e-07	2.13768228603462e-05	-25.832100591716	chr7	25096890	25097066	177	-	exon:207605	uc009frn.2	18987	Pou2f2	mm10_genes_exons
chr7	25346171	25346171	1	+	1.65757822242097e-11	6.46995087163651e-09	-39.5111183780249	chr7	25346100	25346347	248	+	exon:189561	uc009fsj.2	269878	Megf8	mm10_genes_exons
chr7	25379998	25379998	1	+	4.56964345011987e-06	0.000121467263676556	30.7491201608849	chr7	25379527	25380173	647	-	exon:207753	uc009fsp.1	16890	Lipe	mm10_genes_exons
chr7	25380031	25380031	1	+	2.1380084584875e-08	1.89424208772271e-06	-35.5465473860777	chr7	25379527	25380173	647	-	exon:207753	uc009fsp.1	16890	Lipe	mm10_genes_exons
chr7	25627624	25627624	1	-	5.73832489040393e-05	0.000829826435848156	25.3205128205128	chr7	25627624	25629490	1867	+	exon:189629	uc012ffx.1	232984	B3gnt8	mm10_genes_exons
chr7	25704816	25704816	1	+	9.49691625623828e-10	1.62012881922956e-07	-33.0069124423963	chr7	25704784	25705077	294	+	exon:189660	uc009ftq.2	21803	Tgfb1	mm10_genes_exons
chr7	25725972	25725972	1	-	3.39761034041133e-16	1.06054097695354e-12	25.5795847750865	chr7	25725924	25726214	291	-	exon:207918	uc009ftu.1	232989	Hnrnpul1	mm10_genes_exons
chr7	25726116	25726116	1	+	5.71871024923617e-05	0.000827726943826211	35.1310483870968	chr7	25725924	25726214	291	-	exon:207918	uc009ftu.1	232989	Hnrnpul1	mm10_genes_exons
chr7	25756612	25756612	1	-	0.000111931266738459	0.00137057635245003	-30.2063789868668	chr7	25756500	25759013	2514	-	exon:207964	uc009ftx.2	26362	Axl	mm10_genes_exons
chr7	25764218	25764218	1	-	7.88222700643119e-05	0.00105279802959438	-27.683615819209	chr7	25763794	25764514	721	-	exon:208015	uc009ftz.2	26362	Axl	mm10_genes_exons
chr7	27165182	27165182	1	+	9.43348747522772e-06	0.000210968235366102	34.4444444444444	chr7	27164620	27165728	1109	-	exon:208084	uc009fva.2	112406	Egln2	mm10_genes_exons
chr7	27165564	27165564	1	+	1.82231071871484e-05	0.000349118428788607	-26.138147566719	chr7	27164620	27165728	1109	-	exon:208084	uc009fva.2	112406	Egln2	mm10_genes_exons
chr7	27257355	27257355	1	+	1.83086822677105e-05	0.000350383314912026	-27.4128871681416	chr7	27257223	27257949	727	+	exon:189885	uc009fvm.1	76889	Coq8b	mm10_genes_exons
chr7	27257368	27257368	1	+	6.34760720016437e-11	1.90197087108477e-08	-30.1809210526316	chr7	27257223	27257949	727	+	exon:189885	uc009fvm.1	76889	Coq8b	mm10_genes_exons
chr7	27366462	27366462	1	-	6.23277441970941e-07	2.63046633077038e-05	31.978021978022	chr7	27366408	27366492	85	-	exon:208339	uc009fvz.1	80297	Sptbn4	mm10_genes_exons
chr7	27477156	27477156	1	+	2.72382368162806e-05	0.000473184275511689	-28.5701590686928	chr7	27476140	27477364	1225	+	exon:189935	uc009fwg.1	170742	Sertad3	mm10_genes_exons
chr7	27516521	27516521	1	+	1.02271025200765e-06	3.85327947629692e-05	-40.6417112299465	chr7	27516040	27520041	4002	+	exon:189946	uc009fwi.2	19153	Prx	mm10_genes_exons
chr7	27572115	27572115	1	-	4.63041829006168e-10	9.20197349041328e-08	-26.6666666666667	chr7	27571564	27573327	1764	+	exon:189979	uc009fwp.2	66367	2310022A10Rik	mm10_genes_exons
chr7	27658241	27658241	1	-	1.58151427972865e-06	5.39296716325937e-05	-29.6085040186674	chr7	27657852	27658532	681	-	exon:208482	uc009fwv.2	269881	Map3k10	mm10_genes_exons
chr7	27658288	27658288	1	-	1.24984679405567e-05	0.000261843563025607	-26.039656080014	chr7	27657852	27658532	681	-	exon:208482	uc009fwv.2	269881	Map3k10	mm10_genes_exons
chr7	27658292	27658292	1	+	4.03116617308341e-05	0.000636291142147272	-27.7619047619048	chr7	27657852	27658532	681	-	exon:208482	uc009fwv.2	269881	Map3k10	mm10_genes_exons
chr7	27658299	27658299	1	+	1.15386313898005e-09	1.88929749550949e-07	-35.4377510040161	chr7	27657852	27658532	681	-	exon:208482	uc009fwv.2	269881	Map3k10	mm10_genes_exons
chr7	27658305	27658305	1	+	3.33522927593023e-08	2.68417493018199e-06	-36.7142857142857	chr7	27657852	27658532	681	-	exon:208482	uc009fwv.2	269881	Map3k10	mm10_genes_exons
chr7	27658311	27658311	1	+	4.35796836145338e-10	8.79408461942446e-08	-38.0435649884305	chr7	27657852	27658532	681	-	exon:208482	uc009fwv.2	269881	Map3k10	mm10_genes_exons
chr7	27658336	27658336	1	+	3.68270633997126e-05	0.000593727722661115	-27.869918699187	chr7	27657852	27658532	681	-	exon:208482	uc009fwv.2	269881	Map3k10	mm10_genes_exons
chr7	28776897	28776897	1	+	1.17859418495914e-05	0.000250290983750763	33.6373687119956	chr7	28776858	28776899	42	+	exon:190332	uc009fzt.2	64383	Sirt2	mm10_genes_exons
chr7	28776897	28776897	1	+	1.17859418495914e-05	0.000250290983750763	33.6373687119956	chr7	28776765	28777045	281	-	exon:208855	uc009fzv.1	100503790	Gm19897	mm10_genes_exons
chr7	28796116	28796116	1	-	4.96304158571583e-06	0.000129318369723733	-25.7930785868782	chr7	28795891	28796346	456	+	exon:190379	uc009fzw.3	320435	Rinl	mm10_genes_exons
chr7	28814032	28814032	1	+	5.26687903200005e-07	2.31122060572241e-05	-30.5977414330218	chr7	28813854	28814091	238	+	exon:190401	uc009fzz.2	15388	Hnrnpl	mm10_genes_exons
chr7	28826248	28826248	1	+	1.69750502651754e-11	6.59607218446212e-09	26.8518518518519	chr7	28826185	28826273	89	+	exon:190422	uc009gab.1	51798	Ech1	mm10_genes_exons
chr7	28886765	28886765	1	-	1.66295130428084e-07	9.42185161070764e-06	-34.5244003308519	chr7	28886698	28886772	75	+	exon:190459	uc012fgy.1	60594	Capn12	mm10_genes_exons
chr7	29383296	29383296	1	+	1.2975167018004e-06	4.63147904391593e-05	-29.5113505194306	chr7	29383196	29383353	158	-	exon:209211	uc009gbs.1	74206	Sipa1l3	mm10_genes_exons
chr7	30442347	30442347	1	-	5.69722249224985e-05	0.000825375356463816	-26.9344141488578	chr7	30442170	30442360	191	-	exon:209571	uc009gek.2	11803	Aplp1	mm10_genes_exons
chr7	30465557	30465557	1	-	8.7770738836354e-05	0.00114151475111224	25.2684684684685	chr7	30465466	30465652	187	+	exon:190849	uc009gem.1	54631	Nphs1	mm10_genes_exons
chr7	30465557	30465557	1	-	8.7770738836354e-05	0.00114151475111224	25.2684684684685	chr7	30465449	30465591	143	-	exon:209622	uc012fhq.1	445267	Nphs1os	mm10_genes_exons
chr7	30564477	30564477	1	+	1.02468743522008e-08	1.06424650184646e-06	-30.0172265288544	chr7	30564474	30564607	134	+	exon:190958	uc009gfa.1	233073	U2af1l4	mm10_genes_exons
chr7	30564477	30564477	1	+	1.02468743522008e-08	1.06424650184646e-06	-30.0172265288544	chr7	30564474	30564607	134	+	exon:190966	uc009gfb.1	101883	Igflr1	mm10_genes_exons
chr7	30787947	30787947	1	+	9.84532494389349e-08	6.27750811611175e-06	-26.957991840935	chr7	30787905	30788022	118	+	exon:191131	uc009ggl.1	64661	Krtdap	mm10_genes_exons
chr7	30909202	30909202	1	+	0.000197911844848378	0.00210013749602098	-26.3078902229846	chr7	30908976	30909272	297	-	exon:210150	uc009gha.1	17136	Mag	mm10_genes_exons
chr7	43794462	43794462	1	+	2.71347021857945e-11	9.63279025708775e-09	-34.3712014960262	chr7	43794264	43794529	266	+	exon:191745	uc009gnr.2	101533	Klk9	mm10_genes_exons
chr7	44342454	44342454	1	-	6.2735363629393e-05	0.000887839922597318	26.3636363636364	chr7	44342420	44342544	125	+	exon:191943	uc012fjo.1	243961	Shank1	mm10_genes_exons
chr7	44462199	44462199	1	-	2.82978739319362e-09	3.86486090440006e-07	-35.2869352869353	chr7	44461009	44463344	2336	+	exon:191987	uc009gpj.1	272381	Lrrc4b	mm10_genes_exons
chr7	44606317	44606317	1	-	8.17712490673867e-08	5.42116106965941e-06	-28.6600221483942	chr7	44605803	44606363	561	-	exon:211226	uc012fjs.2	71960	Myh14	mm10_genes_exons
chr7	44853844	44853844	1	-	5.35460389839896e-08	3.88020964111148e-06	30.233301374241	chr7	44853780	44853857	78	+	exon:192150	uc009grd.2	67605	Akt1s1	mm10_genes_exons
chr7	44864457	44864457	1	-	4.30904759865112e-15	8.24287062594706e-12	-33.0296285992489	chr7	44864383	44864487	105	-	exon:211418	uc009grj.1	84113	Ptov1	mm10_genes_exons
chr7	44867440	44867440	1	+	1.07676890317464e-06	4.00972054961932e-05	-30.6165099268548	chr7	44867375	44867512	138	-	exon:211423	uc009grk.1	84113	Ptov1	mm10_genes_exons
chr7	45083356	45083356	1	+	3.79354745877638e-06	0.00010522011729985	32.3953823953824	chr7	45082914	45083363	450	-	exon:211771	uc009gta.3	52377	Rcn3	mm10_genes_exons
chr7	45174861	45174861	1	-	2.54810571511623e-11	9.16468866990841e-09	39.4449196844406	chr7	45174751	45176139	1389	+	exon:192376	uc009gtx.2	72961	Slc17a7	mm10_genes_exons
chr7	45178864	45178864	1	-	4.00815518142717e-08	3.09158820940465e-06	25.6850438920338	chr7	45178783	45178927	145	-	exon:211906	uc012fkd.1	100039953	Gfy	mm10_genes_exons
chr7	45181128	45181128	1	+	2.1984649717179e-07	1.17525485811573e-05	25.3731343283582	chr7	45180995	45181191	197	+	exon:192388	uc009gtz.1	114640	Pth2	mm10_genes_exons
chr7	45335525	45335525	1	+	0.000185373257032413	0.00200049625021343	-25.6449749711205	chr7	45335269	45337374	2106	+	exon:192448	uc009gur.1	15464	Hrc	mm10_genes_exons
chr7	45346847	45346847	1	-	3.67147285153023e-07	1.75057992856121e-05	-34.2431761786601	chr7	45346732	45346932	201	-	exon:212073	uc012fkh.1	76787	Ppfia3	mm10_genes_exons
chr7	45350197	45350197	1	-	1.0605661214672e-06	3.96201670620057e-05	26.4705882352941	chr7	45350069	45350291	223	-	exon:212068	uc012fkh.1	76787	Ppfia3	mm10_genes_exons
chr7	45353568	45353568	1	+	1.7213748328293e-05	0.00033428500066744	-32.5539568345324	chr7	45353519	45353663	145	-	exon:212066	uc012fkh.1	76787	Ppfia3	mm10_genes_exons
chr7	45524050	45524050	1	-	3.46097965106049e-09	4.54111316723969e-07	-42.3923923923924	chr7	45523739	45526146	2408	-	exon:212249	uc009gvt.3	17872	Ppp1r15a	mm10_genes_exons
chr7	45524096	45524096	1	-	2.53884177511771e-10	5.71452088527451e-08	-39.7972972972973	chr7	45523739	45526146	2408	-	exon:212249	uc009gvt.3	17872	Ppp1r15a	mm10_genes_exons
chr7	45632717	45632717	1	+	4.77861285092355e-07	2.14504507619226e-05	-32.6377742108079	chr7	45632236	45632889	654	+	exon:192697	uc009gwi.1	69903	Rasip1	mm10_genes_exons
chr7	45713397	45713397	1	+	1.70758170961979e-05	0.000332070109829237	-27.8877887788779	chr7	45713260	45713728	469	-	exon:212280	uc009gwt.2	56632	Sphk2	mm10_genes_exons
chr7	45713614	45713614	1	+	0.00128055043636355	0.00836681398083646	-27.0692567567568	chr7	45713260	45713728	469	-	exon:212280	uc009gwt.2	56632	Sphk2	mm10_genes_exons
chr7	45742084	45742084	1	+	3.32173642273369e-10	7.12638866016395e-08	-29.0630590339893	chr7	45742054	45742483	430	-	exon:212299	uc009gxa.1	54200	Sult2b1	mm10_genes_exons
chr7	45920716	45920716	1	+	9.9930046408384e-07	3.78729051861898e-05	38.2089552238806	chr7	45920636	45920849	214	-	exon:212380	uc009gxv.2	13732	Emp3	mm10_genes_exons
chr7	46099606	46099606	1	+	9.25688378506132e-06	0.000207914442495544	27.8399761158382	chr7	46097123	46100237	3115	-	exon:212421	uc009gyc.2	16514	Kcnj11	mm10_genes_exons
chr7	46099912	46099912	1	+	9.79903135217222e-08	6.25412898493574e-06	-31.5474314528837	chr7	46097123	46100237	3115	-	exon:212421	uc009gyc.2	16514	Kcnj11	mm10_genes_exons
chr7	46109632	46109632	1	+	3.52661794249686e-09	4.59879150822214e-07	-38.6906784460301	chr7	46109541	46109643	103	-	exon:212440	uc009gyd.1	20927	Abcc8	mm10_genes_exons
chr7	46300403	46300403	1	+	1.42791478292453e-07	8.36844424173861e-06	36.5243902439024	chr7	46300377	46300589	213	+	exon:192985	uc009gyk.2	18419	Otog	mm10_genes_exons
chr7	46398237	46398237	1	-	1.5914509294976e-07	9.09407790448486e-06	-26.5988372093023	chr7	46396468	46398247	1780	+	exon:193003	uc009gyo.2	16502	Kcnc1	mm10_genes_exons
chr7	46997784	46997784	1	+	2.50346706383945e-05	0.00044368974163208	26.6145833333333	chr7	46997472	46999004	1533	-	exon:212929	uc009gzx.2	101685	Spty2d1	mm10_genes_exons
chr7	47053742	47053742	1	+	5.43772176989206e-06	0.000138747784306331	-29.4499221587961	chr7	47053413	47054776	1364	+	exon:193101	uc009gzy.1	67893	Tmem86a	mm10_genes_exons
chr7	49304408	49304408	1	-	0.000133137528618488	0.00156158943637903	26.3632053105737	chr7	49304138	49304558	421	+	exon:193309	uc009hbi.1	78286	Nav2	mm10_genes_exons
chr7	49304427	49304427	1	-	1.21766045433557e-05	0.000256569128900366	29.9668089141773	chr7	49304138	49304558	421	+	exon:193309	uc009hbi.1	78286	Nav2	mm10_genes_exons
chr7	49632578	49632578	1	-	2.03451110235941e-13	1.84532796644427e-10	-26.4489923449461	chr7	49631499	49632783	1285	-	exon:213062	uc009hbn.1	13172	Dbx1	mm10_genes_exons
chr7	50826352	50826352	1	-	1.23456285367118e-08	1.23223559325628e-06	-34.1612903225806	chr7	50826260	50826400	141	+	exon:193459	uc009hby.1	338352	Nell1	mm10_genes_exons
chr7	62419797	62419797	1	+	6.99223372956421e-07	2.8796646194322e-05	-30.1587301587302	chr7	62417593	62420139	2547	-	exon:213359	uc009hfi.1	22652	Mkrn3	mm10_genes_exons
chr7	62419813	62419813	1	+	0.00120862351675913	0.00801832970813467	26.2362637362637	chr7	62417593	62420139	2547	-	exon:213359	uc009hfi.1	22652	Mkrn3	mm10_genes_exons
chr7	62419835	62419835	1	+	3.22476482818291e-05	0.000537161176144291	30.1587301587302	chr7	62417593	62420139	2547	-	exon:213359	uc009hfi.1	22652	Mkrn3	mm10_genes_exons
chr7	62463800	62463800	1	-	5.69703284888902e-05	0.000825359385793892	-30.5776689120229	chr7	62461871	62464510	2640	-	exon:213360	uc009hfj.1	27412	Peg12	mm10_genes_exons
chr7	62464005	62464005	1	+	5.73988845194824e-06	0.00014448908526974	27.7393617021277	chr7	62461871	62464510	2640	-	exon:213360	uc009hfj.1	27412	Peg12	mm10_genes_exons
chr7	73435907	73435907	1	-	1.14705813224102e-06	4.21200025593546e-05	31.7708333333333	chr7	73435735	73435978	244	-	exon:213919	uc009hrd.2	244059	Chd2	mm10_genes_exons
chr7	79089666	79089666	1	-	1.22917595152138e-11	5.11966219748324e-09	30.4577464788732	chr7	79089603	79089896	294	+	exon:195271	uc009hxw.1	11595	Acan	mm10_genes_exons
chr7	79091239	79091239	1	-	0.000150240895808512	0.00170891660689526	-27.2003745318352	chr7	79090939	79091343	405	+	exon:195272	uc009hxw.1	11595	Acan	mm10_genes_exons
chr7	79100624	79100624	1	+	0.000208808502588515	0.00218637120695672	26.4888337468983	chr7	79097752	79101234	3483	+	exon:195277	uc009hxw.1	11595	Acan	mm10_genes_exons
chr7	79464877	79464877	1	+	0.0004583513421642	0.00392589744021738	-29.2270531400966	chr7	79464604	79465371	768	-	exon:214270	uc009hyj.1	18975	Polg	mm10_genes_exons
chr7	79593455	79593455	1	-	8.30087437138627e-05	0.00109518993487895	32.5169255276782	chr7	79593363	79593800	438	-	exon:214329	uc009hyo.2	56315	Rhcg	mm10_genes_exons
chr7	79836246	79836246	1	+	1.30178486362404e-09	2.07406986871449e-07	-37.8378378378378	chr7	79836231	79836406	176	-	exon:214423	uc009hzd.1	16790	Anpep	mm10_genes_exons
chr7	79841780	79841780	1	-	0.000520309958299962	0.00431094299790289	-30.6122448979592	chr7	79841638	79842660	1023	-	exon:214414	uc009hzd.1	16790	Anpep	mm10_genes_exons
chr7	79841794	79841794	1	-	0.000520309958299962	0.00431094299790289	-30.6122448979592	chr7	79841638	79842660	1023	-	exon:214414	uc009hzd.1	16790	Anpep	mm10_genes_exons
chr7	79841815	79841815	1	-	0.000520309958299962	0.00431094299790289	-30.6122448979592	chr7	79841638	79842660	1023	-	exon:214414	uc009hzd.1	16790	Anpep	mm10_genes_exons
chr7	80081316	80081316	1	-	4.89643708665987e-10	9.60679473584797e-08	-35.313487881981	chr7	80081049	80082540	1492	+	exon:195483	uc009hzi.2	209225	Zfp710	mm10_genes_exons
chr7	80377829	80377829	1	-	4.76955056583954e-05	0.000722267876631693	-26.1904761904762	chr7	80377758	80378074	317	-	exon:214643	uc009ias.1	14159	Fes	mm10_genes_exons
chr7	80377839	80377839	1	-	4.04243628797814e-05	0.000637649829586343	-27.4718045112782	chr7	80377758	80378074	317	-	exon:214643	uc009ias.1	14159	Fes	mm10_genes_exons
chr7	80390917	80390917	1	-	2.3408148294685e-07	1.23452698590417e-05	-25.8366420873511	chr7	80389194	80391296	2103	-	exon:214696	uc009iau.2	18550	Furin	mm10_genes_exons
chr7	80587501	80587501	1	-	2.50673958739144e-13	2.19696251882931e-10	-31.1528946066304	chr7	80586632	80589951	3320	-	exon:214788	uc009iaz.1	70461	Crtc3	mm10_genes_exons
chr7	80587547	80587547	1	+	9.42091814364555e-08	6.06832103574781e-06	-30	chr7	80586632	80589951	3320	-	exon:214788	uc009iaz.1	70461	Crtc3	mm10_genes_exons
chr7	80587834	80587834	1	+	0.000198624277856741	0.00210636424074234	-28.159688412853	chr7	80586632	80589951	3320	-	exon:214788	uc009iaz.1	70461	Crtc3	mm10_genes_exons
chr7	80587836	80587836	1	+	2.23220741490423e-09	3.18451645018893e-07	-44.2064264849075	chr7	80586632	80589951	3320	-	exon:214788	uc009iaz.1	70461	Crtc3	mm10_genes_exons
chr7	81023575	81023575	1	+	2.14533682760625e-09	3.08258528388949e-07	-37.037037037037	chr7	81023271	81025509	2239	+	exon:195752	uc009ibp.2	233410	Zfp592	mm10_genes_exons
chr7	81057650	81057650	1	-	8.13712135581833e-05	0.00107853595984069	26.5463917525773	chr7	81057600	81057772	173	+	exon:195761	uc009ibr.1	116904	Alpk3	mm10_genes_exons
chr7	81057738	81057738	1	+	2.88835827040462e-06	8.53183118655033e-05	36.6512854317732	chr7	81057600	81057772	173	+	exon:195761	uc009ibr.1	116904	Alpk3	mm10_genes_exons
chr7	81872701	81872701	1	+	1.38648320236537e-15	3.3054168769578e-12	40.2590393955747	chr7	81871369	81873877	2509	+	exon:195868	uc009ico.3	107769	Tm6sf1	mm10_genes_exons
chr7	81872715	81872715	1	+	5.19391430455146e-10	1.0051658947963e-07	30.5810397553517	chr7	81871369	81873877	2509	+	exon:195868	uc009ico.3	107769	Tm6sf1	mm10_genes_exons
chr7	81893807	81893807	1	+	6.42328235284508e-09	7.37573529558492e-07	-26.5880934563898	chr7	81893799	81893945	147	-	exon:215076	uc009icr.1	29877	Hdgfrp3	mm10_genes_exons
chr7	81893829	81893829	1	+	7.46849750805398e-09	8.29915721997788e-07	-27.4008480917935	chr7	81893799	81893945	147	-	exon:215076	uc009icr.1	29877	Hdgfrp3	mm10_genes_exons
chr7	81977324	81977324	1	+	7.2348528747248e-07	2.95610938213119e-05	-29.9824561403509	chr7	81977209	81977444	236	-	exon:215089	uc009icu.1	12173	Bnc1	mm10_genes_exons
chr7	82869182	82869182	1	-	1.33260149656849e-05	0.000274925099101005	-27.2936439459304	chr7	82868756	82871576	2821	+	exon:196015	uc009idj.2	108797	Mex3b	mm10_genes_exons
chr7	83722584	83722584	1	+	4.1803948439879e-05	0.000653962905637672	-25.7351854588444	chr7	83722285	83722697	413	-	exon:215131	uc009ids.1	16170	Il16	mm10_genes_exons
chr7	83882819	83882819	1	+	6.77325680878852e-12	3.12766452605026e-09	40.1785714285714	chr7	83880495	83884341	3847	-	exon:215179	uc009idw.1	80889	Mesdc1	mm10_genes_exons
chr7	83882852	83882852	1	+	2.86370266136312e-06	8.47582815468559e-05	25.1785714285714	chr7	83880495	83884341	3847	-	exon:215179	uc009idw.1	80889	Mesdc1	mm10_genes_exons
chr7	84361560	84361560	1	+	7.47626169583085e-07	3.02884282909069e-05	-26.474358974359	chr7	84361554	84361668	115	-	exon:215270	uc009ief.2	11864	Arnt2	mm10_genes_exons
chr7	84601063	84601063	1	+	6.52796954997326e-07	2.72741762026792e-05	-30.8735540486637	chr7	84601033	84601154	122	-	exon:215328	uc009iej.3	14085	Fah	mm10_genes_exons
chr7	96703994	96703994	1	+	4.84118411926756e-08	3.57851319987773e-06	40.8741030658839	chr7	96703926	96704161	236	+	exon:196727	uc009iiq.2	23966	Tenm4	mm10_genes_exons
chr7	96908103	96908103	1	+	4.67536128852524e-17	2.05142672242359e-13	28.0373831775701	chr7	96905833	96911092	5260	+	exon:196750	uc009iiq.2	23966	Tenm4	mm10_genes_exons
chr7	98079271	98079271	1	+	1.0577369273115e-06	3.95485884755086e-05	-25.0273373428103	chr7	98079212	98079430	219	-	exon:215848	uc009ika.2	17921	Myo7a	mm10_genes_exons
chr7	98079280	98079280	1	+	2.06136107675704e-12	1.20849109016206e-09	-29.1935483870968	chr7	98079212	98079430	219	-	exon:215848	uc009ika.2	17921	Myo7a	mm10_genes_exons
chr7	98184241	98184241	1	+	1.64099313433753e-08	1.54208342869755e-06	-26.0869565217391	chr7	98182136	98184799	2664	+	exon:197010	uc012fpo.2	330599	Gm16938	mm10_genes_exons
chr7	98352192	98352192	1	+	9.5640308105298e-08	6.13692588290748e-06	41.5800415800416	chr7	98350668	98353130	2463	-	exon:216083	uc009ikh.2	244152	Tsku	mm10_genes_exons
chr7	98352192	98352192	1	+	9.5640308105298e-08	6.13692588290748e-06	41.5800415800416	chr7	98352058	98353122	1065	-	exon:216097	uc033jak.1	NA	NA	mm10_genes_exons
chr7	98500191	98500191	1	-	6.35575313953303e-05	0.00089600498643583	26.6441005802708	chr7	98498102	98501830	3729	+	exon:197038	uc012fpt.1	434215	Lrrc32	mm10_genes_exons
chr7	99267747	99267747	1	+	1.2256666872349e-15	2.98361391904744e-12	25.503355704698	chr7	99267447	99269313	1867	+	exon:197073	uc009ilg.1	17760	Map6	mm10_genes_exons
chr7	99267747	99267747	1	+	1.2256666872349e-15	2.98361391904744e-12	25.503355704698	chr7	99267489	99272266	4778	+	exon:197083	uc057cam.1	NA	NA	mm10_genes_exons
chr7	99625551	99625551	1	+	6.66671248113412e-12	3.08806895981538e-09	34.4827586206897	chr7	99624067	99627103	3037	-	exon:216283	uc012fpx.1	100503386	Tpbgl	mm10_genes_exons
chr7	100178096	100178096	1	+	3.93839078130586e-06	0.000108324960476986	26.6291344123856	chr7	100177987	100178242	256	+	exon:197194	uc009imm.2	57442	Kcne3	mm10_genes_exons
chr7	100883242	100883242	1	-	1.44624986625058e-06	5.03798864678544e-05	-27.0140664961637	chr7	100883116	100883292	177	-	exon:216495	uc009inu.1	207212	Arhgef17	mm10_genes_exons
chr7	100928981	100928981	1	+	3.55122380294474e-09	4.62102272125582e-07	29.6583850931677	chr7	100928569	100932161	3593	-	exon:216511	uc009inv.1	207212	Arhgef17	mm10_genes_exons
chr7	101393544	101393544	1	-	0.000112008632692078	0.00137124906830452	26.7334167709637	chr7	101393447	101393629	183	+	exon:197528	uc009iok.1	69710	Arap1	mm10_genes_exons
chr7	101786304	101786304	1	+	1.52806546016135e-08	1.45854423992294e-06	27.9099190283401	chr7	101786287	101786890	604	+	exon:197892	uc009ipb.1	20480	Clpb	mm10_genes_exons
chr7	101869288	101869288	1	-	8.5401806943991e-07	3.35562813903616e-05	27.986798679868	chr7	101869157	101869317	161	-	exon:216711	uc009ipn.2	14275	Folr1	mm10_genes_exons
chr7	102113546	102113546	1	+	6.021720144249e-10	1.13083973457034e-07	30.2009702009702	chr7	102113074	102113933	860	+	exon:198186	uc009iqv.1	11870	Art1	mm10_genes_exons
chr7	102113546	102113546	1	+	6.021720144249e-10	1.13083973457034e-07	30.2009702009702	chr7	102113087	102113619	533	-	exon:216829	uc009iqw.1	504186	Chrna10	mm10_genes_exons
chr7	105555592	105555592	1	-	5.83684018107493e-10	1.10369781350595e-07	-44.5665445665446	chr7	105555222	105557168	1947	+	exon:198443	uc009iyf.2	20597	Smpd1	mm10_genes_exons
chr7	105638006	105638006	1	+	5.07360669110552e-07	2.24555837851883e-05	-35.4545454545455	chr7	105637819	105638040	222	-	exon:217405	uc009iyr.2	76932	Arfip2	mm10_genes_exons
[truncated: 359 more rows]

## Sheet: BPS vs control_DMR_ promoter
seqnames	start	end	width	strand	pvalue	qvalue	meth.diff	annot.seqnames	annot.start	annot.end	annot.width	annot.strand	annot.id	annot.tx_id	annot.gene_id	annot.symbol	annot.type
chr1	9908618	9908618	1	+	0.000105184462955475	0.0013069777391002	25.6521739130435	chr1	9907638	9908637	1000	+	promoter:42	uc007agz.1	240697	Mcmdc2	mm10_genes_promoters
chr1	33719716	33719716	1	+	6.82607616541535e-11	2.0157031917038e-08	31.6214779372674	chr1	33718896	33719895	1000	+	promoter:139	uc007anu.1	19335	Rab23	mm10_genes_promoters
chr1	55362796	55362796	1	+	8.0805760297702e-05	0.00107293392506298	-27.7777777777778	chr1	55362708	55363707	1000	-	promoter:2109	uc011wlb.1	75388	Boll	mm10_genes_promoters
chr1	55363012	55363012	1	-	7.61530973241284e-06	0.000179391132064359	-25.4901960784314	chr1	55362708	55363707	1000	-	promoter:2109	uc011wlb.1	75388	Boll	mm10_genes_promoters
chr1	65082839	65082839	1	+	5.61529969058253e-11	1.72342082058543e-08	-29.2929292929293	chr1	65082291	65083290	1000	-	promoter:2215	uc007bhj.2	12965	Crygb	mm10_genes_promoters
chr1	74206882	74206882	1	+	9.25580253277427e-08	5.98272644851121e-06	36.6293183940243	chr1	74206621	74207620	1000	-	promoter:2280	uc056yde.1	100316687	Mir1928	mm10_genes_promoters
chr1	75375380	75375380	1	+	1.50787934295204e-05	0.000302092281208813	-27.0086686505369	chr1	75375016	75376015	1000	-	promoter:2336	uc007boy.2	100503248	Gm15179	mm10_genes_promoters
chr1	75480276	75480276	1	-	1.27058693818813e-05	0.000265061395340727	25.2645502645503	chr1	75479472	75480471	1000	-	promoter:2338	uc007bpi.2	74241	Chpf	mm10_genes_promoters
chr1	78296974	78296974	1	+	3.12521613498524e-05	0.000524809343325913	-26.25	chr1	78296795	78297794	1000	+	promoter:609	uc033fjs.1	NA	NA	mm10_genes_promoters
chr1	79672759	79672759	1	+	6.7694790968259e-10	1.23815698663486e-07	-27.0567667626491	chr1	79671973	79672972	1000	-	promoter:2360	uc011wnw.1	252903	Ap1s3	mm10_genes_promoters
chr1	79672924	79672924	1	-	2.26299268284464e-09	3.21783587977746e-07	31.1075781664017	chr1	79671973	79672972	1000	-	promoter:2360	uc011wnw.1	252903	Ap1s3	mm10_genes_promoters
chr1	86302406	86302406	1	+	9.87446319001747e-05	0.00124631239505009	-26.3118279569893	chr1	86302221	86303220	1000	+	promoter:726	uc007bvk.2	227327	B3gnt7	mm10_genes_promoters
chr1	119328870	119328870	1	+	5.8872315937897e-06	0.000147409379545761	25.5027652086476	chr1	119328200	119329199	1000	+	promoter:977	uc007ciq.1	NA	NA	mm10_genes_promoters
chr1	127678541	127678541	1	+	5.66282091257749e-13	4.3344218242298e-10	-36.7770529666968	chr1	127678022	127679021	1000	-	promoter:2679	uc007cku.1	72160	Tmem163	mm10_genes_promoters
chr1	136282628	136282628	1	-	6.90490572185521e-10	1.25739551193119e-07	-34.5571658615137	chr1	136282500	136283499	1000	-	promoter:2845	uc011wsz.1	67886	Camsap2	mm10_genes_promoters
chr1	136789097	136789097	1	+	0.000224663400249594	0.00230975758646116	25.9724908661079	chr1	136788488	136789487	1000	+	promoter:1188	uc007cuz.1	NA	NA	mm10_genes_promoters
chr1	136789147	136789147	1	+	0.000338861272343216	0.00313825243098186	25.4258180188256	chr1	136788488	136789487	1000	+	promoter:1188	uc007cuz.1	NA	NA	mm10_genes_promoters
chr1	152765630	152765630	1	+	0.000213224538354484	0.0022207537647357	-27.2727272727273	chr1	152765542	152766541	1000	+	promoter:1260	uc007czj.2	67771	Arpc5	mm10_genes_promoters
chr1	152765663	152765663	1	+	0.000126508085262222	0.00150340895900734	28.9107289107289	chr1	152765542	152766541	1000	+	promoter:1260	uc007czj.2	67771	Arpc5	mm10_genes_promoters
chr1	155527359	155527359	1	-	1.99712873023716e-05	0.000374216147264848	26.578073089701	chr1	155527112	155528111	1000	-	promoter:2965	uc007dbi.2	433367	Gm5532	mm10_genes_promoters
chr1	162004467	162004467	1	+	1.01180035753368e-07	6.40813182653587e-06	-41.7725697309787	chr1	162003969	162004968	1000	+	promoter:1345	uc007dgc.1	72753	2810442N19Rik	mm10_genes_promoters
chr1	166238806	166238806	1	+	1.88351801754589e-07	1.04149274937398e-05	36.6841572309675	chr1	166238745	166239744	1000	-	promoter:3129	uc007dkk.1	98558	Mael	mm10_genes_promoters
chr1	171251243	171251243	1	+	1.04403656759739e-08	1.07991849996818e-06	32.0300751879699	chr1	171251116	171252115	1000	+	promoter:1452	uc007dno.1	240913	Adamts4	mm10_genes_promoters
chr1	171285438	171285438	1	+	3.92619765400256e-10	8.10855274254352e-08	-32.5906816760475	chr1	171285385	171286384	1000	-	promoter:3216	uc007dnu.1	30941	Usp21	mm10_genes_promoters
chr1	171285453	171285453	1	-	2.3883400840453e-07	1.25386571964209e-05	33.4558823529412	chr1	171285385	171286384	1000	-	promoter:3216	uc007dnu.1	30941	Usp21	mm10_genes_promoters
chr1	172555882	172555882	1	-	1.04320429689932e-06	3.9140377121344e-05	30.6968733439322	chr1	172554938	172555937	1000	+	promoter:1515	uc007dqs.2	240916	Vsig8	mm10_genes_promoters
chr1	175880058	175880058	1	-	1.01055357316089e-07	6.40140558063672e-06	-37.0081300813008	chr1	175879778	175880777	1000	+	promoter:1555	uc007dtu.2	26909	Exo1	mm10_genes_promoters
chr1	180333110	180333110	1	+	0.000780573540712953	0.00582022565467381	26.8901394666014	chr1	180332866	180333865	1000	+	promoter:1590	uc056yfl.1	NA	NA	mm10_genes_promoters
chr1	180333323	180333323	1	-	0.000654592286637414	0.00510919898694908	25.0327653997379	chr1	180332866	180333865	1000	+	promoter:1590	uc056yfl.1	NA	NA	mm10_genes_promoters
chr1	185242445	185242445	1	+	1.01295626583395e-06	3.82651580562285e-05	29.6296296296296	chr1	185241926	185242925	1000	+	promoter:1647	uc011wxz.1	100217449	Snora36b	mm10_genes_promoters
chr1	186967181	186967181	1	-	2.40012881987907e-07	1.25878318027156e-05	-35.4788069073783	chr1	186966416	186967415	1000	+	promoter:1665	uc007dzs.1	110957	D1Pas1	mm10_genes_promoters
chr1	187608352	187608352	1	-	8.47705593874786e-11	2.40626836402609e-08	-30.7515116613879	chr1	187608006	187609005	1000	+	promoter:1671	uc007eaa.2	26381	Esrrg	mm10_genes_promoters
chr10	4346812	4346812	1	+	6.69589228220289e-06	0.000162589233230022	25.659890776699	chr10	4346768	4347767	1000	+	promoter:34567	uc007ehh.1	83397	Akap12	mm10_genes_promoters
chr10	7725642	7725642	1	-	1.91910269314322e-07	1.05675127350992e-05	31.9327731092437	chr10	7725000	7725999	1000	+	promoter:34624	uc007eii.2	23924	Katna1	mm10_genes_promoters
chr10	12862018	12862018	1	+	8.69734477742569e-10	1.50848336748497e-07	28.5714285714286	chr10	12861736	12862735	1000	-	promoter:36444	uc007ejw.1	22288	Utrn	mm10_genes_promoters
chr10	13090798	13090798	1	-	5.84744349651929e-06	0.000146625053864507	26.9472228133646	chr10	13090775	13091774	1000	+	promoter:34654	uc007ekn.1	22634	Plagl1	mm10_genes_promoters
chr10	13090814	13090814	1	-	5.84744349651929e-06	0.000146625053864507	26.9472228133646	chr10	13090775	13091774	1000	+	promoter:34654	uc007ekn.1	22634	Plagl1	mm10_genes_promoters
chr10	13474821	13474821	1	-	1.56632737312234e-06	5.35171395719155e-05	27.5975975975976	chr10	13474397	13475396	1000	-	promoter:36466	uc007eks.2	215789	Phactr2	mm10_genes_promoters
chr10	21881877	21881877	1	+	0.000135702195805028	0.00158382494168484	26.0499734183945	chr10	21881184	21882183	1000	+	promoter:34721	uc007eou.1	20393	Sgk1	mm10_genes_promoters
chr10	23986367	23986367	1	+	1.2602612271528e-07	7.59032216757615e-06	-28.8059701492537	chr10	23985647	23986646	1000	-	promoter:36559	uc007eqi.1	215855	Taar6	mm10_genes_promoters
chr10	45487036	45487036	1	-	5.49006182715004e-10	1.04998546968373e-07	27.5229357798165	chr10	45486396	45487395	1000	-	promoter:36719	uc007fab.1	380669	Lin28b	mm10_genes_promoters
chr10	60125912	60125912	1	-	0.000130133059374826	0.00153511473487995	-29.8355899419729	chr10	60125776	60126775	1000	+	promoter:35018	uc033fph.1	102465546	Mir6906	mm10_genes_promoters
chr10	61720261	61720261	1	+	4.30732732423228e-06	0.000116016553764074	-29.1594202898551	chr10	61719649	61720648	1000	+	promoter:35057	uc007fgl.1	71361	Aifm2	mm10_genes_promoters
chr10	62681477	62681477	1	+	0.000233699226279774	0.00237728359181453	25.0724637681159	chr10	62681346	62682345	1000	+	promoter:35093	uc007fim.2	NA	NA	mm10_genes_promoters
chr10	74990680	74990680	1	+	3.75102600943781e-07	1.77936962833746e-05	34.5454545454545	chr10	74989841	74990840	1000	+	promoter:35248	uc007fpu.1	14687	Gnaz	mm10_genes_promoters
chr10	75953521	75953521	1	-	9.06786631737704e-14	9.73706050682388e-11	-40.9898824172819	chr10	75953514	75954513	1000	+	promoter:35340	uc007ftu.2	333669	Gm5134	mm10_genes_promoters
chr10	79638309	79638309	1	-	1.87140519319768e-05	0.000356304274107363	28.4632034632035	chr10	79637919	79638918	1000	-	promoter:37083	uc007fzd.2	216148	Shc2	mm10_genes_promoters
chr10	79822381	79822381	1	-	8.60795946488414e-06	0.000196759256541379	-35.8302776322682	chr10	79821627	79822626	1000	+	promoter:35447	uc007fzz.1	78906	Misp	mm10_genes_promoters
chr10	79822416	79822416	1	-	3.24808089469418e-05	0.000540105281678193	-31.4182194616977	chr10	79821627	79822626	1000	+	promoter:35447	uc007fzz.1	78906	Misp	mm10_genes_promoters
chr10	79822467	79822467	1	+	4.08350112831623e-07	1.89878394296158e-05	27.3342616229597	chr10	79821627	79822626	1000	+	promoter:35447	uc007fzz.1	78906	Misp	mm10_genes_promoters
chr10	79822473	79822473	1	+	4.22970924858708e-10	8.58526798829769e-08	29.071824507607	chr10	79821627	79822626	1000	+	promoter:35447	uc007fzz.1	78906	Misp	mm10_genes_promoters
chr10	79822480	79822480	1	+	1.13681197129138e-09	1.86880321955536e-07	33.7626672855264	chr10	79821627	79822626	1000	+	promoter:35447	uc007fzz.1	78906	Misp	mm10_genes_promoters
chr10	79970429	79970429	1	-	5.89137641596317e-07	2.51952843203638e-05	-36.6984126984127	chr10	79969724	79970723	1000	+	promoter:35467	uc007gau.1	170483	Grin3b	mm10_genes_promoters
chr10	80020806	80020806	1	-	1.97463319025581e-05	0.000371024391151378	28.5714285714286	chr10	80020546	80021545	1000	+	promoter:35479	uc007gbh.2	70719	Arhgap45	mm10_genes_promoters
chr10	80856148	80856148	1	-	8.4699289178896e-11	2.40610997332919e-08	-30.4371584699454	chr10	80856121	80857120	1000	+	promoter:35539	uc007gfe.1	73218	Sppl2b	mm10_genes_promoters
chr10	80856148	80856148	1	-	8.4699289178896e-11	2.40610997332919e-08	-30.4371584699454	chr10	80855210	80856209	1000	-	promoter:37165	uc007gez.1	66094	Lsm7	mm10_genes_promoters
chr10	81252546	81252546	1	+	3.63822049832939e-09	4.70712039130679e-07	36.6386882685926	chr10	81251935	81252934	1000	+	promoter:35568	uc007ggt.1	17179	Matk	mm10_genes_promoters
chr10	81385648	81385648	1	-	3.18723979437523e-05	0.000532506276982604	28.9995866060356	chr10	81385347	81386346	1000	+	promoter:35586	uc033frm.1	102466763	Mir6913	mm10_genes_promoters
chr10	85598359	85598359	1	+	8.20440137570841e-09	8.93634839716713e-07	33.5704267681827	chr10	85597411	85598410	1000	+	promoter:35710	uc007glh.1	74007	Btbd11	mm10_genes_promoters
chr10	116274989	116274989	1	+	1.14169225725061e-05	0.000244254105347959	-34.2215256008359	chr10	116274523	116275522	1000	+	promoter:36033	uc007hbu.1	19263	Ptprb	mm10_genes_promoters
chr10	116728281	116728281	1	-	5.52509101965197e-06	0.000140466755746043	31.7224759005581	chr10	116728253	116729252	1000	+	promoter:36038	uc056yih.1	75878	4930579P08Rik	mm10_genes_promoters
chr10	117711670	117711670	1	-	8.69360822431891e-07	3.40164009421286e-05	27.7412280701754	chr10	117710759	117711758	1000	-	promoter:37553	uc007hdm.2	17246	Mdm2	mm10_genes_promoters
chr10	117746676	117746676	1	-	3.62947140474849e-07	1.73516989786602e-05	-29.1666666666667	chr10	117746359	117747358	1000	-	promoter:37556	uc007hdn.1	215436	Slc35e3	mm10_genes_promoters
chr10	127758776	127758776	1	-	2.61412413618303e-11	9.33751548616100e-09	-35.9255939040789	chr10	127758763	127759762	1000	+	promoter:36254	uc007hkn.2	107605	Rdh1	mm10_genes_promoters
chr10	127758776	127758776	1	-	2.61412413618303e-11	9.33751548616100e-09	-35.9255939040789	chr10	127758763	127759762	1000	+	promoter:36255	uc007hko.2	103142	Rdh9	mm10_genes_promoters
chr11	3503366	3503366	1	-	1.02281313828294e-14	1.65085354923697e-11	-35.9593495934959	chr11	3502800	3503799	1000	-	promoter:40045	uc029rkf.1	170835	Inpp5j	mm10_genes_promoters
chr11	9191715	9191715	1	+	0.000731573358708619	0.00554600852726838	26.2337662337662	chr11	9190942	9191941	1000	+	promoter:37927	uc007hzz.1	268379	Abca13	mm10_genes_promoters
chr11	11557265	11557265	1	+	6.80951718880715e-07	2.82219426794382e-05	-25.9600974147621	chr11	11556421	11557420	1000	+	promoter:37932	uc007iag.1	NA	NA	mm10_genes_promoters
chr11	12026360	12026360	1	-	6.83035491543798e-06	0.000165082956851741	-26.9902496517733	chr11	12026325	12027324	1000	-	promoter:40191	uc007ibc.1	14783	Grb10	mm10_genes_promoters
chr11	22971903	22971903	1	-	8.65532480842898e-05	0.00112959554477258	30.03300330033	chr11	22971005	22972004	1000	+	promoter:37989	uc007iem.2	22183	Zrsr1	mm10_genes_promoters
chr11	52257343	52257343	1	-	9.23238529919992e-08	5.96981752156208e-06	28.0140515222482	chr11	52257112	52258111	1000	-	promoter:40504	uc007ivi.1	21414	Tcf7	mm10_genes_promoters
chr11	54267338	54267338	1	-	4.54785122923749e-08	3.40652920656778e-06	-32.4839188520534	chr11	54267280	54268279	1000	-	promoter:40537	uc007ixn.1	16187	Il3	mm10_genes_promoters
chr11	59921250	59921250	1	-	9.8768628353536e-08	6.29180122263049e-06	31.7148572467721	chr11	59920499	59921498	1000	+	promoter:38442	uc007jfe.1	69854	1810063I02Rik	mm10_genes_promoters
chr11	60200652	60200652	1	-	2.33538898670704e-09	3.30001279976695e-07	-31.104587953903	chr11	60200618	60201617	1000	-	promoter:40651	uc033fvx.1	102465555	Mir6921	mm10_genes_promoters
chr11	62761471	62761471	1	-	2.39691112888611e-11	8.73269470147245e-09	-40.8181527644615	chr11	62760559	62761558	1000	-	promoter:40721	uc007jjw.1	NA	NA	mm10_genes_promoters
chr11	63128172	63128172	1	+	1.20131551691474e-19	1.45196702233349e-15	-45.6823195713836	chr11	63127982	63128981	1000	+	promoter:38531	uc056yli.1	18858	Pmp22	mm10_genes_promoters
chr11	68993697	68993697	1	+	6.03246767775002e-06	0.000150130951333985	-28.5158277114686	chr11	68993053	68994052	1000	-	promoter:40782	uc007jot.2	237823	Pfas	mm10_genes_promoters
chr11	69913321	69913321	1	-	0.000920193773316163	0.00656499164278688	-27.7056277056277	chr11	69913050	69914049	1000	+	promoter:38676	uc007jso.1	56310	Gps2	mm10_genes_promoters
chr11	70437622	70437622	1	+	4.97115546994769e-05	0.000744993767995217	-28.1516236572416	chr11	70437255	70438254	1000	+	promoter:38716	uc033fxm.1	102465670	Mir7115	mm10_genes_promoters
chr11	72960598	72960598	1	-	1.26581541990464e-14	1.96378390507647e-11	-59.5223325062035	chr11	72960169	72961168	1000	+	promoter:38797	uc007jzo.2	53313	Atp2a3	mm10_genes_promoters
chr11	77477397	77477397	1	-	4.52808369009239e-07	2.05719530223424e-05	25.9432016500079	chr11	77476517	77477516	1000	-	promoter:41080	uc007kgw.1	268445	Ankrd13b	mm10_genes_promoters
chr11	80300623	80300623	1	-	7.58939185996431e-10	1.35219295683217e-07	-28.5714285714286	chr11	80299912	80300911	1000	+	promoter:39035	uc007klt.2	246104	Rhbdl3	mm10_genes_promoters
chr11	82897467	82897467	1	+	2.16767086193879e-05	0.000397934361620393	-31.7901234567901	chr11	82896539	82897538	1000	+	promoter:39070	uc007kns.1	78919	Fndc8	mm10_genes_promoters
chr11	82897503	82897503	1	+	3.0364378454062e-08	2.49573247688933e-06	-41.3720538720539	chr11	82896539	82897538	1000	+	promoter:39070	uc007kns.1	78919	Fndc8	mm10_genes_promoters
chr11	83064898	83064898	1	+	4.23936562223034e-08	3.22493627604645e-06	32.2826086956522	chr11	83064112	83065111	1000	+	promoter:39077	uc007kog.1	20556	Slfn2	mm10_genes_promoters
chr11	83429789	83429789	1	+	2.91449784676625e-11	1.01864038858014e-08	-37.7272727272727	chr11	83429522	83430521	1000	-	promoter:41188	uc007koy.2	237891	Gas2l2	mm10_genes_promoters
chr11	83430025	83430025	1	+	6.03229214978624e-08	4.26084338246877e-06	32.3706759758807	chr11	83429522	83430521	1000	-	promoter:41188	uc007koy.2	237891	Gas2l2	mm10_genes_promoters
chr11	84067803	84067803	1	-	2.22447399488046e-08	1.95435743699933e-06	-28.8974358974359	chr11	84067086	84068085	1000	-	promoter:41200	uc007kqc.1	56405	Dusp14	mm10_genes_promoters
chr11	93097763	93097763	1	+	8.33942359586902e-06	0.000192155305021356	-29.1044776119403	chr11	93097410	93098409	1000	+	promoter:39244	uc007kxg.1	72605	Car10	mm10_genes_promoters
chr11	94443277	94443277	1	+	6.11279004708164e-12	2.8854947073019e-09	-35.2941176470588	chr11	94443080	94444079	1000	-	promoter:41327	uc007kyq.2	12291	Cacna1g	mm10_genes_promoters
chr11	94443708	94443708	1	-	1.11411238010712e-05	0.000239736980383774	35.1017441860465	chr11	94443080	94444079	1000	-	promoter:41327	uc007kyq.2	12291	Cacna1g	mm10_genes_promoters
chr11	94564590	94564590	1	+	2.84361007375692e-06	8.42719151175324e-05	-25.5065315915756	chr11	94564074	94565073	1000	+	promoter:39273	uc007kzd.1	12643	Chad	mm10_genes_promoters
chr11	95983561	95983561	1	-	2.83896348425689e-10	6.26922310259686e-08	29.4679305334533	chr11	95982615	95983614	1000	-	promoter:41370	uc057azq.1	140486	Igf2bp1	mm10_genes_promoters
chr11	96111975	96111975	1	-	1.54071036095671e-06	5.28363956828196e-05	-28.6211180124224	chr11	96111963	96112962	1000	-	promoter:41378	uc033fzk.1	76815	Calcoco2	mm10_genes_promoters
chr11	96464717	96464717	1	-	8.72817280597165e-06	0.000198790144414677	26.04550016728	chr11	96464548	96465547	1000	-	promoter:41380	uc011ydh.1	100038600	Gm11529	mm10_genes_promoters
chr11	97146528	97146528	1	+	5.73579049876993e-09	6.7428094497685e-07	38.3674686816465	chr11	97146420	97147419	1000	-	promoter:41402	uc033fzp.1	102466822	Mir7235	mm10_genes_promoters
chr11	97146709	97146709	1	-	1.43855112009255e-05	0.000291427473438491	27.8005065263978	chr11	97146420	97147419	1000	-	promoter:41402	uc033fzp.1	102466822	Mir7235	mm10_genes_promoters
chr11	97500499	97500499	1	-	1.02896767436889e-08	1.06783839599242e-06	36.3872378219581	chr11	97500341	97501340	1000	-	promoter:41409	uc033fzq.1	100141474	4933428G20Rik	mm10_genes_promoters
chr11	97500751	97500751	1	+	5.40540226061137e-10	1.0368286399267e-07	-48.2354802975154	chr11	97500341	97501340	1000	-	promoter:41409	uc033fzq.1	100141474	4933428G20Rik	mm10_genes_promoters
chr11	98349305	98349305	1	-	4.24205747187195e-05	0.000661329894014506	-26.0975135975136	chr11	98348996	98349995	1000	+	promoter:39394	uc007lga.2	19049	Ppp1r1b	mm10_genes_promoters
chr11	98983432	98983432	1	+	2.69731825332328e-06	8.09450021389348e-05	31.013431013431	chr11	98983017	98984016	1000	-	promoter:41469	uc007lib.1	353155	Gjd3	mm10_genes_promoters
chr11	98983722	98983722	1	-	8.09258276825869e-06	0.000187773663868009	-25.5407407407407	chr11	98983017	98984016	1000	-	promoter:41469	uc007lib.1	353155	Gjd3	mm10_genes_promoters
chr11	100096420	100096420	1	+	6.52482167937888e-05	0.000913813389629709	-25.8928571428571	chr11	100096225	100097224	1000	-	promoter:41529	uc011yex.1	53617	Krt35	mm10_genes_promoters
chr11	107000038	107000038	1	+	0.000236721495077845	0.00240072053305679	-26.241134751773	chr11	106999526	107000525	1000	-	promoter:41776	uc007lzz.1	16647	Kpna2	mm10_genes_promoters
chr11	109361845	109361845	1	-	5.6408815848594e-09	6.65456848394016e-07	-32.2057247818766	chr11	109361794	109362793	1000	+	promoter:39731	uc007mcd.1	14674	Gna13	mm10_genes_promoters
chr11	109474240	109474240	1	+	1.93900445082873e-10	4.61946530996863e-08	31.127891645691	chr11	109473597	109474596	1000	-	promoter:41816	uc007mcm.1	104681	Slc16a6	mm10_genes_promoters
chr11	109543512	109543512	1	+	8.3284498069122e-07	3.29322394655631e-05	-25.7820855614973	chr11	109542711	109543710	1000	+	promoter:39740	uc007mcp.2	74008	Arsg	mm10_genes_promoters
chr11	115334119	115334119	1	+	1.14431885033248e-05	0.00024467174117928	-25.0854408749146	chr11	115333734	115334733	1000	+	promoter:39800	uc007mhe.1	69602	Otop3	mm10_genes_promoters
chr11	117332277	117332277	1	+	1.51132306420306e-10	3.8027715164112e-08	26.1538461538462	chr11	117331313	117332312	1000	+	promoter:39895	uc007mng.2	53860	2009-09-01	mm10_genes_promoters
chr11	117484316	117484316	1	-	9.69525345112904e-07	3.70010423276807e-05	27.1411192214112	chr11	117483368	117484367	1000	+	promoter:39897	uc056ypf.1	432615	Gm11733	mm10_genes_promoters
chr11	117484355	117484355	1	+	8.90655393982554e-07	3.46591312118713e-05	26.2305607076616	chr11	117483368	117484367	1000	+	promoter:39897	uc056ypf.1	432615	Gm11733	mm10_genes_promoters
chr11	118343438	118343438	1	+	4.06458165362861e-10	8.31504827114704e-08	36.3579474342929	chr11	118342535	118343534	1000	-	promoter:42031	uc007mox.2	58251	Cep295nl	mm10_genes_promoters
chr11	118442833	118442833	1	+	4.63137047780006e-07	2.09305096833622e-05	-26.1163820366856	chr11	118442534	118443533	1000	+	promoter:39925	uc011yio.1	56745	C1qtnf1	mm10_genes_promoters
chr11	118481930	118481930	1	-	2.01118404263343e-05	0.000376286781558767	-26.9753086419753	chr11	118481484	118482483	1000	+	promoter:39929	uc007mpk.1	217364	Engase	mm10_genes_promoters
chr11	120720837	120720837	1	-	1.46592383855978e-10	3.71190081482584e-08	36.0985857757737	chr11	120720468	120721467	1000	+	promoter:39994	uc007mug.1	170758	Rac3	mm10_genes_promoters
chr12	3235151	3235151	1	-	2.22148316074904e-08	1.95238987101513e-06	26.0811173784582	chr12	3234526	3235525	1000	+	promoter:42165	uc007mwj.2	74173	Rab10os	mm10_genes_promoters
chr12	7977542	7977542	1	-	1.48463747146445e-12	9.31876162122103e-10	-37.027417027417	chr12	7976677	7977676	1000	+	promoter:42223	uc007mzd.2	238055	Apob	mm10_genes_promoters
chr12	7977568	7977568	1	-	3.47253468113201e-13	2.88842579113191e-10	-38.7564970089242	chr12	7976677	7977676	1000	+	promoter:42223	uc007mzd.2	238055	Apob	mm10_genes_promoters
chr12	11151212	11151212	1	+	2.12491870997732e-05	0.000392096691482646	-28.587319243604	chr12	11150374	11151373	1000	-	promoter:43452	uc007nas.1	238076	Kcns3	mm10_genes_promoters
chr12	55493426	55493426	1	-	2.17215947383413e-10	5.04654144338548e-08	-36.7203219315895	chr12	55492648	55493647	1000	-	promoter:43670	uc007nor.2	18035	Nfkbia	mm10_genes_promoters
chr12	55493438	55493438	1	-	1.40469370076621e-08	1.36347117358536e-06	-33.1991951710262	chr12	55492648	55493647	1000	-	promoter:43670	uc007nor.2	18035	Nfkbia	mm10_genes_promoters
chr12	55493467	55493467	1	-	2.76086850907388e-06	8.23906439070925e-05	-26.7870380175792	chr12	55492648	55493647	1000	-	promoter:43670	uc007nor.2	18035	Nfkbia	mm10_genes_promoters
chr12	58269639	58269639	1	+	4.96697864129549e-07	2.21084176467077e-05	27.1392081736909	chr12	58269259	58270258	1000	-	promoter:43691	uc007npv.2	66864	Clec14a	mm10_genes_promoters
chr12	74283739	74283739	1	+	0.000146774249251502	0.00167905523242944	25.8800880088009	chr12	74283276	74284275	1000	+	promoter:42675	uc007nww.2	74284	1700086L19Rik	mm10_genes_promoters
chr12	80261063	80261063	1	-	1.77030060577947e-06	5.88178270195262e-05	34.7368421052632	chr12	80260372	80261371	1000	-	promoter:43861	uc007oap.2	109711	Actn1	mm10_genes_promoters
chr12	84641800	84641800	1	+	1.03445464551635e-05	0.000226268449219104	25.3008895866039	chr12	84641555	84642554	1000	+	promoter:42841	uc011ypb.1	432677	Vrtn	mm10_genes_promoters
chr12	85140448	85140448	1	+	3.54353369659453e-09	4.61498385637447e-07	-28.2885552906814	chr12	85139990	85140989	1000	-	promoter:43943	uc007ogm.2	238323	Rps6kl1	mm10_genes_promoters
chr12	86726974	86726974	1	-	1.66851126508492e-10	4.10622826700354e-08	28.5908537894511	chr12	86726461	86727460	1000	-	promoter:43964	uc011ypj.1	68737	Angel1	mm10_genes_promoters
chr12	91683942	91683942	1	+	2.48565973485632e-06	7.6095967113954e-05	26.4444444444444	chr12	91683665	91684664	1000	+	promoter:42937	uc007okv.1	NA	NA	mm10_genes_promoters
chr12	95691376	95691376	1	+	7.52550590595517e-12	3.42182340077453e-09	43.4723171565277	chr12	95691226	95692225	1000	+	promoter:42939	uc007olc.2	399558	Flrt2	mm10_genes_promoters
chr12	100725924	100725924	1	-	1.67392217075744e-08	1.5652540658489e-06	-35.8908427339084	chr12	100725029	100726028	1000	-	promoter:44195	uc007ost.1	73086	Rps6ka5	mm10_genes_promoters
chr12	103314009	103314009	1	-	5.29741536875399e-09	6.34295278418683e-07	-31.7375886524823	chr12	103313959	103314958	1000	+	promoter:43071	uc011yqx.1	100504156	Fam181a	mm10_genes_promoters
chr12	103314761	103314761	1	-	6.85695627878708e-08	4.72329539289506e-06	43.6638655462185	chr12	103313959	103314958	1000	+	promoter:43071	uc011yqx.1	100504156	Fam181a	mm10_genes_promoters
chr12	105404633	105404633	1	-	0.000356970941314356	0.00326213916735826	-28.1696428571429	chr12	105403761	105404760	1000	-	promoter:44305	uc007oyi.2	100040339	Gm2721	mm10_genes_promoters
chr12	109540297	109540297	1	-	3.66981058927634e-06	0.000102505480009441	27.3080241587575	chr12	109539996	109540995	1000	+	promoter:43169	uc007pap.2	17263	Meg3	mm10_genes_promoters
chr12	109540893	109540893	1	+	4.59385770602657e-08	3.43378762343255e-06	-30.2639631185998	chr12	109539996	109540995	1000	+	promoter:43169	uc007pap.2	17263	Meg3	mm10_genes_promoters
chr12	109540894	109540894	1	-	2.87193423188319e-09	3.91295625254069e-07	-28.4872588010016	chr12	109539996	109540995	1000	+	promoter:43169	uc007pap.2	17263	Meg3	mm10_genes_promoters
chr12	109540936	109540936	1	+	3.48764065085827e-13	2.89551300098495e-10	-39.6719840071804	chr12	109539996	109540995	1000	+	promoter:43169	uc007pap.2	17263	Meg3	mm10_genes_promoters
chr12	109540942	109540942	1	+	8.01499333311223e-12	3.58480188154746e-09	-37.0813104320509	chr12	109539996	109540995	1000	+	promoter:43169	uc007pap.2	17263	Meg3	mm10_genes_promoters
chr12	110590668	110590668	1	+	1.36301385084006e-09	2.15165711353997e-07	-30.0461918573424	chr12	110590374	110591373	1000	+	promoter:43256	uc011yut.1	319786	B930059L03Rik	mm10_genes_promoters
chr12	111672977	111672977	1	-	6.40171942435628e-13	4.77670796380215e-10	-29.8334576186925	chr12	111672339	111673338	1000	-	promoter:44368	uc007pdn.2	12709	Ckb	mm10_genes_promoters
chr12	111672998	111672998	1	-	6.17104960383678e-08	4.33846227712103e-06	-38.2260596546311	chr12	111672339	111673338	1000	-	promoter:44368	uc007pdn.2	12709	Ckb	mm10_genes_promoters
chr12	111711819	111711819	1	+	2.68508908353741e-07	1.37169144794683e-05	25.3276955602537	chr12	111711810	111712809	1000	+	promoter:43299	uc056ysl.1	NA	NA	mm10_genes_promoters
chr12	111908943	111908943	1	+	2.21823004349482e-06	6.97326505500498e-05	30.7768268597762	chr12	111908056	111909055	1000	-	promoter:44375	uc007ped.1	21981	Ppp1r13b	mm10_genes_promoters
chr13	3893931	3893931	1	-	1.66177385046168e-08	1.55711620624683e-06	-29.0697674418605	chr13	3893582	3894581	1000	-	promoter:45539	uc007pjd.3	56349	Net1	mm10_genes_promoters
chr13	21910937	21910937	1	+	5.64449184847596e-10	1.07377249859231e-07	26.6982350408954	chr13	21910313	21911312	1000	+	promoter:44605	uc033gie.1	NA	NA	mm10_genes_promoters
chr13	23838793	23838793	1	+	2.53176488860604e-07	1.31049736968479e-05	-36.1721611721612	chr13	23838434	23839433	1000	+	promoter:44687	uc007pvc.2	105355	Slc17a3	mm10_genes_promoters
chr13	29015622	29015622	1	-	3.11084827459579e-07	1.54032017949507e-05	25.1115213044147	chr13	29015255	29016254	1000	+	promoter:44742	uc007pyl.2	77920	A330102I10Rik	mm10_genes_promoters
chr13	29015774	29015774	1	-	1.32490120722298e-12	8.5571896013689e-10	-35.9654471544715	chr13	29015255	29016254	1000	+	promoter:44742	uc007pyl.2	77920	A330102I10Rik	mm10_genes_promoters
chr13	30748947	30748947	1	-	7.15689491045086e-12	3.27571133211802e-09	29.7326649958229	chr13	30748258	30749257	1000	+	promoter:44753	uc007pyz.1	16364	Irf4	mm10_genes_promoters
chr13	40729508	40729508	1	+	1.21796987806212e-13	1.21733357252981e-10	-36.209086468002	chr13	40728945	40729944	1000	-	promoter:45944	uc007qei.1	21418	Tfap2a	mm10_genes_promoters
chr13	43122734	43122734	1	+	3.45258896870913e-05	0.00056537206781961	-28.5714285714286	chr13	43121839	43122838	1000	+	promoter:44855	uc007qfs.1	218194	Phactr1	mm10_genes_promoters
chr13	53775872	53775872	1	+	3.11711711682699e-07	1.5425854386045e-05	25.7505611672278	chr13	53775627	53776626	1000	+	promoter:44990	uc007qny.1	NA	NA	mm10_genes_promoters
chr13	55210249	55210249	1	-	0.000147963998148885	0.00168931417313847	26.8604220659015	chr13	55209735	55210734	1000	+	promoter:45027	uc007qqe.1	18193	Nsd1	mm10_genes_promoters
chr13	67484706	67484706	1	-	5.15007862169706e-10	9.98541614629355e-08	-33.6524822695036	chr13	67484254	67485253	1000	-	promoter:46345	uc007raw.1	408067	Zfp874b	mm10_genes_promoters
chr13	68581379	68581379	1	+	2.23354674379159e-05	0.000407160791552522	27.5296195452204	chr13	68581248	68582247	1000	+	promoter:45163	uc007rca.1	69577	Fastkd3	mm10_genes_promoters
chr13	95223344	95223344	1	-	1.66244464081716e-07	9.41949442254701e-06	30.5757135945815	chr13	95223051	95224050	1000	-	promoter:46518	uc007rmb.2	218461	Pde8b	mm10_genes_promoters
chr13	97175783	97175783	1	+	5.36271409289528e-09	6.40418513830654e-07	28.3640149024764	chr13	97175238	97176237	1000	+	promoter:45365	uc056yut.1	NA	NA	mm10_genes_promoters
chr13	113101099	113101099	1	-	1.61079049115675e-10	3.99216743976765e-08	-26.9310382394596	chr13	113100982	113101981	1000	-	promoter:46731	uc007rxc.1	14938	Gzma	mm10_genes_promoters
chr14	27428558	27428558	1	+	1.02531959173202e-10	2.80178168724817e-08	-28.7895800583876	chr14	27427633	27428632	1000	+	promoter:47174	uc056yvz.1	NA	NA	mm10_genes_promoters
chr14	27428558	27428558	1	+	1.02531959173202e-10	2.80178168724817e-08	-28.7895800583876	chr14	27427847	27428846	1000	+	promoter:47175	uc007stu.2	218850	Fam208a	mm10_genes_promoters
chr14	31162040	31162040	1	+	5.46926812626608e-07	2.37973918337934e-05	32.5490196078431	chr14	31161902	31162901	1000	-	promoter:48492	uc007sww.1	192187	Stab1	mm10_genes_promoters
chr14	32464112	32464112	1	+	3.54039699555194e-05	0.000576254547684018	27.363184079602	chr14	32464042	32465041	1000	+	promoter:47255	uc007szc.1	NA	NA	mm10_genes_promoters
chr14	32598960	32598960	1	-	1.56087137400388e-07	8.95774764475247e-06	-25.7290470723307	chr14	32598408	32599407	1000	+	promoter:47258	uc011zin.1	107751	Prrxl1	mm10_genes_promoters
chr14	33589231	33589231	1	+	2.81253244897205e-16	9.16441981767936e-13	-41.2673244068593	chr14	33588270	33589269	1000	+	promoter:47273	uc007szx.1	19256	Ptpn20	mm10_genes_promoters
chr14	33940630	33940630	1	+	0.000284785377322993	0.00275556361044841	25.7726080510891	chr14	33940039	33941038	1000	+	promoter:47276	uc007tac.1	12165	Gdf2	mm10_genes_promoters
chr14	34201851	34201851	1	+	9.64866601281193e-08	6.17712440709697e-06	38.9455782312925	chr14	34201634	34202633	1000	-	promoter:48548	uc011zit.1	432839	Gprin2	mm10_genes_promoters
chr14	34523528	34523528	1	-	2.06434580027186e-11	7.76042363298905e-09	48.8578836893444	chr14	34522802	34523801	1000	-	promoter:48558	uc007tay.1	78243	9230112D13Rik	mm10_genes_promoters
chr14	44858185	44858185	1	-	5.86370339074283e-05	0.000843743440533564	26.9659442724458	chr14	44857671	44858670	1000	+	promoter:47321	uc007tes.1	NA	NA	mm10_genes_promoters
chr14	46390824	46390824	1	-	2.23755361798869e-05	0.000407733902422975	-34.0533895328416	chr14	46390670	46391669	1000	-	promoter:48672	uc007thd.3	12159	Bmp4	mm10_genes_promoters
chr14	55107148	55107148	1	+	6.17353815315753e-14	7.20202375604599e-11	31.8619128466327	chr14	55106268	55107267	1000	-	promoter:48847	uc007tyd.3	11766	Ap1g2	mm10_genes_promoters
chr14	55107253	55107253	1	-	1.69710481391327e-06	5.69318481073882e-05	-27.4127989412988	chr14	55106268	55107267	1000	-	promoter:48847	uc007tyd.3	11766	Ap1g2	mm10_genes_promoters
chr14	57058425	57058425	1	+	4.16676876002954e-10	8.48236011059024e-08	29.7872340425532	chr14	57057724	57058723	1000	-	promoter:48922	uc007ucv.2	14611	Gja3	mm10_genes_promoters
chr14	64587805	64587805	1	-	9.15329741887556e-09	9.73725801579737e-07	29.8245614035088	chr14	64587115	64588114	1000	+	promoter:47876	uc007uil.1	268755	Mir124a-1hg	mm10_genes_promoters
chr14	70627082	70627082	1	-	8.86851738594932e-06	0.000201220673342297	25.6096545984186	chr14	70627066	70628065	1000	-	promoter:49157	uc007uom.2	13829	Dmtn	mm10_genes_promoters
chr14	70627353	70627353	1	+	7.48226914050515e-07	3.0306859972251e-05	27.6999101527403	chr14	70627066	70628065	1000	-	promoter:49157	uc007uom.2	13829	Dmtn	mm10_genes_promoters
chr14	70636942	70636942	1	+	3.53665103454444e-07	1.70183115456925e-05	-29.9304295220811	chr14	70636049	70637048	1000	-	promoter:49161	uc029slq.1	13829	Dmtn	mm10_genes_promoters
chr14	73368537	73368537	1	-	4.1014828236241e-08	3.14490444316968e-06	-39.4698085419735	chr14	73368506	73369505	1000	-	promoter:49182	uc007ups.1	16432	Itm2b	mm10_genes_promoters
chr14	105426672	105426672	1	-	4.32613014886704e-06	0.000116408376490984	29.0725436179982	chr14	105426559	105427558	1000	+	promoter:48116	uc029smu.1	71362	5430440P10Rik	mm10_genes_promoters
chr15	4025618	4025618	1	-	8.72011750165898e-09	9.37721045986547e-07	-29.6353188826307	chr15	4025428	4026427	1000	+	promoter:49413	uc007vck.2	67041	Oxct1	mm10_genes_promoters
chr15	10952343	10952343	1	-	1.10726125992302e-05	0.000238588730453091	-28.0424673159603	chr15	10951357	10952356	1000	+	promoter:49499	uc007vgv.2	81799	C1qtnf3	mm10_genes_promoters
chr15	11908237	11908237	1	-	9.57550872193516e-06	0.000213330264103483	-30.5995650823237	chr15	11907372	11908371	1000	-	promoter:50619	uc007vhg.2	18162	Npr3	mm10_genes_promoters
chr15	34837391	34837391	1	-	1.21151530205087e-10	3.2002380481067e-08	26.1653379300438	chr15	34837049	34838048	1000	+	promoter:49603	uc033gtk.1	16539	Kcns2	mm10_genes_promoters
chr15	76206332	76206332	1	-	4.5965538739259e-06	0.000122026550683558	29.7872340425532	chr15	76206322	76207321	1000	-	promoter:51131	uc007wiw.2	18810	Plec	mm10_genes_promoters
chr15	76294060	76294060	1	-	1.02505108487672e-09	1.71740149888513e-07	30.6071428571429	chr15	76293434	76294433	1000	+	promoter:49950	uc011zut.1	100503915	Smpd5	mm10_genes_promoters
chr15	76352080	76352080	1	-	2.33672403704965e-07	1.23306237311458e-05	25.1320754716981	chr15	76351111	76352110	1000	-	promoter:51150	uc007wju.2	106025	Sharpin	mm10_genes_promoters
chr15	76878945	76878945	1	+	7.1369280245182e-10	1.29105223074291e-07	27.5239398084815	chr15	76878276	76879275	1000	+	promoter:50004	uc007wmo.2	223669	Zfp7	mm10_genes_promoters
chr15	78669515	78669515	1	-	1.97330862280896e-11	7.46679918400199e-09	-27.676399026764	chr15	78668976	78669975	1000	-	promoter:51306	uc007wrd.1	NA	NA	mm10_genes_promoters
chr15	81105654	81105654	1	-	3.59404061179549e-09	4.66564046391675e-07	-32.3996655518395	chr15	81105048	81106047	1000	-	promoter:51390	uc007wwc.2	223701	Mkl1	mm10_genes_promoters
chr15	81105669	81105669	1	-	2.79966379947765e-11	9.8713492981853e-09	-33.6371237458194	chr15	81105048	81106047	1000	-	promoter:51390	uc007wwc.2	223701	Mkl1	mm10_genes_promoters
chr15	83725774	83725774	1	-	1.62907095595727e-05	0.000320291369699809	-26.3104838709677	chr15	83725040	83726039	1000	-	promoter:51478	uc007xbi.2	64706	Scube1	mm10_genes_promoters
chr15	85131785	85131785	1	-	3.61382938244659e-06	0.000101301137975213	34.9644952145724	chr15	85131099	85132098	1000	+	promoter:50231	uc007xcy.2	67747	Ribc2	mm10_genes_promoters
chr15	86139501	86139501	1	+	6.30856175153359e-08	4.41334747134999e-06	-34.7344145216486	chr15	86139095	86140094	1000	+	promoter:50253	uc007xdz.1	NA	NA	mm10_genes_promoters
chr15	89523825	89523825	1	-	1.98636643254422e-07	1.08502943124099e-05	30.3114571746385	chr15	89523553	89524552	1000	+	promoter:50297	uc029sun.1	58234	Shank3	mm10_genes_promoters
chr15	89523827	89523827	1	-	1.98636643254422e-07	1.08502943124099e-05	30.3114571746385	chr15	89523553	89524552	1000	+	promoter:50297	uc029sun.1	58234	Shank3	mm10_genes_promoters
chr15	89523833	89523833	1	-	1.98636643254422e-07	1.08502943124099e-05	30.3114571746385	chr15	89523553	89524552	1000	+	promoter:50297	uc029sun.1	58234	Shank3	mm10_genes_promoters
chr15	89523835	89523835	1	-	1.98636643254422e-07	1.08502943124099e-05	30.3114571746385	chr15	89523553	89524552	1000	+	promoter:50297	uc029sun.1	58234	Shank3	mm10_genes_promoters
chr15	89523847	89523847	1	-	1.98636643254422e-07	1.08502943124099e-05	30.3114571746385	chr15	89523553	89524552	1000	+	promoter:50297	uc029sun.1	58234	Shank3	mm10_genes_promoters
chr15	89524089	89524089	1	+	4.19159841516058e-05	0.000655322653539522	25.0100847115772	chr15	89523553	89524552	1000	+	promoter:50297	uc029sun.1	58234	Shank3	mm10_genes_promoters
chr15	89524114	89524114	1	+	3.64225133270303e-06	0.000101943892081628	-31.82518290335	chr15	89523553	89524552	1000	+	promoter:50297	uc029sun.1	58234	Shank3	mm10_genes_promoters
chr15	89524131	89524131	1	+	2.57001006165362e-06	7.80872028932765e-05	-25.7861635220126	chr15	89523553	89524552	1000	+	promoter:50297	uc029sun.1	58234	Shank3	mm10_genes_promoters
chr15	89524207	89524207	1	-	2.86314939080684e-07	1.44293965447902e-05	27.7596277596278	chr15	89523553	89524552	1000	+	promoter:50297	uc029sun.1	58234	Shank3	mm10_genes_promoters
chr15	89524213	89524213	1	-	3.18390707649906e-09	4.24617706156806e-07	30.4623304623305	chr15	89523553	89524552	1000	+	promoter:50297	uc029sun.1	58234	Shank3	mm10_genes_promoters
chr15	89524229	89524229	1	-	1.2383605968888e-07	7.48502670390007e-06	28.8585288585289	chr15	89523553	89524552	1000	+	promoter:50297	uc029sun.1	58234	Shank3	mm10_genes_promoters
chr15	89524231	89524231	1	-	9.13119875056156e-09	9.71872274896698e-07	32.1552321552322	chr15	89523553	89524552	1000	+	promoter:50297	uc029sun.1	58234	Shank3	mm10_genes_promoters
chr15	89524249	89524249	1	-	1.2383605968888e-07	7.48502670390007e-06	28.8585288585289	chr15	89523553	89524552	1000	+	promoter:50297	uc029sun.1	58234	Shank3	mm10_genes_promoters
chr15	89524254	89524254	1	-	2.86314939080678e-07	1.44293965447902e-05	27.7596277596278	chr15	89523553	89524552	1000	+	promoter:50297	uc029sun.1	58234	Shank3	mm10_genes_promoters
chr15	97766549	97766549	1	-	4.46335315260104e-05	0.000687314640708636	-32.5378787878788	chr15	97766367	97767366	1000	+	promoter:50355	uc056zae.1	NA	NA	mm10_genes_promoters
chr15	99054958	99054958	1	+	4.93315106825909e-08	3.6336992654971e-06	32.4739936680235	chr15	99054174	99055173	1000	+	promoter:50384	uc007xon.2	19132	Prph	mm10_genes_promoters
chr15	99074164	99074164	1	+	1.95883227074699e-05	0.000368715249957089	-32.5	chr15	99073973	99074972	1000	+	promoter:50387	uc007xoq.2	78733	Troap	mm10_genes_promoters
chr15	99101534	99101534	1	+	4.21008797675916e-05	0.0006575392038614	30.3683385579937	chr15	99101172	99102171	1000	+	promoter:50392	uc057bha.1	NA	NA	mm10_genes_promoters
chr16	13818404	13818404	1	+	2.38207670025706e-09	3.35367512703122e-07	-25.8814102564103	chr16	13818277	13819276	1000	+	promoter:52011	uc007ygk.2	18203	Ntan1	mm10_genes_promoters
chr16	17759044	17759044	1	-	3.24191040137348e-13	2.72855157584376e-10	-27.2704703439559	chr16	17758621	17759620	1000	+	promoter:52095	uc007ymb.2	224023	Klhl22	mm10_genes_promoters
chr16	17759044	17759044	1	-	3.24191040137348e-13	2.72855157584376e-10	-27.2704703439559	chr16	17758671	17759670	1000	+	promoter:52098	uc056zbf.1	NA	NA	mm10_genes_promoters
chr16	20427027	20427027	1	-	2.77015611496753e-05	0.00047920555160278	-26.6537800687285	chr16	20426395	20427394	1000	-	promoter:53088	uc007ypp.1	27416	Abcc5	mm10_genes_promoters
chr16	21203919	21203919	1	+	1.13672372824582e-06	4.18115486269824e-05	-32.4989613626921	chr16	21203795	21204794	1000	+	promoter:52195	uc007yrg.1	13845	Ephb3	mm10_genes_promoters
chr16	21204129	21204129	1	-	5.7077932703889e-13	4.36241967947427e-10	-31	chr16	21203795	21204794	1000	+	promoter:52195	uc007yrg.1	13845	Ephb3	mm10_genes_promoters
chr16	34690532	34690532	1	-	8.02440260266379e-14	8.86382562635027e-11	47.3684210526316	chr16	34689616	34690615	1000	+	promoter:52370	uc007zba.2	239839	Ccdc14	mm10_genes_promoters
chr16	91069289	91069289	1	-	1.01554577294974e-06	3.83379658383321e-05	28.9273648648649	chr16	91069146	91070145	1000	-	promoter:53641	uc007zxc.1	74387	4932438H23Rik	mm10_genes_promoters
chr16	91069420	91069420	1	+	4.26805266514954e-09	5.34313905613986e-07	-34.0593784683685	chr16	91069146	91070145	1000	-	promoter:53641	uc007zxc.1	74387	4932438H23Rik	mm10_genes_promoters
chr16	92359058	92359058	1	-	6.0390711225054e-07	2.56842601364742e-05	-27.718017671917	chr16	92358875	92359874	1000	-	promoter:53664	uc007zza.1	16509	Kcne1	mm10_genes_promoters
chr16	92359080	92359080	1	-	2.47498403810861e-09	3.45638809434583e-07	-37.2210953346856	chr16	92358875	92359874	1000	-	promoter:53664	uc007zza.1	16509	Kcne1	mm10_genes_promoters
chr16	97611924	97611924	1	-	5.29112466684018e-09	6.33689371532689e-07	-38.8329979879276	chr16	97611196	97612195	1000	-	promoter:53741	uc008adl.1	50528	Tmprss2	mm10_genes_promoters
chr17	7925924	7925924	1	-	2.82024187151095e-06	8.37489180888191e-05	-30.8256710318566	chr17	7925000	7925999	1000	+	promoter:53839	uc008air.2	72536	Tagap	mm10_genes_promoters
chr17	23646058	23646058	1	-	2.09788770813549e-06	6.67949356352129e-05	-31.6666666666667	chr17	23645270	23646269	1000	-	promoter:55600	uc008asq.2	240047	Mmp25	mm10_genes_promoters
chr17	23802469	23802469	1	+	4.18071443001692e-14	5.19807262680718e-11	-33.0691056910569	chr17	23802187	23803186	1000	+	promoter:54091	uc008atn.1	75956	Srrm2	mm10_genes_promoters
chr17	24073740	24073740	1	-	8.33647871157589e-06	0.00019209566445355	-26.0957746478873	chr17	24073486	24074485	1000	-	promoter:55625	uc008auh.2	69259	Kctd5	mm10_genes_promoters
chr17	24208938	24208938	1	+	2.46412256404207e-06	7.55952001701908e-05	-29.5819256756757	chr17	24208414	24209413	1000	-	promoter:55642	uc008aux.2	18209	Ntn3	mm10_genes_promoters
chr17	24209547	24209547	1	-	5.86219474977394e-08	4.1669844452832e-06	26.2654920113484	chr17	24209388	24210387	1000	-	promoter:55643	uc008auy.2	18209	Ntn3	mm10_genes_promoters
chr17	25132966	25132966	1	+	4.55422353419158e-10	9.0902989839732e-08	-28.4185169669041	chr17	25132391	25133390	1000	+	promoter:54167	uc008azv.2	26373	Clcn7	mm10_genes_promoters
chr17	27029489	27029489	1	+	1.20333730256773e-09	1.95253380854683e-07	35.9375	chr17	27028627	27029626	1000	-	promoter:55811	uc008bff.1	12018	Bak1	mm10_genes_promoters
chr17	27329295	27329295	1	-	1.19640320827146e-09	1.94370991636856e-07	-34.2405014907117	chr17	27328479	27329478	1000	+	promoter:54276	uc029tea.1	NA	NA	mm10_genes_promoters
chr17	27342450	27342450	1	+	1.22496494942858e-06	4.42970265545928e-05	34.8427508808561	chr17	27341460	27342459	1000	+	promoter:54360	uc012anv.1	NA	NA	mm10_genes_promoters
chr17	27342756	27342756	1	+	1.89870748029111e-07	1.04799626054913e-05	36.1121495327103	chr17	27341852	27342851	1000	+	promoter:54363	uc029tfk.1	NA	NA	mm10_genes_promoters
chr17	28365208	28365208	1	-	1.24230408306436e-08	1.23734828100549e-06	-38.1436745073109	chr17	28365144	28366143	1000	-	promoter:56016	uc008bqv.1	22157	Tulp1	mm10_genes_promoters
chr17	28690648	28690648	1	+	1.58004581526441e-06	5.38937413729813e-05	25.8305647840532	chr17	28690342	28691341	1000	+	promoter:54495	uc008brl.2	26416	Mapk14	mm10_genes_promoters
chr17	28690648	28690648	1	+	1.58004581526441e-06	5.38937413729813e-05	25.8305647840532	chr17	28689988	28690987	1000	-	promoter:56031	uc056zdz.1	224661	Slc26a8	mm10_genes_promoters
chr17	33918625	33918625	1	+	2.09671964671479e-07	1.13227748550263e-05	-30.3267973856209	chr17	33918478	33919477	1000	+	promoter:54630	uc008cae.1	21356	Tapbp	mm10_genes_promoters
chr17	33951528	33951528	1	+	4.95233768840305e-07	2.20625852027843e-05	-26.1178861788618	chr17	33951489	33952488	1000	-	promoter:56172	uc008caj.2	54218	B3galt4	mm10_genes_promoters
chr17	34823526	34823526	1	-	5.57667551954653e-07	2.41670892152099e-05	-30.6976744186047	chr17	34823455	34824454	1000	-	promoter:56216	uc008cdp.1	625018	C4a	mm10_genes_promoters
chr17	34836183	34836183	1	+	2.97363522098835e-05	0.000505248150045951	33.0801551389787	chr17	34836019	34837018	1000	+	promoter:54701	uc008cdr.2	112403	Dxo	mm10_genes_promoters
chr17	34836210	34836210	1	+	0.00134594535412365	0.00867793582614811	26.3736263736264	chr17	34836019	34837018	1000	+	promoter:54701	uc008cdr.2	112403	Dxo	mm10_genes_promoters
chr17	35064387	35064387	1	+	7.44099481706137e-14	8.36007459439826e-11	-47.9591836734694	chr17	35063437	35064436	1000	+	promoter:54731	uc008cfk.1	114763	G6bos	mm10_genes_promoters
chr17	35064424	35064424	1	+	7.38954716942585e-10	1.32362015695363e-07	-35.0515463917526	chr17	35063437	35064436	1000	+	promoter:54731	uc008cfk.1	114763	G6bos	mm10_genes_promoters
chr17	35194420	35194420	1	-	9.99314968216102e-06	0.000220381647973705	-27.9833165984398	chr17	35193507	35194506	1000	+	promoter:54750	uc008cgp.2	16994	Ltb	mm10_genes_promoters
chr17	35194420	35194420	1	-	9.99314968216102e-06	0.000220381647973705	-27.9833165984398	chr17	35193972	35194971	1000	+	promoter:54752	uc033hdg.1	102465588	Mir6973a	mm10_genes_promoters
chr17	35508154	35508154	1	-	4.02739135404539e-08	3.10274166767382e-06	-26.244567789682	chr17	35507807	35508806	1000	+	promoter:54784	uc012arj.2	18999	Pou5f1	mm10_genes_promoters
chr17	35517695	35517695	1	-	3.42421103099492e-06	9.72340169862147e-05	-29.8245614035088	chr17	35516825	35517824	1000	-	promoter:56277	uc008chv.2	106795	Tcf19	mm10_genes_promoters
chr17	45600454	45600454	1	-	1.06652804175935e-05	0.000231657261248563	-27.5907590759076	chr17	45599604	45600603	1000	-	promoter:56462	uc008crd.2	63959	Slc29a1	mm10_genes_promoters
chr17	46526705	46526705	1	-	1.32867997431527e-05	0.000274323817940073	-29.2642140468227	chr17	46525936	46526935	1000	-	promoter:56502	uc008ctd.1	78309	Cul9	mm10_genes_promoters
chr17	46526707	46526707	1	-	1.94279722040694e-10	4.62532079540391e-08	-28.0487804878049	chr17	46525936	46526935	1000	-	promoter:56502	uc008ctd.1	78309	Cul9	mm10_genes_promoters
chr17	46649859	46649859	1	+	1.26748183501127e-06	4.54502828751371e-05	-35.8906525573192	chr17	46649338	46650337	1000	+	promoter:54956	uc008cto.1	66515	Cul7	mm10_genes_promoters
chr17	46752710	46752710	1	+	1.14705498988307e-09	1.88058556292699e-07	-34.6938775510204	chr17	46752215	46753214	1000	-	promoter:56520	uc008cuf.3	72029	Cnpy3	mm10_genes_promoters
chr17	47936407	47936407	1	+	8.53739663007142e-07	3.35501211477579e-05	-26.6536712150747	chr17	47936253	47937252	1000	-	promoter:56556	uc008cwp.1	NA	NA	mm10_genes_promoters
chr17	56219447	56219447	1	-	7.12789103764471e-08	4.87213180681878e-06	32.4366746048928	chr17	56218890	56219889	1000	-	promoter:56641	uc008dbh.2	224897	Dpp9	mm10_genes_promoters
chr17	57061225	57061225	1	-	7.72605176409428e-06	0.000181485177345596	36.482582837723	chr17	57061201	57062200	1000	+	promoter:55112	uc008ddw.1	224912	Crb3	mm10_genes_promoters
chr17	63501303	63501303	1	+	1.15465988599654e-08	1.16761947300183e-06	32.917146881803	chr17	63500581	63501580	1000	-	promoter:56709	uc008dfl.2	50758	Fbxl17	mm10_genes_promoters
chr17	66193117	66193117	1	-	1.1882213123235e-05	0.000251856897609767	26.6862170087977	chr17	66192148	66193147	1000	-	promoter:56764	uc029tjk.1	NA	NA	mm10_genes_promoters
chr17	75178769	75178769	1	-	7.1301602484973e-10	1.29064600290664e-07	-30.0311235605353	chr17	75177810	75178809	1000	+	promoter:55293	uc008don.2	268977	Ltbp1	mm10_genes_promoters
chr17	83078393	83078393	1	+	3.49706237880727e-09	4.57459799726917e-07	-38.75	chr17	83078226	83079225	1000	-	promoter:56924	uc029tkw.1	100503434	Gm19689	mm10_genes_promoters
chr17	83078419	83078419	1	+	4.73805456535271e-05	0.000718733925028128	-26.8534482758621	chr17	83078226	83079225	1000	-	promoter:56924	uc029tkw.1	100503434	Gm19689	mm10_genes_promoters
chr17	83078436	83078436	1	+	3.17817238630333e-05	0.00053138428326756	-27.6313036200042	chr17	83078226	83079225	1000	-	promoter:56924	uc029tkw.1	100503434	Gm19689	mm10_genes_promoters
chr18	14706074	14706074	1	-	6.02146858794569e-07	2.56261728379897e-05	28.234398782344	chr18	14705151	14706150	1000	+	promoter:57094	uc008edj.2	73677	Psma8	mm10_genes_promoters
chr18	31912694	31912694	1	-	4.70617958729971e-10	9.31388367135438e-08	26.6977928692699	chr18	31911904	31912903	1000	-	promoter:57984	uc008eiu.2	67158	Sft2d3	mm10_genes_promoters
chr18	35215038	35215038	1	-	1.52096282501841e-05	0.000304121428944726	-25.2618273745034	chr18	35215025	35216024	1000	-	promoter:58035	uc008ema.2	107065	Lrrtm2	mm10_genes_promoters
chr18	60604439	60604439	1	-	9.7667661772921e-09	1.02431004464951e-06	-38.0614657210402	chr18	60604156	60605155	1000	-	promoter:58217	uc033hhi.1	NA	NA	mm10_genes_promoters
chr18	60604465	60604465	1	-	3.3472215408916e-06	9.55804916696135e-05	-32.74231678487	chr18	60604156	60605155	1000	-	promoter:58217	uc033hhi.1	NA	NA	mm10_genes_promoters
chr18	60604482	60604482	1	-	3.95455969663849e-10	8.14124608458942e-08	-40.1891252955083	chr18	60604156	60605155	1000	-	promoter:58217	uc033hhi.1	NA	NA	mm10_genes_promoters
chr18	60733268	60733268	1	-	6.44838034792795e-07	2.70084388804133e-05	-40.695652173913	chr18	60733136	60734135	1000	-	promoter:58222	uc008fax.1	NA	NA	mm10_genes_promoters
chr18	80252919	80252919	1	-	5.83363686805409e-09	6.83233491739315e-07	33.5115131578947	chr18	80252292	80253291	1000	+	promoter:57748	uc008fsu.2	66943	Pqlc1	mm10_genes_promoters
chr19	4934662	4934662	1	-	5.30870370874563e-07	2.3260390169055e-05	30.9917607567897	chr19	4934014	4935013	1000	-	promoter:59667	uc056zhe.1	NA	NA	mm10_genes_promoters
chr19	5099787	5099787	1	-	4.97072643502427e-12	2.46858878199745e-09	-29.5774647887324	chr19	5099604	5100603	1000	-	promoter:59676	uc029tqt.1	NA	NA	mm10_genes_promoters
chr19	5107981	5107981	1	-	0.000756018267680665	0.00568205046115401	-26.7105263157895	chr19	5106997	5107996	1000	-	promoter:59677	uc008gcf.1	76308	Rab1b	mm10_genes_promoters
chr19	5118695	5118695	1	-	1.32868959884735e-10	3.43861311340293e-08	33.1136872076469	chr19	5118409	5119408	1000	-	promoter:59678	uc008gcg.1	16594	Klc2	mm10_genes_promoters
chr19	5637016	5637016	1	-	8.87533809518422e-05	0.00115122651003876	26.7307692307692	chr19	5636490	5637489	1000	+	promoter:58769	uc008gee.1	19697	Rela	mm10_genes_promoters
chr19	5726325	5726325	1	-	1.42536696011065e-08	1.38065321940838e-06	29.5346229324362	chr19	5726318	5727317	1000	-	promoter:59729	uc008gev.2	114601	Ehbp1l1	mm10_genes_promoters
chr19	6829968	6829968	1	-	4.99210190981813e-11	1.56530159194784e-08	-43.111357165454	chr19	6829945	6830944	1000	-	promoter:59793	uc029tqw.1	100628576	Mir5046	mm10_genes_promoters
chr19	6926312	6926312	1	-	3.61367499802558e-05	0.000584925228053137	-26.8363636363636	chr19	6925353	6926352	1000	-	promoter:59799	uc012bhp.1	67077	Catsperz	mm10_genes_promoters
chr19	7040842	7040842	1	-	0.000149974985032024	0.00170656429683566	25.3937007874016	chr19	7040027	7041026	1000	-	promoter:59818	uc008gke.2	20867	Stip1	mm10_genes_promoters
chr19	7040842	7040842	1	-	0.000149974985032024	0.00170656429683566	25.3937007874016	chr19	7039967	7040966	1000	-	promoter:59820	uc056zhl.1	NA	NA	mm10_genes_promoters
chr19	7267018	7267018	1	+	1.45272776482217e-09	2.26321762428243e-07	-31.3123359580052	chr19	7266394	7267393	1000	+	promoter:58848	uc008gkn.2	104383	Rcor2	mm10_genes_promoters
chr19	7267034	7267034	1	+	0.000106886421507622	0.0013234741834375	-26.1498708010336	chr19	7266394	7267393	1000	+	promoter:58848	uc008gkn.2	104383	Rcor2	mm10_genes_promoters
chr19	7421807	7421807	1	+	1.79819591507766e-05	0.000345440809354225	-27.3177950425453	chr19	7421573	7422572	1000	+	promoter:58854	uc033hiv.1	102466781	Mir6991	mm10_genes_promoters
chr19	7421952	7421952	1	+	1.15676319068115e-08	1.16951882962148e-06	-25.2070273198669	chr19	7421573	7422572	1000	+	promoter:58854	uc033hiv.1	102466781	Mir6991	mm10_genes_promoters
chr19	7422227	7422227	1	-	1.70469512349662e-06	5.71274772296838e-05	26.7441860465116	chr19	7421573	7422572	1000	+	promoter:58854	uc033hiv.1	102466781	Mir6991	mm10_genes_promoters
chr19	7422250	7422250	1	-	7.02679965071449e-07	2.8902356953934e-05	30.2325581395349	chr19	7421573	7422572	1000	+	promoter:58854	uc033hiv.1	102466781	Mir6991	mm10_genes_promoters
chr19	7422259	7422259	1	-	9.67887866909444e-06	0.000215066233485189	32.4260042283298	chr19	7421573	7422572	1000	+	promoter:58854	uc033hiv.1	102466781	Mir6991	mm10_genes_promoters
chr19	7422265	7422265	1	-	2.30964226482123e-08	2.01268219612058e-06	41.1387329591018	chr19	7421573	7422572	1000	+	promoter:58854	uc033hiv.1	102466781	Mir6991	mm10_genes_promoters
chr19	10329037	10329037	1	-	7.95532931752493e-06	0.00018549649143481	-27.6891447368421	chr19	10328535	10329534	1000	+	promoter:58938	uc029trf.1	NA	NA	mm10_genes_promoters
chr19	18669991	18669991	1	-	7.29578566985894e-11	2.13559803190332e-08	32.1259095223031	chr19	18669780	18670779	1000	+	promoter:59066	uc008gxv.1	67383	Carnmt1	mm10_genes_promoters
chr19	24281485	24281485	1	-	1.21317851337502e-06	4.39579766131252e-05	29.5502311895754	chr19	24280587	24281586	1000	-	promoter:60075	uc008hao.1	14297	Fxn	mm10_genes_promoters
chr19	36058214	36058214	1	-	2.90538215359162e-07	1.45870710914746e-05	-34.3058968058968	chr19	36057361	36058360	1000	-	promoter:60174	uc008hhd.1	15566	Htr7	mm10_genes_promoters
chr19	37697265	37697265	1	-	6.76638447002386e-19	6.01130725286586e-15	42.8571428571429	chr19	37696808	37697807	1000	+	promoter:59263	uc008his.2	13082	Cyp26a1	mm10_genes_promoters
chr19	38819701	38819701	1	-	0.000453546726314548	0.0038951119456307	-25.1096101433819	chr19	38819238	38820237	1000	-	promoter:60206	uc008hjr.2	57753	Noc3l	mm10_genes_promoters
chr19	41896616	41896616	1	-	2.35584719635679e-06	7.30317456870217e-05	28.4062342885872	chr19	41896154	41897153	1000	-	promoter:60253	uc008hmk.1	107094	Rrp12	mm10_genes_promoters
chr19	46325149	46325149	1	-	5.37926838400739e-08	3.8948243834626e-06	-32.9078801331854	chr19	46325014	46326013	1000	-	promoter:60355	uc012bmt.1	73728	Psd	mm10_genes_promoters
chr19	46622943	46622943	1	-	1.71813705657082e-07	9.68097780886424e-06	-35.2406417112299	chr19	46622401	46623400	1000	+	promoter:59443	uc008htz.2	226178	Wbp1l	mm10_genes_promoters
chr19	46623080	46623080	1	-	3.44415772326809e-08	2.75214062049314e-06	-42.7941176470588	chr19	46622401	46623400	1000	+	promoter:59443	uc008htz.2	226178	Wbp1l	mm10_genes_promoters
chr19	47240012	47240012	1	+	8.02989224486611e-10	1.4141928246182e-07	-33.2531824611033	chr19	47239320	47240319	1000	+	promoter:59458	uc008huw.1	18011	Neurl1a	mm10_genes_promoters
chr19	47261875	47261875	1	+	0.000399731834195107	0.00354700363710278	-27.1103896103896	chr19	47261304	47262303	1000	+	promoter:59459	uc012bne.1	NA	NA	mm10_genes_promoters
chr19	56822761	56822761	1	-	5.60634990370536e-05	0.000815597871052545	-28.3861236802413	chr19	56822182	56823181	1000	-	promoter:60447	uc008hzh.1	213993	Ccdc186	mm10_genes_promoters
chr19	56822772	56822772	1	-	1.58924170566448e-06	5.41452168908342e-05	-28.3184018123777	chr19	56822182	56823181	1000	-	promoter:60447	uc008hzh.1	213993	Ccdc186	mm10_genes_promoters
chr19	58759628	58759628	1	-	3.31551875459927e-07	1.61857619404154e-05	-26.9352506740651	chr19	58758723	58759722	1000	+	promoter:59559	uc008iau.2	18947	Pnliprp2	mm10_genes_promoters
chr2	6213986	6213986	1	+	5.46425879294866e-11	1.68738920066466e-08	42.4055738907224	chr2	6212995	6213994	1000	-	promoter:6455	uc008igi.1	67856	Echdc3	mm10_genes_promoters
chr2	9880672	9880672	1	+	1.49356576110794e-06	5.16095647719144e-05	-32.8949312841732	chr2	9880246	9881245	1000	+	promoter:3565	uc008ihh.2	381347	4930412O13Rik	mm10_genes_promoters
chr2	13011693	13011693	1	-	4.03139994491951e-05	0.000636291142147272	25.1937984496124	chr2	13010865	13011864	1000	-	promoter:6512	uc008ijv.1	227580	C1ql3	mm10_genes_promoters
chr2	29845331	29845331	1	-	1.45763841417813e-05	0.000294397651448507	-27.0455845889758	chr2	29844647	29845646	1000	+	promoter:3941	uc033hmg.1	102466839	Mir219b	mm10_genes_promoters
chr2	29845896	29845896	1	+	3.58335142912268e-05	0.00058126181571059	-25.2648475120385	chr2	29845728	29846727	1000	-	promoter:6762	uc012btj.1	723904	Mir219a-2	mm10_genes_promoters
chr2	29846301	29846301	1	-	9.40422289749191e-05	0.00120205312358612	-25.0141602945341	chr2	29845728	29846727	1000	-	promoter:6762	uc012btj.1	723904	Mir219a-2	mm10_genes_promoters
chr2	33943063	33943063	1	+	2.57190695938079e-05	0.000452774990183064	25.3388254052618	chr2	33942151	33943150	1000	-	promoter:6867	uc008jif.1	NA	NA	mm10_genes_promoters
chr2	37451705	37451705	1	+	0.000662343119099569	0.00515537211020532	-25.4982254982255	chr2	37451254	37452253	1000	+	promoter:4149	uc008jmy.1	227800	Rabgap1	mm10_genes_promoters
chr2	59228896	59228896	1	-	1.76630113764973e-07	9.89735053194983e-06	-26.777291827459	chr2	59228749	59229748	1000	+	promoter:4242	uc008jtf.1	227937	Pkp4	mm10_genes_promoters
chr2	69822131	69822131	1	+	3.35452063726929e-06	9.57439419429757e-05	30.6399482870071	chr2	69821370	69822369	1000	+	promoter:4323	uc008jys.2	277396	Klhl23	mm10_genes_promoters
chr2	70563015	70563015	1	+	2.25570345923794e-08	1.97423874364772e-06	-27.1604938271605	chr2	70562689	70563688	1000	+	promoter:4347	uc008jzm.2	14415	Gad1	mm10_genes_promoters
chr2	74674843	74674843	1	+	2.37981368103811e-25	3.09208260084553e-20	35.9619519558005	chr2	74674013	74675012	1000	+	promoter:4413	uc008kdv.2	15432	Hoxd12	mm10_genes_promoters
[truncated: 303 more rows]
